# Supplementary material for: De novo gene synthesis by an antiviral reverse transcriptase
Source: bioRxiv. 2024 May 8:2024.05.08.593200. Preprint. [Version 1] doi: 10.1101/2024.05.08.593200 (PMC11100668; doi:10.1101/2024.05.08.593200)
Supplement: Supplement 2 [file media-2.xlsx]

## Sheet: Table S1
	Tang et al. (2024)
	Table S1 | DRT2 loci identified in this study.
	IPG ID	source	Genomic accession	Start	End	Strand	Protein accession	NCBI protein annotation	Organism	Strain	Genetic assembly	DRT2 AA sequence	Putative ncRNA	Putative cDNA	Neo CDS in cDNA repeat 1	Neo CDS in cDNA repeat 1+n	Translation of units 1 & 1+n	Neo identified
	29046123	RefSeq	NZ_JADPRF010000033.1	1419	2702	+	WP_000097716.1	antiviral reverse transcriptase Drt2	Vibrio cholerae	HfVC5	GCF_015686735.1	MSSNKPLWYRSRGYLHFDLPVSINKAKNLVTNPDLVSKHAFFPLISYTVESKKISKNKDTRKIDVAVKQRPIAYSSHMDSHIYAFYANLLSKKYEAKLKSAGLTESILAFRGLGKSNIDFAFEAFEQIKTMGECSAVALDFSKFFDTLDHDLLKQSWANLLGEKKLPSDHFNVFKSITKFSQVNKEELYKEFGISPNNPKNGRNRVCTAQEFRDVVRNKKLIKTNKGSFGIPQGSPISALLSNIYMFEFDAEMKRYMDIHGGKYYRYCDDMLFIVPAPLRDKVAGYAQEQVKNLKVSINPKKTELRTFSSQGGILVADQMLQYLGFMFDGENVYIRSSSLARYSEKMKRGIRLAKKTMDKYNAVRVAKGLPEKSLYKRKLYSRYTHLGGRNFVTYGLRA…	GCTTTTGATAGGGACAAATAAGTCGCTGATCAAAAGGAGCTTAACAGGTTGTCAAGTCCAATCGGCACGCCACCAAGGCAAGCTGAGCAGATAGACAGCATGAACTGGAACAGGGTCTTCATAGATACCTCCACGGTTATAGTTATAGCATAATCCATTTCTAACATGACGCGGCTAGAGTTTTAGGACTCGTGGATGGTTGTTTTAACAACTTGGTTAAGCCGAGGTAAGGCGTGAGGAATTGCCGCAGTTCTAAGTCTGCCTCGGTTTTGCTAG	TAGAAA--------T---------GGATTAT----G---C------TAT----AACTATA---------ACC--------------GTGGAGGTATCTATGA-------A---GA---------------CCCTGTTCCAGT--------TCATG------CTGTCTA----TCTGCTCAGCTTGCCTTGGT----------------GG----CGTGCCG------------ATTGG-ACTTGACAA------------CCTGT	ATGAAGACCCTGTTCCAGTTCATGCTGTCTATCTGCTCAGCTTGCCTTGGTGGCGTGCCGATTGGACTTGACAACCTGT	TAGAAATGGATTATGCTATAACTATAACCGTGGAGGTATCTATGAAGACCCTGTTCCAGTTCATGCTGTCTATCTGCTCAGCTTGCCTTGGTGGCGTGCCGATTGGACTTGACAACCTGT	MKTLFQFMLSICSACLGGVPIGLDNLLEMDYAITITVEVSMKTLFQFMLSICSACLGGVPIGLDNL	TRUE
	37664055	RefSeq	NZ_JAJGZT010000064.1	8363	9673	-	WP_017059550.1	antiviral reverse transcriptase Drt2	Vibrio splendidus	10N.222.52.A11	GCF_020806295.1	MKNTSEHPWFTKRNYLHFDIPVSVHKAERIASEPITVARHAFFPFISYSFQLTKLDRDTSTGKLYRKPKPRGVAYSSHVDSHIYAFYASQLSTLYEKQIEKLGLHESVLAFRKLDGKSNIHFADDAFKHISKFEDCSVIALDFSKFFDTLDHQILKEEWRKLLGEDCLPKDHYNVFRSLTKFSTVDKCALFDLFDISQYNPKANGRNRVCSPSEFRQKVRGSGLIEQNPNGMMGIPQGSPISALLSNIYMLNFDAQMKSYVDSVDGKYFRYCDDMLFIVPSEHRDMIEKLANSKVTALKVKINSDKTEIRDFRIHDGKLSSFDEHGKQKPLQYLGFLFDGHSIFLRSTALARYSEKMKGGVKLAKKTMEKENRIRRDKGEPEQTYLYKRKLHKLYTARG…	GCTTTACGCGATAGGCGTGAAGGGCTGTGACAGATTGTCAATACCTTTATCCTTGCAGAGCCAAGATAAACACATTGTCATGAAGCGTAAGATTACCATTGTATAGTCTCCATCGCAGATTACATTATATATCATTTCTAATAGATCGCGGCGTGTGCCTTTAGGGGCCAGATGATTGGTTAGGCCAGTTAGTTAAAGCCCAAAGGGATATACGGAAAGGCCGCATGTCCACTCCCTTTGGGTTTTGCTAG	TAGAAA--------T---------GATATAT----A---A------TGT----AATCTGC--------------------------GATGGAGACTATACAA-------T---GG---------------------TAATCTT-----ACGCTTC------ATGACAA---TGTGTTTATCTTGGCTCTGCA----------------AG---GA------------------TAAAGGTATTGACAA------------TCTGT	ATGGTAATCTTACGCTTCATGACAATGTGTTTATCTTGGCTCTGCAAGGATAAAGGTATTGACAATCTGT	TAGAAATGATATATAATGTAATCTGCGATGGAGACTATACAATGGTAATCTTACGCTTCATGACAATGTGTTTATCTTGGCTCTGCAAGGATAAAGGTATTGACAATCTGT	MVILRFMTMCLSWLCKDKGIDNLLEMIYNVICDGDYTMVILRFMTMCLSWLCKDKGIDNL	TRUE
	37707698	RefSeq	NZ_AJZO02000193.1	13118	14401	-	WP_017103195.1	antiviral reverse transcriptase Drt2	Vibrio tasmaniensis 1F-267	1F-267	GCF_000272365.2	MPLNKPLWYRSRSYLHFDLPVSFNKAKNLVTNPILVSKHAFFPLINYAVESKKISKNKDTRKIDVAVKERPIAYSSHVDSHIYAFYANVLSKKYEAKLKSAGLTESILAFRGLGKSNIDFSFEAFEQIKIMGECSAVALDFSKFFDTLDHDLLKQSWASLLGEKKLPSDHFNVFKSITKFSKVNKVELYKEFGISPNNPKNGRNRVCTAQEFRNVVRKKKLIKTNPDPFGIPQGSPISALLSNIYMLEFDAEMKRYMDIHGGKYYRYCDDMLFIVPAPLRDKVAGYAQEQVKQLKVSINPKKTELRTFSSQGGILVADQMLQYLGFMFDGENVYIRSSSLARYSEKMKRGIRLAKKTMDKYNAVRAAKGLPEKGLYKRKLYSRYTHLGGRNFVTYGLRA…	GCTTTTGATAGGGACAAATAAGTCGTTGATCAAGAGGAGCTTAACAGGTTGTCAAGTCCAATCGGCAAGCCACTAAGGCAAGCTGAGCAGATAGACAGCAGGAACTGGAACAGGGTCTTCATAGATACCTCCACGGTTATAGTTATAGCATAATCCATTTCTAACATGACGCGGCTAGAGTTTTAGGACTCGTGGATGGTTGTTTTAACAACTTGGTTAAGCCGAGGTAAGGCGAGAGGAATTGCCGCAGTTCTAAGTCTGCCTCGGTTTTGCTAG	TAGAAA--------T---------GGATTAT----G---C------TAT----AACTATA---------ACC--------------GTGGAGGTATCTATGA-------A---GA---------------CCCTGTTCCAGT--------TCCTG------CTGTCTA----TCTGCTCAGCTTGCCTTAGT----------------GG----CTTGCCG------------ATTGG-ACTTGACAA------------CCTGT	ATGAAGACCCTGTTCCAGTTCCTGCTGTCTATCTGCTCAGCTTGCCTTAGTGGCTTGCCGATTGGACTTGACAACCTGT	TAGAAATGGATTATGCTATAACTATAACCGTGGAGGTATCTATGAAGACCCTGTTCCAGTTCCTGCTGTCTATCTGCTCAGCTTGCCTTAGTGGCTTGCCGATTGGACTTGACAACCTGT	MKTLFQFLLSICSACLSGLPIGLDNLLEMDYAITITVEVSMKTLFQFLLSICSACLSGLPIGLDNL	TRUE
	37849054	RefSeq	NZ_AKYE01000098.1	6524	7807	-	WP_017245128.1	antiviral reverse transcriptase Drt2	Stutzerimonas stutzeri XLDN-R	XLDN-R	GCF_000280555.1	MPENWYKSRGYLHFDRPINQAAALEIVSSPKTVAKHAFYPFIRYVAQTQKVFFDKNIGKVVKKDPKQRPISYAAHVDSHIYSYYCELLNRAYENHLATVQWSSAILAFRALGKSNIDFARDAFLDIATRDSCCVIAIDIKGFFDNLDHTHLKNAWQALLGSSQLPDDHYAVYRSLTKFSFVYRDQVYEALGLSKNNPKQGRKRICEPHEFRDKVRQGGLIETNKDKKGIPQGSPISAMLSNVYMMGFDEQIHAYVESCSGAYYRYCDDVLLIVPLEKEVEAKALVDQRVNEIGLEIQAAKTETCKFTRSTKGLRSDRPLQYLGFIFDGTNIYLRSSSLARYQDRVHRGIWLAKKCMDKVNAKRISRGQLPRSMFLKKLYKRYSYLGRRNFISYGYRAAR…	GCTTCGGGTACAGATCCGAAGGTGCATCACAAGCTGTCAAGCCCCAAGGCGGCATCCCAGGTGTAACAGCCCAGGGTGACCAGCAATGCGGCCAGCAGCCCTCGGATACTTATATTCATAGGTACTCCAAGGGTGACGCTGACACTATACGTCGATCCTAGCAATCGCGGCGAAATCGGAACTGGGTGACCAACACCGGTTGGATGATTTGAGGAGCATTTGAGTTTATCCGGTCAGGCGGCTGAGGATTGCCGCCATCCTATGCCTGGCCGGTTGGCTCG	TAGGAT--------C---------GACGTAT----A---G------TGT----CAGCGTC--ACC---------------------CTTGGAGTACCTATGA-----------AT---AT--AAGTATCCGAGGGCTGCTGGC-----CGCATTG-----CTGGTCAC---CCTGGGCTGTTACACCT-------------------------GGGATGCCGC----------CTTGGGGCTTGACAG------------CTTGT	ATGAATATAAGTATCCGAGGGCTGCTGGCCGCATTGCTGGTCACCCTGGGCTGTTACACCTGGGATGCCGCCTTGGGGCTTGACAGCTTGT	TAGGATCGACGTATAGTGTCAGCGTCACCCTTGGAGTACCTATGAATATAAGTATCCGAGGGCTGCTGGCCGCATTGCTGGTCACCCTGGGCTGTTACACCTGGGATGCCGCCTTGGGGCTTGACAGCTTGT	MNISIRGLLAALLVTLGCYTWDAALGLDSLLGSTYSVSVTLGVPMNISIRGLLAALLVTLGCYTWDAALGLDSL	TRUE
	52761622	INSDC	LCUE01000017.1	21934	23217	-	KQA16684.1	DNA polymerase	Vibrio metoecus	195588	GCA_001402165.1	MSSNKPLWYRSRGYLHFDLPVSINKAKNLVTNPDLVSKHAFFPLISYTVESKKISKNKDTRKIDVAVKERPIAYSSHMDSHIYAFYANLLSKKYEAKLKSAGLTESILAFRGLGKSNIDFAFEAFEQIKTMGECSAVALDFSKFFDTLDHDLLKQSWANLLGEKKLPSDHFNVFKSITKFSQVNKVELYKEFSISPNNPKNGRNRVCTAQEFRDVVRNKKLIKTNKGSFGIPQGSPISALLSNIYMFEFDAEMKRYMDIHGGKYYRYCDDMLFIVPAPLRDKVAGYAQEQVKNLKVSINPKKTELRTFSSQGGILVADQMLQYLGFMFDGENVYIRSSSLARYSEKMKRGIRLAKKTMDKYNAVRVAKGLPEKSLYKRKLYSRYTHLGGRNFVTYGLRA…	GCTTTTTATAGGGACAAATAAGTCGCTGATCAAAAGGAGCTTAACAGGTTGTCAAGTCCAATCGGCACGCCACCAAGGCAAGCTGAGCAGATAGACAGCATGAACTGGAACAGGGTCTTCATAGATACCTCCACGGTTATAGTTATAGCATAATCCATTTCTAACATGACGCGGCTAGAGTTTTAGGACTCGTGGATGGTTGTTTTAACAACTTGGTTAAGCCGAGGTAAGGCGTGAGGAATTGCCGCAGTTCTAAGTCTGCCTCGGTTTTGCTAG	TAGAAA--------T---------GGATTAT----G---C------TAT----AACTATA---------ACC--------------GTGGAGGTATCTATGA-------A---GA---------------CCCTGTTCCAGT--------TCATG------CTGTCTA----TCTGCTCAGCTTGCCTTGGT----------------GG----CGTGCCG------------ATTGG-ACTTGACAA------------CCTGT	ATGAAGACCCTGTTCCAGTTCATGCTGTCTATCTGCTCAGCTTGCCTTGGTGGCGTGCCGATTGGACTTGACAACCTGT	TAGAAATGGATTATGCTATAACTATAACCGTGGAGGTATCTATGAAGACCCTGTTCCAGTTCATGCTGTCTATCTGCTCAGCTTGCCTTGGTGGCGTGCCGATTGGACTTGACAACCTGT	MKTLFQFMLSICSACLGGVPIGLDNLLEMDYAITITVEVSMKTLFQFMLSICSACLGGVPIGLDNL	TRUE
	66544483	INSDC	CP009962.1	831537	832913	-	AIY39903.1	Glycerate kinase	Collimonas arenae	Cal35	GCA_000786695.1	MVEKYYLVNPGERSIDCRHLRSPGLLVHPEKVRLFKKKHPWFRRRGYRHFDNPIGFATARKIVTSPHRVETHSFYPLIDFNATSIKVKREASTNQLKKIPKIRPICYAAHIDSHIYSYYAYMLAKRYEQAVHENGLDTCVIAFRSLKKSNIEFAADVFDEIKRRDNCHVICLDIKGFFDNLDHETLKNSWANILGQEKLPGDHYAVFRSLTNHAKVGKTELYALLDISIHNPGGNSKRLCSVEDFREKVRKAKIIKRQTGTKGIPQGSPISALLSNIYMLAFDIVINSYVQKCGGRYFRYCDDMLLIVPAEEKNQALNLAEAEIKKLLLIIQSEKTEQRDFAVVAGKLQSSKPLQYLGFLFDGQRILLRSASLARYSDRMRRGIRLAKATMKKKNEVRT…	GCTCTACGTGTAGATGTAGAGGAATATTACAGGTTGTCAAGTCCACTGAGCCAGAAAGCAAGTTTGGCAAAGCAGATTGATAACAGAACTGTGCCTGGATTCCGCAAGGAAGCCTCCATAGTGATATTAATAGTATGAAGCATTTCTAACATATGCGGCTTGGCTCAACTTGTTGAGTGAGATGGTAGAGAAATACTACTTGGTTAATCCGGGAGAACGGTCAATAGATTGCCGCCATCTTCGTTCTCCCGGTTTGCTAG	TAGAAA--------T---------GCTTCAT----A-C--------TAT----TAATATC----------ACT-------------ATGGAGGCTTCCTTGC-----------GG---AA--TCCAGGCACAGTTCTGTTATC-----AATCTGC------TTTGCCA---AACTTGCTTTCTGGCT----------------------------------------------CAGTGGACTTGACAA------------CCTGT	TTGCGGAATCCAGGCACAGTTCTGTTATCAATCTGCTTTGCCAAACTTGCTTTCTGGCTCAGTGGACTTGACAACCTGT	TAGAAATGCTTCATACTATTAATATCACTATGGAGGCTTCCTTGCGGAATCCAGGCACAGTTCTGTTATCAATCTGCTTTGCCAAACTTGCTTTCTGGCTCAGTGGACTTGACAACCTGT	MRNPGTVLLSICFAKLAFWLSGLDNLLEMLHTINITMEASLRNPGTVLLSICFAKLAFWLSGLDNL	TRUE
	71277752	INSDC	UAVF01000007.1	107574	108857	-	SQA34646.1	RNA-directed DNA polymerase	Vibrio harveyi	NCTC12970	GCA_900460165.1	MSSNKPLWYRSRGYLHFDLPVSFKKAKNLVTNPDLVSKHAFFPLINYAVESKKISKNKDTRKIDVAVKERPIAYSSHMDSHIYAFYANLLSKKYEAKLKSAGLTESILAFRGLGKSNIDFAFEAFEQIKIMGECSAVALDFSKFFDTLDHDLLKQSWANLLGEKNLPSDHFNVFKSITKFSKVNKVELYKEFGISPNNPKNGRNRVCTAQEFRDVVRKKKLIKTNKDPFGIPQGSPISALLSNIYMFEFDAEMKRYMDIHGGKYYRYCDDMLFIVPAPLRDKVAGYAQEQVKKLKVSINPKKTELRTFSSQGDVLVADQMLQYLGFMFDGENVYIRSSSLARYSEKMKRGIRLAKKTMDKYNAVRAAKGLPEKALYKRKLYSRYTHLGGRNFVTYGLRA…	GCTTTTGATAGGGACAAATGAGTCGTTGATCAAAAGGAGCTTAACAGGTTGTCAAGTCCAATCGGCACGCCACCAAGGCAAGCTGAGCAGATAGACAGCAGGAACTGGAACAGGGTCTTCATAGATACCTCCACGGTTATAGTTATAGCATAATCCATTTCTAACATGACGCGGCTAGAGTTTCAGGACTCGTGGATGGTTGTTTTAACAACTTGGTTAAGCCGAGGTAAGGCGTGAGGAATTGCCGCAGTTCTAAGTCTGCCTCGGTTTTGCTAG	TAGAAA--------T---------GGATTAT----G---C------TAT----AACTATA---------ACC--------------GTGGAGGTATCTATGA-------A---GA---------------CCCTGTTCCAGT--------TCCTG------CTGTCTA----TCTGCTCAGCTTGCCTTGGT----------------GG----CGTGCCG------------ATTGG-ACTTGACAA------------CCTGT	ATGAAGACCCTGTTCCAGTTCCTGCTGTCTATCTGCTCAGCTTGCCTTGGTGGCGTGCCGATTGGACTTGACAACCTGT	TAGAAATGGATTATGCTATAACTATAACCGTGGAGGTATCTATGAAGACCCTGTTCCAGTTCCTGCTGTCTATCTGCTCAGCTTGCCTTGGTGGCGTGCCGATTGGACTTGACAACCTGT	MKTLFQFLLSICSACLGGVPIGLDNLLEMDYAITITVEVSMKTLFQFLLSICSACLGGVPIGLDNL	TRUE
	75745737	RefSeq	NZ_JUEC02000134.1	13926	15209	-	WP_042927928.1	antiviral reverse transcriptase Drt2	[Pseudomonas] sp. BICA1-14	NA	GCF_000802035.2	MAEAWYKSRGYLHFDRPVNQATATEIVSSPDAVSRHAFYPFIRYVAQAQKVFFDKGLGKVVKKEPKKRPISYAAHVDSHIYSYYCAQLNQAYEECLKSAPWSPAILAFRSLGKSNIDFARDAFLDIAVRESCCVVAIDIKGFFDNLNHGYLKDAWQDLLGKNKLPDDHYAVYRSLTKYSFVNRDQVYEALGLSKNNPKNGRKRICEPQEFREKVRNGGLIETNKLNKGIPQGSPISAMLSNVYMMGFDEQVHAYVQACGGSYYRYCDDVLLIVPLAKEAEAKDFVNQRVDEIGLEIQEAKTETCKFTRSAKGLRTDRPLQYLGFIFDGANIYLRSSSLARYQDRVNRGIWVAGKCMDKVNAKRISRGQLPRSMFLKKLYKRYSYLGRRNFISYGYRAAK…	GCTTTGGATGTAGATCCAAAGGTGCATCACAAGCTGTCAAGGCCCATCGCGGCACCACAGGTGAAATAACCCAGGGTGACCAGCAGTGCGGCCAGCAGCGCTCGGATACTTATTCTCATAGGTACTCCAAGTGTGACGCTGACATTATACGTCGATCCTAGCAATCGCGGCGAAATCGGAACTGGGTGACTAAGACCGATTGGATGATGTGAGGAGCATTTTGGTTTATCCGGCCAGGCGGCTTATGGGATTGCCGCCATCCTAAGCCTGGCCGGTTGGCTAA	TAGGAT--------C---------GACGTAT----A---A------TGT----CAGCGTC--ACA---------------------CTTGGAGTACCTATGA-----------GA---AT--AAGTATCCGAGCGCTGCTGGC-----CGCACTG-----CTGGTCAC---CCTGGGTTATTTCACCT-------------------------GTGGTGCCGC----------GATGGGCCTTGACAG------------CTTGT	ATGAGAATAAGTATCCGAGCGCTGCTGGCCGCACTGCTGGTCACCCTGGGTTATTTCACCTGTGGTGCCGCGATGGGCCTTGACAGCTTGT	TAGGATCGACGTATAATGTCAGCGTCACACTTGGAGTACCTATGAGAATAAGTATCCGAGCGCTGCTGGCCGCACTGCTGGTCACCCTGGGTTATTTCACCTGTGGTGCCGCGATGGGCCTTGACAGCTTGT	MRISIRALLAALLVTLGYFTCGAAMGLDSLLGSTYNVSVTLGVPMRISIRALLAALLVTLGYFTCGAAMGLDSL	TRUE
	95992364	INSDC	LMOH01000030.1	2361	3782	+	KQQ78834.1	hypothetical protein	Aureimonas sp. Leaf324	Leaf324	GCA_001423245.1	MPRDRLKRYPHFDSPLSPEAATALATDPVAVARHPFRPLLLFQDVKRYFRRHGQPRKPPKKRPIRFAARGDAYIYMRYRDWLSCLYEERLGSLDLGDAVAAYRRVRSPYRRGNKCNIDFAYDAIGHIRRLRDCHVLCLDIKSFFESLDHARLKEVWASLLGVGDLPPDHYRVFRSLTNYVEVDQLEVYRRLGFWGWKAVRNRGDLVEGYLVDRRQIPTQLCDARTMREVVFGEGGKHPKIAVRRTESYGIPQGTPISDLLANMYMLDFDRDMKTLATSLGGHYSRYSDDILFVVPADAVAPSVLERTVSDAISLQGDELRIAEAKTSVHRFAPDGDTLSCVAVGSTPPNKRFEYLGFRFDGRNVRLRDSTLSVLRQKIAGTVRQEAVAQSRRYRSRTTD…	CGCGGGCGCAAGGCCCGCGAGTCATGGGTTGACCCTGTCAAGGGCCGGCGACGAGATCAGGTCGATGAACAACGAGATCATCTCCTTGGTTGGTTCGCCGGACTGTTCCGGCAGGACGGCCAGAAGTCCGATGAGGACGGCACGGCCAGCATACCTCAGCATGTCGAATGACTGGCAGCATGAGAGGCTCCTCCGGGGT	TCGACATG-----CT---------GAGGTAT----G---C------TGG----CCGTGCC---------GTCC-------------TCATCGGACTTCT---------------G----G--CCGTCCTGCCGGAACAGTCCG-----GCGAACC------AACCAAGGAGA--TGATCTCGTTGTTCATCG----------------ACC--TGATCTCGTC----------GCCGGCCCTTGACAG------------GGTCA	ATGATCTCGTTGTTCATCGACCTGATCTCGTCGCCGGCCCTTGACAGGGTCA	TCGACATGCTGAGGTATGCTGGCCGTGCCGTCCTCATCGGACTTCTGGCCGTCCTGCCGGAACAGTCCGGCGAACCAACCAAGGAGATGATCTCGTTGTTCATCGACCTGATCTCGTCGCCGGCCCTTGACAGGGTCA	MISLFIDLISSPALDRVIDMLRYAGRAVLIGLLAVLPEQSGEPTKEMISLFIDLISSPALDRV	TRUE
	113438061	INSDC	FLQP01000061.1	280558	281841	+	SBS67502.1	Reverse transcriptase (RNA-dependent DNA polymerase)	Vibrio atlanticus	CECT 7223	GCA_900089855.1	MSSNIPLWYRNRGYLHFDLPISLKKARNLVTNSDLVAKHAFFPLINYAVESKKISKDKKTRKIDIAVKERPIAYSAHVDSHIYAYYTEILSRKYESRLKQLGLSECILAFRGLGKSNIDFAFEAFEQIKDMGECSAVALDFSKFFDTLDHSILKQSWAGLLSKDKLPPDHFNVFKSITKFAQVNKVDLYNEFGISPNNPKNGRNRICTAKEFRDIVRTKKLIKPNKNSFGIPQGSPISALLSNIYMLEFDAEMKRYVDIHGGKYYRYCDDMLFIVPTPLKVRVAGYAQDRIKSLKVTINPKKTELRTFKYKNGSLTSEQMLQYLGFMFDGENVYIRSSSLARYSEKMKRGIRLAKRTMDKYNSVRITKGLPEKKLYKRKLYSRYTHLGGRNFVTYGLRA…	GCTTTTGGTAGGGGCTTATTAGTTCCTGATCAAAAGGAACTTAACAGGTTGTCAACTCCCAGCGGTATGCCAATAAGGCAAGCTGAGCAGATAGACAGCAGGAACTGGAATAGGGTCTTCATAGATACCTCCACGGTTATAGTTACAGTATAATCCATTTCTAACATGACGCGGCTAGAGTCTTCGGATTCGTGGATGGTTGTTTTAACAACTTGGTTAAGCCGAGGTAAGGCGTAAGGAATTGCCGCAGTTCTAAGTCTGCCTCGGTTTTGCTAG	TAGAAA--------T---------GGATTAT----A---C------TGT----AACTATA---------ACC--------------GTGGAGGTATCTATGA-------A---GA---------------CCCTATTCCAGT--------TCCTG------CTGTCTA----TCTGCTCAGCTTGCCTTATT----------------GG----CATACCG------------CTGGG-AGTTGACAA------------CCTGT	ATGAAGACCCTATTCCAGTTCCTGCTGTCTATCTGCTCAGCTTGCCTTATTGGCATACCGCTGGGAGTTGACAACCTGT	TAGAAATGGATTATACTGTAACTATAACCGTGGAGGTATCTATGAAGACCCTATTCCAGTTCCTGCTGTCTATCTGCTCAGCTTGCCTTATTGGCATACCGCTGGGAGTTGACAACCTGT	MKTLFQFLLSICSACLIGIPLGVDNLLEMDYTVTITVEVSMKTLFQFLLSICSACLIGIPLGVDNL	TRUE
	124788665	RefSeq	NZ_FNMZ01000003.1	161811	163151	+	WP_092681334.1	antiviral reverse transcriptase Drt2	Albimonas donghaensis	DSM 17890	GCF_900106695.1	MSWLNLPQSDEEIPDHKTLKFPEAYQTKERNYDHFDLRLSDQQRTAFTKTHEFKEKHRFLPLLGYTNFTRRVRKLDDGTIQAKIKPRNIRYASHSDAAYLEAYSLALNEPYEAYLKSRALSKNVLAYRSTGLTNIDHAKSLFAEIRLRQDCTVVALDISAFFDTLDHKLLRQEILRIKGETELSEVEWSIFKNVTKFSWVEIADLDTILGKLRDRPGRICSPDAFKEHIRNDKTLVRSNEMPFGIPQGLPISGLLANIYMLTLDETISKMVEKCGGSYRRYSDDIAIVIPPNMKAKHISQIVLKVASESHLSISDEKTEICEFRDGIASKDTSHIQYLGFTFDGEKTLLRESTILNYKKKMQRGIRAKMLAARQHGIPASNTHKRELLSRYTHLGKRRN…	GCCTCAGGCGCTAGGCTTGAGCGAGGTGTGTTAAGGACCGCAAGCGCCGTTCGCGCAAGCGGGATCCAGGTCGCTGGGCTCATCGCTTGGTCTCCTCTGCAGTCAGCAGTTCCAACATACCACACTAGGTTGAAAACGAACTCGGGCCGCAGGGCTTGGGGAGCTAGGTAAGATAGCCAGGACATTGGACGAACGGAGTCATTATGTCCTGG	TCAACCTA-----GT---------GTGGTATG--TTGGAAC-----TGC---TGACTGCA--------------------------GAGGAGACCAA----------------GC--GAT--GAGCCCAGCGACC-------------TGGATCC----CGCTTGCGC---------------------------------------------G-------------------AACGGCGCTTGCGGT------------CCTTA	ATGAGCCCAGCGACCTGGATCCCGCTTGCGCGAACGGCGCTTGCGGTCCTTA	TCAACCTAGTGTGGTATGTTGGAACTGCTGACTGCAGAGGAGACCAAGCGATGAGCCCAGCGACCTGGATCCCGCTTGCGCGAACGGCGCTTGCGGTCCTTA	MSPATWIPLARTALAVLINLVWYVGTADCRGDQAMSPATWIPLARTALAVL	TRUE
	138359712	INSDC	BSTZ01000044.1	22715	23998	+	GLZ88728.1	hypothetical protein	Pseudomonas resinovorans	NBRC 113413	GCA_030269825.1	MPENWYKSRGYLHFDRPINQAAALEIVSSPKTVAKHAFYPFIRYVAQTQKVFFDKSIGKVVKKDPKQRPISYAAHVDSHIYSYYCELLNQAYEDHLAKAKWSSAILAFRALGKSNIDFARDAFLDIAVRDSCCVIAIDIKGFFDNLDHAHLKSAWQTLLGTSQLPDDHFAVYRSLTKYSFVHRDQVYEALALSKNNPKQGRKRICEPHEFRAKVRNGRLIETNKDKKGIPQGSPISAMLSNVYMMGFDEQIHAYVESCGGAYYRYCDDVLLIVPLEQEAAAKALVELRVNAIGLEIQPAKTETCKFTRSAKGLRSDRPLQYLGFIFDGANIYLRSSSLARYQDRVHRGIWLAGKCMEKVNAKRIARGQLPRSMFLKKLYKRYSYLGRRNFISYGYRAAK…	GCTTTGGATATAGATCCAAAGGTGCATCACAAGCTGTCAAGCCCCAAGGCGGCATCCCAGGTGTAACAGCCCAGGGTGACCAGCAATGCGGCCAGCAGCCCTCGGATACTTATCTTCATAGGTACTCCAAGTGTGACGCTGACACTATACGTCGATCCTAGCAATCGCGGCGAAATCGGAACTGGGTGACTGAGACCGATTGGATAATGTGAGGAGCATTTGAGTTTATCCGGCCAGGCGGCTGAGGATTGCCGCCATCCTATGCCTGGCCGGTTGGCTCG	TAGGAT--------C---------GACGTAT----A---G------TGT----CAGCGTC--ACA---------------------CTTGGAGTACCTATGA-----------AG---AT--AAGTATCCGAGGGCTGCTGGC-----CGCATTG-----CTGGTCAC---CCTGGGCTGTTACACCT-------------------------GGGATGCCGC----------CTTGGGGCTTGACAG------------CTTGT	ATGAAGATAAGTATCCGAGGGCTGCTGGCCGCATTGCTGGTCACCCTGGGCTGTTACACCTGGGATGCCGCCTTGGGGCTTGACAGCTTGT	TAGGATCGACGTATAGTGTCAGCGTCACACTTGGAGTACCTATGAAGATAAGTATCCGAGGGCTGCTGGCCGCATTGCTGGTCACCCTGGGCTGTTACACCTGGGATGCCGCCTTGGGGCTTGACAGCTTGT	MKISIRGLLAALLVTLGCYTWDAALGLDSLLGSTYSVSVTLGVPMKISIRGLLAALLVTLGCYTWDAALGLDSL	TRUE
	140549312	INSDC	MWUI01000010.1	7215	8498	+	OPG83733.1	hypothetical protein	Stutzerimonas stutzeri	40D2	GCA_002027175.1	MAEAWYKSRGYLHFDRPVNQATATEIVSSPDAVSRHAFYPFIRYVAQTQKVFFDKGLGKVVKKEPKKRPISYAAHVDSHIYSYYCEKLSKAYEDHLGKVPWSSSILAFRSLGKSNIDFARDAFLDISVRDSSCVIAIDIKGFFENLNHAHLKKSWQTLLGTSTLPDDHYAVYRSLTKYSFVNRDQVYEVLGLSKNNPKNGRKRICEPQKFREKVRNGGLIETNKLNKGIPQGSPISAMLSNVYMMGFDEQVHAYVQACGGSYYRYCDDVLLIVPLAKEAEAKDFVNQRVDEIGLEIQEAKTETCKFTRSAKGLRTDRPLQYLGFIFDGANIYLRSSSLARYQDRVNRGIWVAGKCMDKVNAKRISRGQLPRSMFLKKLYKRYSYLGRRNFISYGYRAAK…	GCTTTGGATGTAGATCCAAAGGTGCATCACAAGCTGTCAAGGCCCATCGCGGCACCACAGGTGAAATAACCCAGGGTGACCAGCAGTGCGGCCAGCAGCGCTCGGATACTTATTCTCATAGGTACTCCAAGTGTGACGCTGACATTATACGTCGATCCTAGCAATCGCGGCGAAATCGGAACTGGGTGACTATGACCGATTGGATGATGTGAGGAGCATTTTGGTTTATCCGGCCAGGCGGCTTATGGGATTGCCGCCATCCTAAGCCTGGCCGGTTGGCTAA	TAGGAT--------C---------GACGTAT----A---A------TGT----CAGCGTC--ACA---------------------CTTGGAGTACCTATGA-----------GA---AT--AAGTATCCGAGCGCTGCTGGC-----CGCACTG-----CTGGTCAC---CCTGGGTTATTTCACCT-------------------------GTGGTGCCGC----------GATGGGCCTTGACAG------------CTTGT	ATGAGAATAAGTATCCGAGCGCTGCTGGCCGCACTGCTGGTCACCCTGGGTTATTTCACCTGTGGTGCCGCGATGGGCCTTGACAGCTTGT	TAGGATCGACGTATAATGTCAGCGTCACACTTGGAGTACCTATGAGAATAAGTATCCGAGCGCTGCTGGCCGCACTGCTGGTCACCCTGGGTTATTTCACCTGTGGTGCCGCGATGGGCCTTGACAGCTTGT	MRISIRALLAALLVTLGYFTCGAAMGLDSLLGSTYNVSVTLGVPMRISIRALLAALLVTLGYFTCGAAMGLDSL	TRUE
	142448821	RefSeq	NZ_JAWPOK010000003.1	461135	462418	-	WP_080524867.1	antiviral reverse transcriptase Drt2	Vibrio sp. Vb0932	Vb0932	GCF_033344275.1	MSAKSPTWYRSRGYLHFDLPISSVKAKRLVTNPELVAKHAFFPLINYSVESKKISKDKASSRIDVTYKERPIAYSSHVDSHIYAYYAELLSVKYESKLKELELSECVLAFRGLGKSNIDFAHEAFEQIKNMGECSAVALDFSKFFDTLDHELLKKSWAAILDTNKLPNDHFNVFKSITKFSKVNKVDLYNEFSISNNNPKKGRNRVCSSKEFRDVVRAKKLIKTNQDSFGIPQGSPISALLSNIYMLEFDAEMNRYVKMYGGKYYRYCDDMLFIVPTGQKKKVAGYAQKKVKGLKVSINPKKTELRTFTKQGNILVADQMLQYLGFMFDGENAYIRSSSLARYSEKMKRGIRLAKKTMVKYNAIRQSKGLDEQPLYKRKLYSRYTHLGGRNFITYGLRA…	GCTTTTGATAGAGGCAAATAAGTCGCTGATCAAAAGGAGCTTAACAGGCTGTCAAGTCCAATCGGAATGCAACCAAAGCAAACTGAGCAGATAGACAGCAGGAACTGGAACAAGGTCTTCATAGATACTTCCACGGTTATAGTTATAGTATAATCCATTTCTAACATTACGCGGCTAGAGTCCATGGATTCAACGGTTGTTTAAACAACTTGGTTAAGCCGAGGTAAGGCGTTCCGAATTGCCGCAGTTCTAAGTCTGCCTCGGTTTTGCTAG	TAGAAA--------T---------GGATTAT----A---C------TAT----AACTATA---------ACC--------------GTGGAAGTATCTATGA-------A---GA---------------CCTTGTTCCAGT--------TCCTG------CTGTCTA----TCTGCTCAGTTTGCTTTGGT----------------TG----CATTCCG------------ATTGG-ACTTGACAG------------CCTGT	ATGAAGACCTTGTTCCAGTTCCTGCTGTCTATCTGCTCAGTTTGCTTTGGTTGCATTCCGATTGGACTTGACAGCCTGT	TAGAAATGGATTATACTATAACTATAACCGTGGAAGTATCTATGAAGACCTTGTTCCAGTTCCTGCTGTCTATCTGCTCAGTTTGCTTTGGTTGCATTCCGATTGGACTTGACAGCCTGT	MKTLFQFLLSICSVCFGCIPIGLDSLLEMDYTITITVEVSMKTLFQFLLSICSVCFGCIPIGLDSL	TRUE
	152355897	RefSeq	NZ_NHON01000190.1	2632	4071	-	WP_088158047.1	reverse transcriptase domain-containing protein	Inquilinus limosus	Inq	GCF_002195995.1	MAYTWVPSIKHYPHFDKSIRPSDIWKLVRNPDRVAANAFYPFLKYEKRWQPFRGSEFDKAVSGFQKPEKKEREIRYASRRDSYIYSYYRHMLSGYYENALAANGLSKNVIAYRRVKSSAGRGKSNVEFAYDAFIEIRKLGNCGVVALDISKFFESIDHGILKKQWCSLLGVADLPKDHAAVFRSITSYAVVDRAAAYERLGYVERKIVKGNERLVYTKKFRETPRQLCSNGDFRVKICGQGGAFSKLVRKNEKEYGIPQGSPISDMLANLYLIEFDRAVNQFVINIGGTYYRYSDDILIIVPGGVAEANCARDFAMNEIKKHGDNLLIKDSKTSLLVYKQDGKNQIFERIDGKGRNDLEYLGFRYDGKKIRIRDATISGLYRKISSAAKVVARKQVKRY…	GCGTTGGGGAGGGGCGGAGTAGTTAGTTTATACCGTCAACGGTGATTCGGATCAGCGTAGCGTGCATGATGAATGCGCCTTCCTGGGACGGGTCGAGGTGACTGGCGATGAAATCGCCGGAATACCATGTGACAGTATAATCGCTTAGGTCGATAATTGTCCAAACAGAGTAGGATTCTACTCGCGGAAGGTAGTGTTGGGGTAGAGGGCTAGCCGGATTGGACCCGGTTCC	TCGACC--------T---------AAGCGATT---A-TAC------TGT--CACATGGTA------------------------TTCCGGCGATTTCATCG------CCA---GT---CA--CCTCGACCCGTCCCAGGAAGG-----CGCATTC---ATCATGCACGCTACGCTGATCCG----------------------------------------------------AATCACCGTTGACGG------------TATAA	ATGCACGCTACGCTGATCCGAATCACCGTTGACGGTATAA	TCGACCTAAGCGATTATACTGTCACATGGTATTCCGGCGATTTCATCGCCAGTCACCTCGACCCGTCCCAGGAAGGCGCATTCATCATGCACGCTACGCTGATCCGAATCACCGTTGACGGTATAA	MHATLIRITVDGIIDLSDYTVTWYSGDFIASHLDPSQEGAFIMHATLIRITVDGI	TRUE
	164126900	INSDC	NVDY01000061.1	26844	28136	-	PFV45278.1	reverse transcriptase	Bacillus thuringiensis	AFS059914	GCA_002570585.1	MNKKKYGIKRYKHFDKKKSIEKVKDKIQDPQWVAKHGFYPFIHFEIKFQKYSRKEKQAKEKVRKIFYASHIDSYIYKYYGDRLNNNYNCIVDELGISDVATAYRNNLSGKSNIDFAKEVIDFIKSQKAAYIFVADFTNFFDTLDHKYLKDKIRHVLKADTLPNDYYNVFKNITRFSYFFKDAIEMDLETKYTESEIKSSYKYFTEEEFRNFKHKNIYRNTKGYGIPQGAGISSVCSNIYLLDFDEKIQNYVNEQNGIYRRYCDDLIIVIPIEGGFKDYDYKIPQTMVENIKIQIPNLEIQPEKTGNYFYINNKIIDLEFKNTKLDYLGFSFNGEEVRIREKSLFKYYTRMYRKIRICNRKSKEFGRKSYRKALYRNYSHLGKKKKGHGNFLSYASRAQA…	GCCTCATAAAAGTAGTTATGGGGGGAATTGGTGGATTTCTTGCAAGCCTTATCTCAATTGTAACGGCAAGGTTTACCGAGCTCAGTACAATCGATAATGCTTCTGAGTAACTTGGCATTTGGATACCTCCATTCGTCATAATCAACCAACTCAGTATACTAAGTATAGTATAAGCTATCAGTGCGTTTAGTGGCCCATTTATAGGTTAGAAATAGTCTATAATTTGAAAGGAGAGTATGCTTGCAAGGGTTTCTTTAACAGAGTAATAGGCTACGATTATTTACCCTTGCTAGCTCTACCAA	TATACT--------T---------AGTATACTG--A-GTT------GGT---TGATTATG----ACGA------------------ATGGAGGTA--------------T---CC-------AAATGCCAAGTTACTC----------AGAAGCA------TTATCGA---TTGTACTGAGCTCGGTAAACC-------TT-------GC---CGTTACAATT--------GAGATAAGGCTTGCAAGA-----------AATCC	ATGCCAAGTTACTCAGAAGCATTATCGATTGTACTGAGCTCGGTAAACCTTGCCGTTACAATTGAGATAAGGCTTGCAAGAAATCC	TATACTTAGTATACTGAGTTGGTTGATTATGACGAATGGAGGTATCCAAATGCCAAGTTACTCAGAAGCATTATCGATTGTACTGAGCTCGGTAAACCTTGCCGTTACAATTGAGATAAGGCTTGCAAGAAATCC	MPSYSEALSIVLSSVNLAVTIEIRLARNPILSILSWLIMTNGGIQMPSYSEALSIVLSSVNLAVTIEIRLARN	TRUE
	164411940	INSDC	NUFV01000053.1	17146	18438	+	PGK35887.1	reverse transcriptase	Bacillus anthracis	AFS057383	GCA_002574215.1	MDKKKYGIKRYKHLDKKKSIEKVKDKIQDPQWVAKHGFYPFIHFEIKFQKYSRKEKQAKEKVRKIFYASHIDSYIYKYYGDELNNHYNCIADELGISDIATAYRNNLSGKSNINFSKEVIDFIKSQKAAYIFVADFTNFFDTLDHKYLKNKIRQVLKVDTLPDDYYNVFKNITRFSYFFKDAIEMDLETKYTESEIKGSYKYFTEEEFRDFKHKNIYRNTKGYGIPQGAGISSVCSNIYLLDFDKEIQNYINEQNGIYRRYCDDLIIVIPIEGEFKDYDYTIPKKIVENIKMKIPNLEIQPEKTGNYFYTNDKIIDLEFKNTKLDYLGFSFNGEEVRIREKSLFKYYTRMYRKIRICNRKSKEFGRKSYRKALYRNYSHLGKKKKGHGNFLSYASRAQE…	GCCTCATAAAAGTAGTTATGAGGGAAATTGGTGAACTTCTTGCAAGCCTTATCTCAATTGTAACGGTAAGATTTACCGAGCTAAGTACAATCGATAATGCTTCTAAGTAATTTGGCATTTGGAAACCTCCATTCGTCATAAGCAACCAATTCAGTATACTAAGTATAGTATAAACTGTTAGTGAGTTTAGTGGCCCATTTATAGGTTAGAAATAGTCTGTAATTTGAAAGGAGAGTATGCTTGCAAGGGTTTCTTAAAAAGAGTAATAGGCTACGATTACATACCCTTGTTAGCTCTACCAG	TATACT--------T---------AGTATACTG--A-ATT------GGT---TGCTTATG----ACGA------------------ATGGAGGTT--------------T---CC-------AAATGCCAAATTACTT----------AGAAGCA------TTATCGA---TTGTACTTAGCTCGGTAAATC-------TT-------AC---CGTTACAATT--------GAGATAAGGCTTGCAAGA-----------AGTTC	ATGCCAAATTACTTAGAAGCATTATCGATTGTACTTAGCTCGGTAAATCTTACCGTTACAATTGAGATAAGGCTTGCAAGAAGTTC	TATACTTAGTATACTGAATTGGTTGCTTATGACGAATGGAGGTTTCCAAATGCCAAATTACTTAGAAGCATTATCGATTGTACTTAGCTCGGTAAATCTTACCGTTACAATTGAGATAAGGCTTGCAAGAAGTTC	MPNYLEALSIVLSSVNLTVTIEIRLARSSILSILNWLLMTNGGFQMPNYLEALSIVLSSVNLTVTIEIRLARS	TRUE
	165622419	RefSeq	NZ_PACO01000008.1	95336	96778	-	WP_293341769.1	reverse transcriptase domain-containing protein	Parvibaculum sp.	NA	GCF_002700265.1	MTDWKLKPSDLKKYPHFDAPISAAAAEAYVKDPAKVVAHPFYPFIRYIQNWNKFAKKGALGKSKERPIRYGARLDAYIFSYYRYLLAQRYESLLKRYNLAGNILAYRRILGADGRGKCNIHFAKDAFDFIESLGDCYVICLDISSYFESLDHLMLKKVWAGLLKEEKLPADHFAVFKAITNYAYVDKQEAYERLGYFGNKRKAKSGKDISGYLTAYTDMPTQLCSAAKFRSEIAGGGGKKSIIQKNDDAYGIPQGAPLSDLLANMYLLHFDREVRTWMRKRGGVYFRYSDDILLIGKGGEKEALALLKKIQALIPKYGAKLAIKDSKSSIHVFRQISGRRTCECVFGKGRNGLEYLGFRFDGRNVYLRDSTLANLNRKVVYAARRRANSLATRYANKTA…	GTCTTCAGGCTGGGGGGACCGGAGCGTCAGTTGAAACTGTCAAGCCCTAAATGAGCGGCGATTAGTACGATGAGGTTCATAGTAATCTCCAGTATCCGCCGGTCGTCACGGGACGCCAGAGCGCGTAGCGCCATGGTGACAGTATAGACGATTTCGTCGACTTGGACCCGCAGTCCTAGGGTTGAAGACAGCCCGTTCAAACGGTGTGGGGCGAAGAGTGCTAAGCCGCATGTGGGTCGGCAAT	ACGAAA--------T---------CGTCTAT----AC---------TGT----CACC-----------------------------ATGGCGCTAC-----------------GC-------GCTCTGGCGTCCCGTGACGAC-----CGGCGGA----TACTGGAGA---TTACTATGAACCTCATCGTAC---------------------TAATCGCCGC-------TCATTTAGGGCTTGACAG------------TTTCA	ATGAACCTCATCGTACTAATCGCCGCTCATTTAGGGCTTGACAGTTTCA	ACGAAATCGTCTATACTGTCACCATGGCGCTACGCGCTCTGGCGTCCCGTGACGACCGGCGGATACTGGAGATTACTATGAACCTCATCGTACTAATCGCCGCTCATTTAGGGCTTGACAGTTTCA	MNLIVLIAAHLGLDSFNEIVYTVTMALRALASRDDRRILEITMNLIVLIAAHLGLDSF	TRUE
	180823422	INSDC	CALSIT010000058.1	2763	4046	+	CAH7383192.1	Reverse transcriptase domain-containing protein	Vibrio chagasii	49_P_379	GCA_943745975.1	MSSNIPLWYRSRGYLHFDLPISLKKARNLVTNPDLVSKHAFFPLINYAVESKKISKDKKTRKIDIAVKERPIAYSAHVDSHIYAYYANLLSRKYESRLKSAGLSDCILAFRGLGKSNIDFAFEAFEQIKKMGECSAVALDFSKFFDTLDHSLLKQSWANLLGEEKLPPDHFNVFKSITKFSQVNKVDLYKEFGISPNNPKNGRTRVCTAQEFRDVVRKKKLIKPNKNSFGVPQGSPISALLSNIYMFEFDAEMKKYMDIHGGKYYRYCDDMLFIVPAPLRDKVAGFAQERVKSLEVTINTKKTELRTFKYQNDVLVADQMLQYLGFMFDGENAYIRSSSLARYSEKMKCGIRLAKRTMDKYNAVRLTKGLPEKDLYKRKLYSRYTHLGGRNFVTYGLRA…	GCTTTTGATAGGGGCAAATAAGTCGTTGATCAAAAGGAGCTTAACAGGCTGTCAAGTCCAATCGGTATGCCCACAAGGCAAGCTGAGCAGATAGACAGCAGGAACTGGAATAGGGTCTTCATAGATACCTCCACGGTTATAGTTACAGTATAATCCATTTCTAACATGACGCGGCTAGAGCCTACGGGCTCGTGGATGGTTGTTTTAACAACTTGGTTAAGCCGAGGTAAGGCGTAAGGAATTGCCGCAGTTCTAAGTCTGCCTCGGTTTTGCTAG	TAGAAA--------T---------GGATTAT----A---C------TGT----AACTATA---------ACC--------------GTGGAGGTATCTATGA-------A---GA---------------CCCTATTCCAGT--------TCCTG------CTGTCTA----TCTGCTCAGCTTGCCTTGTG----------------GG----CATACCG------------ATTGG-ACTTGACAG------------CCTGT	ATGAAGACCCTATTCCAGTTCCTGCTGTCTATCTGCTCAGCTTGCCTTGTGGGCATACCGATTGGACTTGACAGCCTGT	TAGAAATGGATTATACTGTAACTATAACCGTGGAGGTATCTATGAAGACCCTATTCCAGTTCCTGCTGTCTATCTGCTCAGCTTGCCTTGTGGGCATACCGATTGGACTTGACAGCCTGT	MKTLFQFLLSICSACLVGIPIGLDSLLEMDYTVTITVEVSMKTLFQFLLSICSACLVGIPIGLDSL	TRUE
	184251246	RefSeq	NZ_JAWQGC010000002.1	540922	542205	+	WP_107184057.1	antiviral reverse transcriptase Drt2	Photobacterium leiognathi subsp. mandapamensis	Jp.AA	GCF_033448685.1	MSSNKPLWYRSRGYLHFDLPVSFKKAKSLVSNPNLVSKHAFFPLINYVVESKKISKNKDTRKIDVAVKERPIAYSSHMDSHIYAFYANLLSKKYEAKLKSAGLTESILAFRGLGKSNIDFAFEAFEQIKIMGECSAVALDFSKFFDTLDHDLLKQSWANLLGEKNLPSDHFNVFKSITKFSKVNKVELYKEFGISPNNPKNGRNRVCTAQEFRDVVRKKKLIKTNKDPFGIPQGSPISALLSNIYMFEFDAEMKRYMDIHGGKYYRYCDDMLFIVPAPLRDKVAGYAQEQVKKLKVSINPKKTELRTFSYRDGILVADQMLQYLGFMFDGENVYIRSSSLARYSEKMKRGIRLAKKTMDKYNAVRVAKGLPEKSLYKRKLYSRYTHLGGRNFVTYALQA…	GCTTTTGATAGGGATAATTAAGTCCTTGATCAAAAGGAGCTTAACAGGTTGTCAAGTCCAATCGGCATGCCACCAAGGCAAACTGAGCAGATAGACAACAGGAACTGGAACAGGGTCTTCATAGATACCTCCACGGTTATAGTTACAGCATAATCCATTTCTAACATGACGCGGCTAGAGTTTTAGGACTCGTGGATGGTTGTTTTAACAACTTGGTTAAGCCGAGGTAAGGCGTAAGGAATTGCCGCAGTTCTAAGTCTGCCTCGGTTTTGCTAG	TAGAAA--------T---------GGATTAT----G---C------TGT----AACTATA---------ACC--------------GTGGAGGTATCTATGA-------A---GA---------------CCCTGTTCCAGT--------TCCTG------TTGTCTA----TCTGCTCAGTTTGCCTTGGT----------------GG----CATGCCG------------ATTGG-ACTTGACAA------------CCTGT	ATGAAGACCCTGTTCCAGTTCCTGTTGTCTATCTGCTCAGTTTGCCTTGGTGGCATGCCGATTGGACTTGACAACCTGT	TAGAAATGGATTATGCTGTAACTATAACCGTGGAGGTATCTATGAAGACCCTGTTCCAGTTCCTGTTGTCTATCTGCTCAGTTTGCCTTGGTGGCATGCCGATTGGACTTGACAACCTGT	MKTLFQFLLSICSVCLGGMPIGLDNLLEMDYAVTITVEVSMKTLFQFLLSICSVCLGGMPIGLDNL	TRUE
	184251246	RefSeq	NZ_JAWQGJ010000001.1	111036	112319	-	WP_107184057.1	antiviral reverse transcriptase Drt2	Photobacterium leiognathi subsp. mandapamensis	Jp.E	GCF_033448485.1	MSSNKPLWYRSRGYLHFDLPVSFKKAKSLVSNPNLVSKHAFFPLINYVVESKKISKNKDTRKIDVAVKERPIAYSSHMDSHIYAFYANLLSKKYEAKLKSAGLTESILAFRGLGKSNIDFAFEAFEQIKIMGECSAVALDFSKFFDTLDHDLLKQSWANLLGEKNLPSDHFNVFKSITKFSKVNKVELYKEFGISPNNPKNGRNRVCTAQEFRDVVRKKKLIKTNKDPFGIPQGSPISALLSNIYMFEFDAEMKRYMDIHGGKYYRYCDDMLFIVPAPLRDKVAGYAQEQVKKLKVSINPKKTELRTFSYRDGILVADQMLQYLGFMFDGENVYIRSSSLARYSEKMKRGIRLAKKTMDKYNAVRVAKGLPEKSLYKRKLYSRYTHLGGRNFVTYALQA…	GCTTTTGATAGGGATAATTAAGTCCTTGATCAAAAGGAGCTTAACAGGTTGTCAAGTCCAATCGGCATGCCACCAAGGCAAACTGAGCAGATATACAACAGGAACTGGAACAGGGTCTTCATAGATACCTCCACGGTTATAGTTACAGCATAATCCATTTCTAACATGACGCGGCTAGAGTTTTAGGACTCGTGGATGGTTGTTTTAACAACTTGGTTAAGCCGAGGTAAGGCGTAAGGAATTGCCGCAGTTCTAAGTCTGCCTCGGTTTTGCTAG	TAGAAA--------T---------GGATTAT----G---C------TGT----AACTATA---------ACC--------------GTGGAGGTATCTATGA-------A---GA---------------CCCTGTTCCAGT--------TCCTG------TTGTATA----TCTGCTCAGTTTGCCTTGGT----------------GG----CATGCCG------------ATTGG-ACTTGACAA------------CCTGT	ATGAAGACCCTGTTCCAGTTCCTGTTGTATATCTGCTCAGTTTGCCTTGGTGGCATGCCGATTGGACTTGACAACCTGT	TAGAAATGGATTATGCTGTAACTATAACCGTGGAGGTATCTATGAAGACCCTGTTCCAGTTCCTGTTGTATATCTGCTCAGTTTGCCTTGGTGGCATGCCGATTGGACTTGACAACCTGT	MKTLFQFLLYICSVCLGGMPIGLDNLLEMDYAVTITVEVSMKTLFQFLLYICSVCLGGMPIGLDNL	TRUE
	198643552	INSDC	UGTD01000002.1	89795	91078	+	SUB90056.1	Retron-type reverse transcriptase	Photobacterium damselae	NCTC11646	GCA_900454675.1	MSSNKPLWYRSRGYLHFDLPVSFKKAKNLVTNPDLVSKHAFFPLINYAVESKKISKNKDTRKIDVAVKERPIAYSSHMDSHIYAFYANLLSKKYEAKLKSAGLTESILAFRGLGKSNIDFAFEAFEQIKIMGECSAVALDFSKFFDTLDHDLLKQSWASLLGEKNLPPDHFNVFKSITKFSKVNKVELYKEFGISPNNPKNGRNRVCTAQEFRDVVRRKKLIKTNKDPFGIPQGSPISALLSNIYMFEFDAKMKRYMDIHGGKYYRYCDDMLFIVPAPLRDKVAGYAQEQVKKLKVSINPKKTELRTFSSQGDILVADQMLQYLGFMFDGENVYIRSSSLARYSEKMKRGIRLAKKTMDKYNAVRAAKGLPEKTLYKRKLYSRYTHLGGRNFVTYGLRA…	GCTTTTGATAGGGACAAATGAGTCGTTGATCAAAAGGAGCTTAACAGGTTGTCAAGTCCAATCGGCAAGCCACCAAGGCAAGCTGAGCAGATAGACAGCAGGAACTGGAACAGGGTCTTCATAGATACCTCCACGGTTATAGTTATAGCATAATCCATTTCTAACATGACGCGGCTAGAGTTTCAGGACTCGTGGATGGTTGTTTTAACAACTTGGTTAAGCCGAGGTAAGGCGTGAGGAATTGCCGCAGTTCTAAGTCTGCCTCGGTTTTGCTAG	TAGAAA--------T---------GGATTAT----G---C------TAT----AACTATA---------ACC--------------GTGGAGGTATCTATGA-------A---GA---------------CCCTGTTCCAGT--------TCCTG------CTGTCTA----TCTGCTCAGCTTGCCTTGGT----------------GG----CTTGCCG------------ATTGG-ACTTGACAA------------CCTGT	ATGAAGACCCTGTTCCAGTTCCTGCTGTCTATCTGCTCAGCTTGCCTTGGTGGCTTGCCGATTGGACTTGACAACCTGT	TAGAAATGGATTATGCTATAACTATAACCGTGGAGGTATCTATGAAGACCCTGTTCCAGTTCCTGCTGTCTATCTGCTCAGCTTGCCTTGGTGGCTTGCCGATTGGACTTGACAACCTGT	MKTLFQFLLSICSACLGGLPIGLDNLLEMDYAITITVEVSMKTLFQFLLSICSACLGGLPIGLDNL	TRUE
	222341064	RefSeq	NZ_RSFA01000002.1	39204	40487	-	WP_125319413.1	antiviral reverse transcriptase Drt2	Vibrio pectenicida	CAIM 594	GCF_003937805.1	MSSNKPIWYRSRGYLHFDLPVSFKKAQNLVTNPDLVSKHAFFPLINYAVESKKISKNKETRKIDVAVKERPIAYSSHVDSHIYAFYANLLSKRYEAQLKASDLTDCILAFRGLGKSNIDFAFEAFEQIKAMGECSAVALDFSKFFDTLDHALLKQSWAGLLGEDKLPSDHFNVFKSITKFSQVNKVELYKEFGISPNNPKNGRNRVCTAREFRDVVRKKKLIKTNKGSFGIPQGSPISALLSNIYMIKFDAEMKRYTNIHGGKYYRYCDDMLFIVPAPLRDKVAGYAQEQVKKLKVLINPKKTELRTFSYQNDVLVADQMLQYLGFMFDGENVYIRSSSLARYSEKMKRGIRLAKKTMEKYNVVRAAKGLPERELYKRKLYSRYTHLGGRNFVTYGLRA…	GCTTTTGATAGGGGCAAACAAGTCGTTGATCAAAAGGAGCGTAACAGGTTGTCAAGTCCAATCGGCACGCCACCAAGGCAAGCTGAGCAGATAGACAGCAGAAACTGGAACAGGGTCTTCATAGATACCTCCACGATTATAGTTATAGCATAATCCATTTCTAACATGACGCGGCTAGAGTTTTCGGACTCATGGATGGTTGTTTTAACAACTTGGTTAAGCCGAGGTAAGGCGAGAGGAATTGCCGCAGTTCTAAGTCTGCCTCGGTTTTGCTAG	TAGAAA--------T---------GGATTAT----G---C------TAT----AACTATA---------ATC--------------GTGGAGGTATCTATGA-------A---GA---------------CCCTGTTCCAGT--------TTCTG------CTGTCTA----TCTGCTCAGCTTGCCTTGGT----------------GG----CGTGCCG------------ATTGG-ACTTGACAA------------CCTGT	ATGAAGACCCTGTTCCAGTTTCTGCTGTCTATCTGCTCAGCTTGCCTTGGTGGCGTGCCGATTGGACTTGACAACCTGT	TAGAAATGGATTATGCTATAACTATAATCGTGGAGGTATCTATGAAGACCCTGTTCCAGTTTCTGCTGTCTATCTGCTCAGCTTGCCTTGGTGGCGTGCCGATTGGACTTGACAACCTGT	MKTLFQFLLSICSACLGGVPIGLDNLLEMDYAITIIVEVSMKTLFQFLLSICSACLGGVPIGLDNL	TRUE
	225187248	INSDC	CP026021.1	4453444	4454292	-	AZP00849.1	hypothetical protein	Klebsiella pneumoniae	11492	GCA_003953905.1	MNNDDYPWFRKRGYLHFDEPVSLKKAVKYVSSPEKIIKHSFLPFLSFEVKSFKIKKDKSTKQLSKTEKLRPIAYSSHLDSHIYAFYAEYLTGHYELLIQENNLHENILAFRSLNKSNIEFAKRAFDTITEMGECSAVALDLSGFFDNLDHQILKHQWCKVIGTEALPQDHFAIYKSITRYSKVDKNRAYEILGISKNNPKYNRRKICTPVDFRNKIRKNGLIIVNNSQKGIPQGSPISALLSNIYMLDFDIEMRDYAQERGGHYYRYCDDMLFIVPTKGFVE	GCCCTAAACAAAGGTTTAGGGGTATTGTACAGGTTGTCAAGCCTCCCACAGGTCTTGGTGAAACCAATCACTGTGACGACGGTAAGCAACACTTGGATGATATTCATAATTGACTCCACGCTACTGATTACATTATACAGCATATCTAACATTTGCGGCGAGGTTCACAATTTGTATTTAGGTACTGATTGTGGATGAGAAGGTTGGAGAAAGACCACTTGGTTAAGCCGGAGGATGTGTCCTAGAATTGTCGCTATTCTGTCATCCTCCGGTTTTGCTAA	TAGATA--------T---------GCTGTAT----A-ATG------TAA---TCAGTAGC--------------------------GTGGAGTCAATTATGA-----------AT---AT--CATCCAAGTGTTGCTTACCG------TCGTCAC----AGTGATTGG---TTTCACCAA---------------------------------GA----CCTG----------TGGGAGGCTTGACAA------------CCTGT	ATGAATATCATCCAAGTGTTGCTTACCGTCGTCACAGTGATTGGTTTCACCAAGACCTGTGGGAGGCTTGACAACCTGT	TAGATATGCTGTATAATGTAATCAGTAGCGTGGAGTCAATTATGAATATCATCCAAGTGTTGCTTACCGTCGTCACAGTGATTGGTTTCACCAAGACCTGTGGGAGGCTTGACAACCTGT	MNIIQVLLTVVTVIGFTKTCGRLDNLLDMLYNVISSVESIMNIIQVLLTVVTVIGFTKTCGRLDNL	TRUE
	230745544	INSDC	SAWZ01000009.1	36432	37796	-	RXR02000.1	hypothetical protein	Pseudoxanthomonas composti	GSS15	GCA_004122095.1	MGRVSLDGACAVPAGGACGRHSQPRPVDIGGLMRDRGPPGSALEAALQKKRSYKHFDVPLNSKKCEQLVSDPVAVSRHAFFPFLRLDIVRPRIKRLATGKLQKSNKVRDIRYAAHADAAIYAYYNYVLAELYEQKLSIAGLQEEVIAFRPLGKSNVNFAKEAFDWVASNAPCTALGFDVKDFFGSLDHAFLKSAWAELLGKATLPKDHYAVYRSLTRHASVELIAARKALGISRSALEKRERICEAAEFRSAIRGAGLVHVNSSGRGIPQGSPMSALLSNIYMLAFDKEMSKAARYVGGYYRRYCDDILVIVKAEHVTDFKKFVEDKLANLRLTMQAAKTLECAFTPLADKPLQYLGLVFDGKRILLRSSGVARYYKKMRAGVRQHTKAKTMDGETPLA…	GCCCGTCTAATTTGTAGGCGGGGGTGTCCTTATCACGCCAGGGCAGCGTGCGCTAGCGCACGTCGACCAGCGGAACACTGTGATCAAGATGATCCGGGTCAGTTCGACCACGATTGTCTCCATAAGTTCCTCCGTGAGCAGGCTATACAAGTATCTTGTATATGTGTGGCTAAACCCCGGTAACCGACTGGGGTGGGTAGGGTCTCCTTAGATGGGGCCTGTGCTGTACCAGCAGGGGGGGCATGCGGTCGCCACAGCCAGCCCCGCCCTGTAG	CAAGAT--------A---------CTTGTAT----AGCCT------GCTC------------------------------------ACGGAGGAACTTATGG-----------AG---AC--AATCGTGGTCGAACTGACCCG-----GATCATC------TTGATCA---CAGTGTTCCGCTGGTCGACGT--------------GCGC------TAGCGC-----------ACGCTGCCCTGGCGT------------GATAA	ATGGAGACAATCGTGGTCGAACTGACCCGGATCATCTTGATCACAGTGTTCCGCTGGTCGACGTGCGCTAGCGCACGCTGCCCTGGCGTGATAA	CAAGATACTTGTATAGCCTGCTCACGGAGGAACTTATGGAGACAATCGTGGTCGAACTGACCCGGATCATCTTGATCACAGTGTTCCGCTGGTCGACGTGCGCTAGCGCACGCTGCCCTGGCGTGATAA	METIVVELTRIILITVFRWSTCASARCPGVITRYLYSLLTEELMETIVVELTRIILITVFRWSTCASARCPGVI	TRUE
	233849334	INSDC	SDZL01000024.1	40774	42159	-	RZJ18016.1	hypothetical protein	Brevundimonas sp.	NA	GCA_004210735.1	MTGVTTIRQNVNAVAGPGRNIIVNAAGGAQGLNGTRPRRVTSRTLKVREYKHFDDPLDRAALDALVLTSDQVAQHAFFPLLAYTKTRRKIDFSVFPPVVDEKPREIKYAAHMDSAIYATYASVLADKYEAVLAQRQLGSSVLAYRGGIGYNVPFAKSLFDEIRTRGECSVICLDISKFFDCLNHTNLRSRLMGVLGCDHFPDDWLSIFRRLTRFEYVEAKDIEARLGKPKGRRICSIDVFREVIRKLIRRNQKDHGIPQGTPLSGLLANIYMLDFDATVKAWVEARGGSYRRYSDDIAVVLPRGDLEAEFLTLIRAEASAIHLSLNDKKTCRTQFATQGSTLVSAGDQLQYLGFIFDGANIRIRSESMKAFYARMKTNLRRYVRAAKRDGIPADEIRKR…	GCCCCGAGATGAGTTCGCTGGACTTGGGGGGACTAGGTTAATGGACGCAAGGGCGATCTTCACCGAGGTGAGGAGTAACTTGCACCAGATCGCGGATTGCCCGGTGGGCATGATGAGGTCTCCATGACCGGCGTCACGACTATACGCCAGAATGTTAATGCCGTGGCCGGTCCAGGCCGGAACATCATCGTGAATGCAGCCGGGGGAGCGCAAGGGTTGAACGGCACCCGCCCCCGGCGC	TTAACATT-----CT---------GGCGTAT----A---G------TCG----TGACGCC---------------------------------------------------------------GGTCATGGAGACCTCATCAT-----GCCCACC------GGGCAATCCGCGATCTGGTGCAAGTTACTCC----------------TCA--CCTCGGTGAA----------GATCGCCCTTGCGTC------------CATTA	ATGCCCACCGGGCAATCCGCGATCTGGTGCAAGTTACTCCTCACCTCGGTGAAGATCGCCCTTGCGTCCATTA	TTAACATTCTGGCGTATAGTCGTGACGCCGGTCATGGAGACCTCATCATGCCCACCGGGCAATCCGCGATCTGGTGCAAGTTACTCCTCACCTCGGTGAAGATCGCCCTTGCGTCCATTA	MPTGQSAIWCKLLLTSVKIALASIINILAYSRDAGHGDLIMPTGQSAIWCKLLLTSVKIALASI	TRUE
	255896151	INSDC	NNFC01000091.1	6009	6931	+	TOC00327.1	hypothetical protein	Vibrio parahaemolyticus	F4_6	GCA_006369665.1	MSAKSPTWYRSRGYLHFDLPISSVKAKRLVTNPELVAKHAFFPLINYSVESKKISKDKASSRIDVTYKERPIAYSSHVDSHIYAYYAELLSVKYESKLKELELSECVLAFRGLGKSNIDFAHEAFEQIKNMGECSAVALDFSKFFDTLDHELLKKSWAAILDTNKLPNDHFNVFKSITKFSKVNKVDLYNEFSISNNNPKKGRNRVCSSKEFRDVVRAKKLIKTNQDSFGIPQGSPISALLSNIYMLEFDAEMNRYVKMYGGKYYRYCDDMLFIVPTGQKKKVAGYAQKKVKGLKVSINPKKTELRT	GCTTTTGATAGAGGCAAATAAGTCGCTGATCAAAAGGAGCTTAACAGGCTGTCAAGTCCAATCGGAATGCAACCAAAGCAAACTGAGCAGATAGACAGTAGGAACTGGAACAAGGTCTTCATAGATACTTCCACGGTTATAGTTATAGTATAATCCATTTCTAACATTACGCGGCTAGAGTCCATGGATTCAACGGTTGTTTAAACAACTTGGTTAAGCCGAGGTAAGGCGTTCCGAATTGCCGCAGTTCTAAGTCTGCCTCGGTTTTGCTAG	TAGAAA--------T---------GGATTAT----A---C------TAT----AACTATA---------ACC--------------GTGGAAGTATCTATGA-------A---GA---------------CCTTGTTCCAGT--------TCCTA------CTGTCTA----TCTGCTCAGTTTGCTTTGGT----------------TG----CATTCCG------------ATTGG-ACTTGACAG------------CCTGT	ATGAAGACCTTGTTCCAGTTCCTACTGTCTATCTGCTCAGTTTGCTTTGGTTGCATTCCGATTGGACTTGACAGCCTGT	TAGAAATGGATTATACTATAACTATAACCGTGGAAGTATCTATGAAGACCTTGTTCCAGTTCCTACTGTCTATCTGCTCAGTTTGCTTTGGTTGCATTCCGATTGGACTTGACAGCCTGT	MKTLFQFLLSICSVCFGCIPIGLDSLLEMDYTITITVEVSMKTLFQFLLSICSVCFGCIPIGLDSL	TRUE
	275925181	INSDC	PYIB01000027.1	11478	12671	-	KAB6716665.1	reverse transcriptase	Roseobacter sp. TSBP12	TSBP12	GCA_009129705.1	MGIVDCPIAYRQVLKPGRGGGKCNIDFAKDAFDEIDRLGNSVAVALDIKGYFENLDHGRIKRIWCDLLGVQELPLDHYAVFKNITKYRFVDQRAVYSRLGFFGMRERNGNLIPGFLIPFRDMPKQLCSSSDFRAKICGGDPKHGLSLIQKNLLPHGIPQGAPISDLIANFYLLEFDRVLADYARSRGGRYMRYSDDILLILPGGGPEASAAIDFATTEMRKHGPELRIKDAKTCVAKFERTPDGLRFQHLQQHPDEPAKNGFEYLGFRYDGRRVYVRDSTISRFYSKVAGASKRDARRHVESNPAMDADELISSFDFPLFSQRFSKVKKSNLTSDYRSWTFYSYLKRSAEAFGPKGDRILRQARGFDDFMRERVRAAIVSMSGKRKSVIPAVMPGSL	GGCGCTCAATTGGGGGCTGCCAGTTACGTGTTTAAACTGTCAAGGCCAACCTCCGGGGCGGTGCAGATTGCGAGTTCCATAATTCGGGCTCCTTTCGCCAGCCACGCGGGCGGCTTTGCGGCAATCCGGCAATACCACATTGCCAGGTGCGTCACAGTATACACGACCACGTCGACGACGAACGCACACCGCACAACGGCGGGGGCGAAGATGTTAAGGGTCAGTGCGTTGATCCAAT	TCGACGTG-----GT---------CGTGTAT----A---C------TGT----GACGCAC-------CTGGCA-------------ATGTGGTATTGCCGG--------A---TT----G--CCGCAAAGCCGCCCGCGTGG-------CTGGCG------AAAGGAGCCCGAATTATGGAACTCGCAATCT----------------GCA--CCGCCCCGGA----------GGTTGGCCTTGACAG------------TTTAA	ATGTGGTATTGCCGGATTGCCGCAAAGCCGCCCGCGTGGCTGGCGAAAGGAGCCCGAATTATGGAACTCGCAATCTGCACCGCCCCGGAGGTTGGCCTTGACAGTTTAA	TCGACGTGGTCGTGTATACTGTGACGCACCTGGCAATGTGGTATTGCCGGATTGCCGCAAAGCCGCCCGCGTGGCTGGCGAAAGGAGCCCGAATTATGGAACTCGCAATCTGCACCGCCCCGGAGGTTGGCCTTGACAGTTTAA	MWYCRIAAKPPAWLAKGARIMELAICTAPEVGLDSLIDVVVYTVTHLAMWYCRIAAKPPAWLAKGARIMELAICTAPEVGLDSL	TRUE
	291698661	RefSeq	NZ_FNLB01000006.1	4491885	4493189	-	WP_159436575.1	reverse transcriptase domain-containing protein	Pseudovibrio sp. Tun.PSC04-5.I4	Tun.PSC04-5.I4	GCF_900104145.1	MHYVNEWQPYRTGSRSKPDKKSRNIRYAARRDAYIYAHYRKILIIKYEERLKQLGISDCPIAYRRIMKTGNAGKCNIDFAKEAFDRIDEIGDCVAIALDIRKFFENLNHAQIKEIWSDLLDVDYLPRDHFAVFKNLTQYRYVDQNEVYTRLGYIEKSIINGTARYKRAEKFKDYKDIPKQLCSPTDFRSKIAGQGAGFTSLISKNTLKVGIPQGTPISDLVANFYLLSFDKAMYSFAKEKNGYYYRYSDDILLILPGARDEAEEARIFALNAITEHGQSLEIKDAKTCIVKYERNRTGLSYEHLGGPQGKNGFEYLGFRFDGTNIYLRDATISRLFRKASATCRREAIRIIKNNPTIDKVALVEKFNISHVCKRYLKVESRELQLDDVKSWSFWTYVKR…	TAGGCAATAGGCCTATGCAGTTTCGTGTTTAAACTGTCAAGGCTGGCAGCAAGCTCAACCAGAATGAGCAGTATCGTCATAGGTATTTCCGTTCTTGTTAGTTTATGTTGGCGACAGTATGATAAAGTACATTCGTACATTAAACTTATCACAGTATACACGACATCGTCGTAAGACACGCTTATAGTATAACGGCGGGACTCAGAGATGCTAACGATATAAGGCGTATATCGGAT	ACGACGAT-----GT---------CGTGTAT----A---C------TGT----GATAAGT-------TTAATG-------------TACGAATGTACTTTA--------T---CA----T--ACTGTCGCCAACATAAACTA-------ACAAGA------ACGGAAATACCTATGACGATACTGCTCATTC----------------TGG--TTGAGCTTGC----------TGCCAGCCTTGACAG------------TTTAA	ATGTACGAATGTACTTTATCATACTGTCGCCAACATAAACTAACAAGAACGGAAATACCTATGACGATACTGCTCATTCTGGTTGAGCTTGCTGCCAGCCTTGACAGTTTAA	ACGACGATGTCGTGTATACTGTGATAAGTTTAATGTACGAATGTACTTTATCATACTGTCGCCAACATAAACTAACAAGAACGGAAATACCTATGACGATACTGCTCATTCTGGTTGAGCTTGCTGCCAGCCTTGACAGTTTAA	MYECTLSYCRQHKLTRTEIPMTILLILVELAASLDSLNDDVVYTVISLMYECTLSYCRQHKLTRTEIPMTILLILVELAASLDSL	TRUE
	357559524	INSDC	BMFK01000003.1	168821	170203	-	GGE79608.1	hypothetical protein	Priestia taiwanensis	CGMCC 1.12698	GCA_014638355.1	MKQSKGPRQLHNLSSSSEVNWSKYKQKNYLHFDERIKIEHMKSNIQDPNWIASYAFLPSIHFEIVFNKYITITEVDDQGNKSKRKEKKGKVRKIFYAAHKDSYIYKYYGDLLNNAYNIYARDNGINDIAVAYRNNKKGKNSVDFAFEVFDYLFEQKQAMIISIDFTSFFDKISHKTLKRNIKRVLNVESFSEDWYKVFKNLTKYTYINKTDIDEFLKNKYGVKKFKKLRLANIMEPKEFREFKKGRLEVNREPIGIPQGSGMSAVCSNVHLIDFDAELMKWARQKNVHSRYRRYCDDMILIIPLSTEELDNFDKIKEELLDLVHKYRDDGLIIQGEKTEIRLYKDGEILNEQLKPATLDYLGFVTSGKIMQIREKSLFNYYSRAYRKAKTSKRISLATK…	GTCCCGTGAAAACGGTTGCGGGAGAGATGAGTTTCACATTTGTCAAACGTTTTATTCTTAAGAAGTTCGACAAGTAACCAGCTGAACGCCAGATACAGTACAGCAAGTTGTAATTCTGGTAAGCTACTTAAACTTATCACGGTTATAATTGCCTCCTTATAGTAATTATAATTGATTGTTTTATAGAATCTCGCTTCGTAATAATTTATGAGAAGTACGAGGTTCAGTGGTCAACGGGCACTTTGTTCATTTGAACGAACCCCACAACATTAGGCTAGGAGGTTTTCTGTTATGAAACAGAGTAAGGGACCACGACAATTACATAACCTTTCTAGCTCTTCTGA	TAAAAC--A----AT---------CAATTAT----AATTAC-----TAT----AAGGAGG----CAATTATA--------------ACCGTGATAAGTTTAA------GT---AG-------CTTACCAGAATTACAACTTGC-----TGTACTG------TATCTGG---CGTTCAGCTGGTTACTTGTCG---------------AAC---TTCTTAAGAA----------TAAAACGTTTGACAAA-----------TGTGA	GTGATAAGTTTAAGTAGCTTACCAGAATTACAACTTGCTGTACTGTATCTGGCGTTCAGCTGGTTACTTGTCGAACTTCTTAAGAATAAAACGTTTGACAAATGTGA	TAAAACAATCAATTATAATTACTATAAGGAGGCAATTATAACCGTGATAAGTTTAAGTAGCTTACCAGAATTACAACTTGCTGTACTGTATCTGGCGTTCAGCTGGTTACTTGTCGAACTTCTTAAGAATAAAACGTTTGACAAATGTGA	MISLSSLPELQLAVLYLAFSWLLVELLKNKTFDKCDKTINYNYYKEAIITVISLSSLPELQLAVLYLAFSWLLVELLKNKTFDKC	TRUE
	485406969	INSDC	CAJZAV010000248.1	42948	44219	+	CAG9266501.1	Reverse transcriptase domain-containing protein	Burkholderia cepacia	NA	GCA_914492715.1	MSEPVEWFKRRRYLHFDLPTSEPAAVAIAGNPSIVARHAFYPFIQFTVKSRKVKWDKLTKRLVTTEKERPVSYASHVDSHIYACYASILSQRYEDYLKEVGYQSSVLAFRKLGKSNIEFAKDAFDAIKEMGGADVIAADISDFFGSLNHKILKASWAKILKVNELPNDHYNVFKSLTRFTWVDKTNLYKALGISIYNPRGSGARICTPEIFRSVVRKLGLIQRNAADKGIPQGSPISALLSNIYMTDFDQALWTSIASMGGKYFRYCDDMLIIAPEGKGKEFMRLARELADLYALPLHPKKTEERFFTSSSGKLLADKPLQYLGFVFDGQQVSLRSASLARYSDRMRRGVRLARVTMHARNTLRVERGESPRPLYKGKLYRRYSYLGRRNFVSYAIRAA…	GCTCATCGGATTTGCCGGTGAGGAAAGTGACAGGTTGTCAAGCCACGCGAATCCGCTCCATGAGCTGAGACGCAACGCGGACAACACGTAGAACAGGACTTCCGTCATACGGACCTCTACGATGATACTGCCATGATACTGCATTTCTAACATTTAGCGGCCAAAGCTCAGTTTTCGGACTGAGTGAGATAATGTGAAGAACATTGTTGTATATCCGGGGAGGCGGTTATTGGAATGCCGCCAACCATCGCCTCTCCGGTTTGCTAG	TAGAAA--------T---------GCAGTATC---A----------TGG----CAGTATC---ATC--------------------GTAGAGGTCCGTATGA------CG---GA-------AGTCCTGTTCTACGTGTTGTC-----CGCGTT-------GCGTCTC---AGCTCATGGAGCGGATT---------------------------------------------CGCGTGGCTTGACAA------------CCTGT	ATGACGGAAGTCCTGTTCTACGTGTTGTCCGCGTTGCGTCTCAGCTCATGGAGCGGATTCGCGTGGCTTGACAACCTGT	TAGAAATGCAGTATCATGGCAGTATCATCGTAGAGGTCCGTATGACGGAAGTCCTGTTCTACGTGTTGTCCGCGTTGCGTCTCAGCTCATGGAGCGGATTCGCGTGGCTTGACAACCTGT	MTEVLFYVLSALRLSSWSGFAWLDNLLEMQYHGSIIVEVRMTEVLFYVLSALRLSSWSGFAWLDNL	TRUE
	513336225	RefSeq	NZ_JAELTT010000027.1	35614	36873	-	WP_233171816.1	antiviral reverse transcriptase Drt2	Dyella sp. ASV21	ASV21	GCF_016428975.1	MKSPVPGLEAAQRRRGYVHFDLPLSRKTCEKLVLDPVAVARHAFYPFLRHDQTRPRIKRLGPGKLRKSLKIREIRYAAHADSAIYAYYNDLLTERYEAALASADLGEVTIAFRALKKSNVDFAVEAFEWIHAHQPCTALGFDVQDFFGSLDHGVLKEIWASLLGVPQLPPDHYAVFRSITRHASVELIAARKALGISRQELSRRKRFCEAHEFRSLIRDGGLVNVNKATKGIPQGSPISAGLSNAYMLPFDEVLKAKIFSVGGFYRRYCDDILVVVPDEFAVEMKDLVRDQLSQLKLSMQPTKTLECRFSNGMADKPLQYLGLTFDGARVLLRPAGVARYYAKMRANVKLHKEAKVTDGDTPILQQRRKSLVRMYTEHAPPGHRSYLSYVKLAERKAKS…	GCCCATCCAGTAAGTGGATGGGGACGCTGTTACCACGTCTGGGCAGCATCCGCTAGCGGATGCCACCCGGCCGACCAGGACGGACACGGCGATCAACGTCAGTTTGGCAGCGATCACGAACAGTTCCTCAGTCAGTTGGTCACAACACAACATTGTCATTTTTGCGGCTAAGTCCCGGCTACCGGCTGGGATGGGTAGGGCACCTTTAGACAGGGCCTGTGCTGTAGCAACAGGGGGGGGTAAGGTCGCCGCAGCCTACCCCGCCCTGTAG	CAATGT--------T---------GTGTTGT----GACCA------ACTG------------------------------------ACTGAGGAACTGTTCG-----------T--------GATCGCTGCCAAACTGACGTT-----GATCGCC------GTGTCCG---TCCTGGTCGGCCGGGTGGCAT--------------CCGC------TAGCGG-----------ATGCTGCCCAGACGT------------GGTAA	GTGATCGCTGCCAAACTGACGTTGATCGCCGTGTCCGTCCTGGTCGGCCGGGTGGCATCCGCTAGCGGATGCTGCCCAGACGTGGTAA	CAATGTTGTGTTGTGACCAACTGACTGAGGAACTGTTCGTGATCGCTGCCAAACTGACGTTGATCGCCGTGTCCGTCCTGGTCGGCCGGGTGGCATCCGCTAGCGGATGCTGCCCAGACGTGGTAA	MIAAKLTLIAVSVLVGRVASASGCCPDVVTMLCCDQLTEELFVIAAKLTLIAVSVLVGRVASASGCCPDVV	TRUE
	540259360	RefSeq	NZ_JAKZKW010000036.1	3999	5072	-	WP_243440135.1	antiviral reverse transcriptase Drt2	Fundidesulfovibrio soli	SG60	GCF_022808695.1	MYPSHGDSAVYSYYAHQLNRYYEIILEKDRLNPHILAFRKTGKNNIDYAHMAFIDISNRHNCTALAFDISKFFDNINHEVLKNKWKEIINTNRLPIDHYKVFRSLTKFAHVELNRALEELQAAPKCKCKKRLCSSQDFRNLIRSKGLIETNTKTHGIPQGSPLSGLLSNISLLDFDRSISDAVHLKNASYYRYCDDILVICANEDACFFKHLVETQLKNVQLSTNNKTNVHKFSKHHDIQCTNIPLQYLGFMFDGKAIYIRSSSIQRFRTRSKKRIYAAIISRNTHNNIRSNRGEPHRELYTRKLYARNTHHGSRNFITYGLRALKTTGSKTIKNQLKKLGRFFEKRLADAKEKYSS	GCCCTTCATGCAGTTGAAGGGGCGAGTGAACGAGTTGTCAACACCCTGATCACATCCGTGACCAGGTGGGCGACTACCGGCGCAGCGTCTATAACTAGGCCTGCCATCGCGTCCTCCTTACAGGTAGCACAGATTAAACTAACGCGGTTTCGAGGATTTTGCTATGCAGGGCGGAGATGAACTCTTGGTTCAGGATTACCGCAGTCCCCTCCGCCCTGTTTTGCTAT	TCGAAA-------CC---------GCGTTAGTT-TA-ATC------TGT--GCTACCTGT--------------------------AAGGAG---------------------GA-------CGCGATGGCAGGCCTAGTTAT-----AGACGCT------GCGCCGG---TAGTCGCCCACCTGGTCACGG---------------ATG---TGA-----------------TCAGGGTGTTGACAA-------------CTCG	ATGGCAGGCCTAGTTATAGACGCTGCGCCGGTAGTCGCCCACCTGGTCACGGATGTGATCAGGGTGTTGACAACTCG	TCGAAACCGCGTTAGTTTAATCTGTGCTACCTGTAAGGAGGACGCGATGGCAGGCCTAGTTATAGACGCTGCGCCGGTAGTCGCCCACCTGGTCACGGATGTGATCAGGGTGTTGACAACTCG	MAGLVIDAAPVVAHLVTDVIRVLTTRRNRVSLICATCKEDAMAGLVIDAAPVVAHLVTDVIRVLTT	TRUE
	561073185	RefSeq	NZ_JAQBJI010000019.1	3533	4816	-	WP_274028492.1	antiviral reverse transcriptase Drt2	Vibrio parahaemolyticus	45353	GCF_028615695.1	MSSNKPLWYRSRGYLHFDLPVSFKKAKNLVTNPSLVSKHAFFPLINYAVESKKISKNKDTRKIDVAVKERPIAYSSHMDSHIYAYYANLLSKKYEAKLKSAGLTESILAFRGLGKSNIDFAFEAFEQIKIMGECSAVALDFSKFFDTLDHDLLKQSWANLLGEKNLPSDHFNVFKSITKFSKVNKVELYKEFGISPNNPKNGRTRVCTAQEFRDVVRKKKFIKTNKDPFGIPQGSPISALLSNIYMFEFDAEMKRYMDIHGGKYYRYCDDMLFIVPAPLRDKVAGYAQEQVKKLKVSINPKKTELRTFSSQGDILVADQMLQYLGFMFDGENVYIRSSSLARYSEKMKIGIRLAKKTMDKYNAVRAAKGLPEKALYKRKLYSRYTHLGGRNFVTYGLRA…	GCTTTTGATAGGGACAAATGAGTCGTTGATCAAAAGGAGCTTAACAGGTTGTCAACTCCAATCGGCACGCCACCAAGGCAAGCTGAGCAAATAGACAGCAGGAACTGGAACAGGGTCTTCATAGATACCTCCACGGTTATAGTTATAGCATAATCCATTTCTAACATGACGCGGCTAGAGTTTCAGGACTCGTGGATGGTTGTTTTAACAACTTGGTTAAGCCGAGGTAAGGCGTGAGGAATTGCCGCAGTTCTAAGTCTGCCTCGGTTTTGCTAG	TAGAAA--------T---------GGATTAT----G---C------TAT----AACTATA---------ACC--------------GTGGAGGTATCTATGA-------A---GA---------------CCCTGTTCCAGT--------TCCTG------CTGTCTA----TTTGCTCAGCTTGCCTTGGT----------------GG----CGTGCCG------------ATTGG-AGTTGACAA------------CCTGT	ATGAAGACCCTGTTCCAGTTCCTGCTGTCTATTTGCTCAGCTTGCCTTGGTGGCGTGCCGATTGGAGTTGACAACCTGT	TAGAAATGGATTATGCTATAACTATAACCGTGGAGGTATCTATGAAGACCCTGTTCCAGTTCCTGCTGTCTATTTGCTCAGCTTGCCTTGGTGGCGTGCCGATTGGAGTTGACAACCTGT	MKTLFQFLLSICSACLGGVPIGVDNLLEMDYAITITVEVSMKTLFQFLLSICSACLGGVPIGVDNL	TRUE
	570490716	RefSeq	NZ_JALPNQ010000004.1	20140	21426	-	WP_256814835.1	antiviral reverse transcriptase Drt2	Pseudomonas guariconensis	T305	GCF_024520695.1	MPEHWYKSRGYLHFDRPINQATALEIVSCPKTVARHAFYPFIRYVAQTQKVFFDKSIGKVVKKDPKERPISYAAHVDSHIYSYYCEQLNQAYENQLAKVEWSSAILAFRALGKSNIDFARDAFLDIAVRESCCVIAIDIKGFFDNLDHAHLKGAWQTLLGTSQLPDDHYAVYRSLTKFSFVYRDQAYEALGLSKSNPKQGRKRICEPHEFRAKVRGGGLIETNKDKKGIPQGSPISAMLSNVYMMGFDEQIHAYVQSCGGAYYRYCDDVLLIVPLEREAEAKALVELRVNAIGLEIQAAKTETCKFTRSAKGLRSDRPLQYLGFIFDGANIYLRSSSLARYQDRVHRGVWLAGKCMDKVNTKRIARGQLPRSMFLKKLYKRYSYLGRRNFISYGHRAAR…	GCTTTGGGTACAGATCCAAAGGTGCATCACAAGCTGTCAAGCCCCAAGGCGGCATCCCAGGTGTAACAACCCAGGGTGACCAGCAATGCGGCCAGCAGCCCTCGGATACTTATCTTCATAGGTACTCCAAGTGTGACGCTGACACTATACGTCGATCCTAGCAATCGCGGCGAAATCGGAACTGGGTGACTGAGACCGATTGGATAATGTGAGGAGCATTTGAGTTTATCCGGCCAGGCGGCTGAGGATTGCCGCCATCCTATGCCTGGCCGGTTGGCTCG	TAGGAT--------C---------GACGTAT----A---G------TGT----CAGCGTC--ACA---------------------CTTGGAGTACCTATGA-----------AG---AT--AAGTATCCGAGGGCTGCTGGC-----CGCATTG-----CTGGTCAC---CCTGGGTTGTTACACCT-------------------------GGGATGCCGC----------CTTGGGGCTTGACAG------------CTTGT	ATGAAGATAAGTATCCGAGGGCTGCTGGCCGCATTGCTGGTCACCCTGGGTTGTTACACCTGGGATGCCGCCTTGGGGCTTGACAGCTTGT	TAGGATCGACGTATAGTGTCAGCGTCACACTTGGAGTACCTATGAAGATAAGTATCCGAGGGCTGCTGGCCGCATTGCTGGTCACCCTGGGTTGTTACACCTGGGATGCCGCCTTGGGGCTTGACAGCTTGT	MKISIRGLLAALLVTLGCYTWDAALGLDSLLGSTYSVSVTLGVPMKISIRGLLAALLVTLGCYTWDAALGLDSL	TRUE
	574606025	RefSeq	NZ_JAMQVR010000043.1	338	1432	+	WP_258460232.1	antiviral reverse transcriptase Drt2	Vibrio diabolicus	RM-30-9	GCF_024744635.1	MSSNKPLWYRSRGYLHFDLPVSFKKAKNLVTNPDLVSKHAFFPLINYAVESKKISKNKDTRKIDVAVKERPIAYSSHMDSHIYAFYANLLSKKYEAKLKSAGLTESILAFRGLGKSNIDFAFEAFEQIKIMGECSAVALDFSKFFDTLDHDLLKQSWANLLGEKNLPSDHFNVFKSITKFSKVNKVELYKEFGISPNNPKNGRNRVCTAQEFRDVVRKKKLIKTNKDPFGIPQGSPISALLSNIYMFEFDAEMKRYMDIHGGKYYRYCDDMLFIVPAPLRDKVAGYAQEQVKKLKVSINPKKTELRTFSSQGDVLVADQMLQYLGFMFDGENVYIRSSSLARYSEKMKRGIRLAKKTMDKYNAE	GCTTTTGATAGGGACAAATGAGTCGTTGATCAAAAGGAGCTTAACAGGTTGTCAACTCCAATCGGCACGCCACCAAGGCAAGCTGAGCAGATAGACAGCAGGAACTGGAACAGGGTCTTCATAGATACCTCCACGGTTATAGTTATAGCATAATCCATTTCTAACATGACGCGGCTAGAGTTTCAGGACTCGTGGATGGTTGTTTTAACAACTTGGTTAAGCCGAGGTAAGGCGTGAGGAATTGCCGCAGTTCTAAGTCTGCCTCGGTTTTGCTAG	TAGAAA--------T---------GGATTAT----G---C------TAT----AACTATA---------ACC--------------GTGGAGGTATCTATGA-------A---GA---------------CCCTGTTCCAGT--------TCCTG------CTGTCTA----TCTGCTCAGCTTGCCTTGGT----------------GG----CGTGCCG------------ATTGG-AGTTGACAA------------CCTGT	ATGAAGACCCTGTTCCAGTTCCTGCTGTCTATCTGCTCAGCTTGCCTTGGTGGCGTGCCGATTGGAGTTGACAACCTGT	TAGAAATGGATTATGCTATAACTATAACCGTGGAGGTATCTATGAAGACCCTGTTCCAGTTCCTGCTGTCTATCTGCTCAGCTTGCCTTGGTGGCGTGCCGATTGGAGTTGACAACCTGT	MKTLFQFLLSICSACLGGVPIGVDNLLEMDYAITITVEVSMKTLFQFLLSICSACLGGVPIGVDNL	TRUE
	636686217	INSDC	JARGKJ010000010.1	145300	146574	-	MDF1201744.1	reverse transcriptase/maturase family protein	Escherichia coli	VUTI213	GCA_029209775.1	MNNDYPWFRKRGYLHFDEPVSLKKAVKYVSSPEKIIKHSFLPFLSFEVKSFKIKKDKSTKQLSKTEKLRPIAYSSHLDSHIYAFYAEYLTGHYELLIQKNNLHENILAFRSLNKSNIEFAKRAFDTITEMGECSAVALDLSGFFDNLDHQILKHQWCKVIGTEALPQDHFAIYKSITRYSKVDKNRAYEILGISKNNPKYNRRKICTPVDFRNKIRKNGLIIVNKAQKGIPQGSPISALLSNIYMLDFDIEMRDYAQELGGHYYRYCDDMLFIVPTKYNKTLAGDVAQRIKNLKVELNTKKTEIRDFIYKDSTLVANMPLQYLGFIFDGNNIFLRSSSLARYSERMKRGVRLAKATMDSKNRIRQIKGEALKALFKKKLYARYSHIGRRNFLTYGYRAA…	GCCCTAAACAAAGGTTTAGGGGTATTGTACAGGTTGTCAAGCCTCCCACAGTTCTTGGTGAAACCAATCACTGTGACGACGGTAAGCAACACTTGGATGATATTCATAATTGACTCCACGCTACTGATTACATTATACAGCATATCTAACATTTGCGGCGAGGTTCACAATTTGTATTTAGGTACTGATTGTGGATGAGAAGGTTGGAGAAAGACCACTTGGTTAAGCCGGAGGATGTGTCCTAGAATTGTCGCTATTCTGTCATCCTCCGGTTTTGCTAA	TAGATA--------T---------GCTGTAT----A-ATG------TAA---TCAGTAGC--------------------------GTGGAGTCAATTATGA-----------AT---AT--CATCCAAGTGTTGCTTACCG------TCGTCAC----AGTGATTGG---TTTCACCAA---------------------------------GA----ACTG----------TGGGAGGCTTGACAA------------CCTGT	ATGAATATCATCCAAGTGTTGCTTACCGTCGTCACAGTGATTGGTTTCACCAAGAACTGTGGGAGGCTTGACAACCTGT	TAGATATGCTGTATAATGTAATCAGTAGCGTGGAGTCAATTATGAATATCATCCAAGTGTTGCTTACCGTCGTCACAGTGATTGGTTTCACCAAGAACTGTGGGAGGCTTGACAACCTGT	MNIIQVLLTVVTVIGFTKNCGRLDNLLDMLYNVISSVESIMNIIQVLLTVVTVIGFTKNCGRLDNL	TRUE
	0	manual	JAJVKS010000005.1	1226	2500	-	MCE7523040.1	reverse transcriptase/maturase family protein	Alloalcanivorax xenomutans strain:AGSA2-2	AGSA2-2	GCA_021395115.1	MAKESPSWFQRRTYLHFDRPVGAKKAERVVSDPVEVARHSFFPFLTYNITSHKARKTEAGNMEMVAKERPIHYAAHMDSHIYSYYAEILSELYEKKLSELGISSSVLAFRKLGKSNIEFAKDAFDIIKMKAPCVAVGYDVSKFFQKIDHAKLKATWVGLLDEEILPKDHHAVFRSLTKYAEMDRGKVYEILGLPKYNKKSIGPRICSPSQFRETVRPSKEMYVNDRSVGIPQGSPISALLSNIYMINFDCAIAEVAKEAGAYYCRYCDDILVVCDTENVVDFEDLIRRELGKLKLDINEQKTDKARYRVSKGKVYCDRPIQYLGFLFDGESVFLRSASLARYSERMRRGVHLAKKTKRKYNKMRVKRGEPIRRLYKKKLYARYSHLGRRNFVRYGLRAA…	GCCCCGTGGGTTCGCTGCGGGGGAGCACTACAGGATGTCAACTGACCTGCACTGGCGGCTAGCCGCTAGCACATGACAGTACGGCACCCACGTGAAGACGTTGAATAGAGTGACTTTCATAAAGTTCTCCAATGTGCTCACAGTGATAGTGTACATGATTGATAACACCATGCGGCTCGCTGCGGGTAACCGCGGTTAGAAGTGCAAAAGATGCACTGGCTCATGCCGGCAGAGGGATAATGGGATCGTCGCAGTCCTACCTCTGCCGGTTTGGCTAG	TATCAA--------T---------CATGTACAC-TA-TCAC-----TGT----GAGCACA--------------------------TTGGAGAACTTTATGA----AAGT---CA---CT-CTATTCAACGTCTTCACGTGGG-----TGCCGTA------CTGTCATG--TGCTAGCGGCTA------------------------------GCCGCCAGTG----------CAGGTCAGTTGACAT------------CCTGT	ATGAAAGTCACTCTATTCAACGTCTTCACGTGGGTGCCGTACTGTCATGTGCTAGCGGCTAGCCGCCAGTGCAGGTCAGTTGACATCCTGT	TATCAATCATGTACACTATCACTGTGAGCACATTGGAGAACTTTATGAAAGTCACTCTATTCAACGTCTTCACGTGGGTGCCGTACTGTCATGTGCTAGCGGCTAGCCGCCAGTGCAGGTCAGTTGACATCCTGT	MKVTLFNVFTWVPYCHVLAASRQCRSVDILLSIMYTITVSTLENFMKVTLFNVFTWVPYCHVLAASRQCRSVDIL	TRUE
	552337358	RefSeq	NZ_JAGYPN010000003.1	334281	335657	+	WP_249308667.1	reverse transcriptase domain-containing protein	Lederbergia citrea	FJAT-49682	GCF_018343635.1	MKGEYACKGFFDRVIGYDYTPLLALPKMNKKKYRVKGYKHLDNKKSIEKVKGKIQNPQWVAKHGFYPFMHFEIKFQKYSRKEKQPKEKVRKIFYASHIDSFIYKYYGDKLNNHYNSVVDELDIKEVATAYRNNLSGKSNINFAKEVIDFIKAQQSAYIFVADFTNFFDTLDHRYLKEKIRNVLKKDTLPDDYYNVFKNITRFSYFIKDSIEAELMTNYTENEIKNSYKYFTEEEFRAFKHKNIYKNSKSYGIPQGAGISSVCSNIYLLNFDKKIQKYVKEQKGLYRRYCDDLIIVIPIDGDVQGYDYQIHQKIVGEIKEQVPNLEIQPEKTGNYFYSNNKINDLEFNDTKLDYLGFSFNGEEVRIREKSLFKYYTRTYRKIRICNRKSKEFGRKSYRRE…	GCCTCATAAAAGTAGTTATGGGGGACATTGGTGAATTTCTGTCAAGCTTTATCTCAATTGTAATCACATGGCTGACCCAGCTAATTACAATCGATAACGCTTCTGAATAACTTGGCATTTGGATACCTCCAGTCGTCATAATCAACCAATTCAATATACTAATTATAGTATAAGCTATTAGTGCATTTAGTAGCCTCTTTATAGGTTAGTAATAGTCTATAATTTGAAAGGAGAGTATGCTTGCAAGGGTTTCTTTGATAGAGTAATAGGCTACGATTACACACCCTTGCTAGCTCTGCCAA	TATAAT--------T---------AGTATATTG--A-ATT------GGT---TGATTATG----ACGA------------------CTGGAGGTA--------------T---CC-------AAATGCCAAGTTATTC----------AGAAGCG------TTATCGA---TTGTAATTAGCTGGGTCAGCC-------AT-------GT---GATTACAATT--------GAGATAAAGCTTGACAGA-----------AATTC	ATGCCAAGTTATTCAGAAGCGTTATCGATTGTAATTAGCTGGGTCAGCCATGTGATTACAATTGAGATAAAGCTTGACAGAAATTC	TATAATTAGTATATTGAATTGGTTGATTATGACGACTGGAGGTATCCAAATGCCAAGTTATTCAGAAGCGTTATCGATTGTAATTAGCTGGGTCAGCCATGTGATTACAATTGAGATAAAGCTTGACAGAAATTC	MPSYSEALSIVISWVSHVITIEIKLDRNSIISILNWLIMTTGGIQMPSYSEALSIVISWVSHVITIEIKLDRN	TRUE
	554223934	RefSeq	NZ_CP041372.2	3912390	3913763	-	WP_249777649.1	reverse transcriptase domain-containing protein	Paenalkalicoccus suaedae	M4U3P1	GCF_006965545.2	MKGEYACRGFFNRVIGYDYIPLLALPNMNKNKYRVKGYKHLDNKKSIEKVKGKIQNPRWVAEHGFYPFMHFEIKFQKYNRKEKQPKEKVRKIFYASHIDSFIYKYYGDKLNNHYNSVVDKLGINEVATAYRNNFSGKSNINFAKEVIDFIKVQKSAYIFVADFTNFFDTLDHRYLKEKIRYVLNKDTLPDDYYNVFKNITRFSYFIKDTIEEELKTKYTESEIKNNYKYFTEEEFRAFKHKNIYKNSKSYGIPQGAGISSVCSNIYLLDFDKKIEKYVRKQKGLYRRYCDDLIIVIPIEGEVQDYNYQMHQKIVDDIKKQIPNLKIQPEKTGNYFYSDNLITDLEFNETKLDYLGFSFNGKEVRIREKSLFKYYTRTYRKVRICNRKSKEFGRKSYRRE…	GCCTCATAAAAGTAGTTATGAGGGGAATTAGTGAATTTCTGTCAAGCTTTATCTCAATTGTAATCACAAGGCTGACCCAGCTAATTACAATCGATAACGCTTCTGAATAACTTGGCATTTGGATACCTCCAAGCGTCATAATCAACCAATTCAATATACTAATTATAGTATAAGCTATTAGTGCATTTAGTAGCCTCTTTATAGGTTAGCGATGGTCTATAATTTGAAAGGAGAGTATGCTTGCAGGGGGTTCTTTAATAGAGTAATAGGCTACGATTACATACCCTTGCTAGCTCTGCCAA	TATAAT--------T---------AGTATATTG--A-ATT------GGT---TGATTATG----ACGC------------------TTGGAGGTA--------------T---CC-------AAATGCCAAGTTATTC----------AGAAGCG------TTATCGA---TTGTAATTAGCTGGGTCAGCC-------TT-------GT---GATTACAATT--------GAGATAAAGCTTGACAGA-----------AATTC	ATGCCAAGTTATTCAGAAGCGTTATCGATTGTAATTAGCTGGGTCAGCCTTGTGATTACAATTGAGATAAAGCTTGACAGAAATTC	TATAATTAGTATATTGAATTGGTTGATTATGACGCTTGGAGGTATCCAAATGCCAAGTTATTCAGAAGCGTTATCGATTGTAATTAGCTGGGTCAGCCTTGTGATTACAATTGAGATAAAGCTTGACAGAAATTC	MPSYSEALSIVISWVSLVITIEIKLDRNSIISILNWLIMTLGGIQMPSYSEALSIVISWVSLVITIEIKLDRN	TRUE
	578603654	RefSeq	NZ_AP024609.1	999604	999783	+	WP_259663120.1	hypothetical protein	Shewanella algae	ATCC 49138	GCF_019670525.1	MFDFDSEMKRYMDIHGGKYYRYCDDMLFIVPSQLKNNVAGYAQERVKQLKVSINHKKQS	GCGACTTGAGTCGTTGATCAAAGGTGTCTAACAGGTTGTCAAGTTCTATAGGGACGCCAATAAGGCTAACTGAGACGAACCACGACAGGAACTGGAATAGGGTCTTCATAGATACCTCCACGGTGATAGTTATATCGTAACTCATTTCTAACATGACGCGGCTAGGTTTTCGAACTCTTAGATGGTTGTTTTAACAACTTAGTTAAGCCGAGGTAAGACGTAAGGAATTGCCGCAGTTCTAAGTCTGCCTCGGTTTTGCTAG	TAGAAA--------T---------GAGTTAC----G---A------TAT----AACTATC---------ACC--------------GTGGAGGTATCTATGA-------A---GA---------------CCCTATTCCAGT--------TCCTG------TCGTGGT----TCGTCTCAGTTAGCCTTATT----------------GG----CGTCCCT------------ATAGA-ACTTGACAA------------CCTGT	ATGAAGACCCTATTCCAGTTCCTGTCGTGGTTCGTCTCAGTTAGCCTTATTGGCGTCCCTATAGAACTTGACAACCTGT	TAGAAATGAGTTACGATATAACTATCACCGTGGAGGTATCTATGAAGACCCTATTCCAGTTCCTGTCGTGGTTCGTCTCAGTTAGCCTTATTGGCGTCCCTATAGAACTTGACAACCTGT	MKTLFQFLSWFVSVSLIGVPIELDNLLEMSYDITITVEVSMKTLFQFLSWFVSVSLIGVPIELDNL	TRUE
	578603663	RefSeq	NZ_AP024609.1	998911	999285	+	WP_259663119.1	hypothetical protein	Shewanella algae	ATCC 49138	GCF_019670525.1	MVIYISTYLSVLKSKMSCHQSEFSFKACLFPSDKLRRRIKKISKNRTTRKINVALKERPVPILRTLIVTSMHFYADLLSEKYENKLKSAGLSECVLAFRGLRKSNIDFAHEAFQQIKAMGSVVL	GCTTTGATAGCGACTTGAGTCGTTGATCAAAGGTGTCTAACAGGTTGTCAAGTTCTATAGGGACGCCAATAAGGCTAACTGAGACGAACCACGACAGGAACTGGAATAGGGTCTTCATAGATACCTCCACGGTGATAGTTATATCGTAACTCATTTCTAACATGACGCGGCTAGGTTTTCGAACTCTTAGATGGTTGTTTTAACAACTTAGTTAAGCCGAGGTAAGACGTAAGGAATTGCCGCAGTTCTAAGTCTGCCTCGGTTTTGCTAG	TAGAAA--------T---------GAGTTAC----G---A------TAT----AACTATC---------ACC--------------GTGGAGGTATCTATGA-------A---GA---------------CCCTATTCCAGT--------TCCTG------TCGTGGT----TCGTCTCAGTTAGCCTTATT----------------GG----CGTCCCT------------ATAGA-ACTTGACAA------------CCTGT	ATGAAGACCCTATTCCAGTTCCTGTCGTGGTTCGTCTCAGTTAGCCTTATTGGCGTCCCTATAGAACTTGACAACCTGT	TAGAAATGAGTTACGATATAACTATCACCGTGGAGGTATCTATGAAGACCCTATTCCAGTTCCTGTCGTGGTTCGTCTCAGTTAGCCTTATTGGCGTCCCTATAGAACTTGACAACCTGT	MKTLFQFLSWFVSVSLIGVPIELDNLLEMSYDITITVEVSMKTLFQFLSWFVSVSLIGVPIELDNL	TRUE
	579086047	RefSeq	NZ_JALXMM010000006.1	147545	148942	-	WP_259950020.1	reverse transcriptase domain-containing protein	Lysinibacillus capsici	p3-SID773	GCF_025146275.1	MKDISYFENYKSKNYLHIDKRIPIKRVYKLIQDEKWVSKHAFLPFIHYSIDLKKYTFKEGHSNRSYKKLKLNKNFNQRHIKYKKPKKREINYASHIDSFIYKYYGDELNDTYNKYAIKNGIDENVLAYRNNKKGKNNIHFARDVFDFIIRTEKSLIIALDFSSFFDKISHKHLKTSIKELLHVDELSEDNYNVFKSITKFHYIEKSDLDNHLKSQYSEDELKDMLKYRKINSYMDLKVFRQLVKEKKLNIKANRNPYGIPQGSGMSAVCSNIRLTKFDIEMKCWSDKKNALYRRYCDDLIWIIPNVNDDEMASIVEEIYSIIEKYDDLHLQKEKTIILNYNGNKMLDLHGYDSKLDYLGFIFDGQVIKVREKSLFKFYNRAYKKTKVLAKYNLIYGRNA…	ATCGTATTTAATTGGGAATACGAGTGCAAGGTTTGATATTGTCAATCAGATAGTCGCACAATTGTTCGATTACTATGCTAAATAGTAAGTTTACAATTCGCATGTCGATATCGTTAGGCATTCTACAATCAACTCCTACGCTAATCATTATAAGATGATTATATAATAATTGTTTATTTATGGGTCCTTCTGTCTTTGTATTAGACAAAAGTCAGATGATTATTTTGTATGCTAGGGAGGTCACTGTTAATAGACCCAGGTTACTACCTCCCCAGCTCTGCAAA	AACAAT--------T---------ATTATAT----AATCA------TCT----TATAATG----ATTAGCG---------------TAGGAGTTGATTGT---------A---GA---AT--GCCTAACGATATCGACATG-------CGAATTG------TAAACT----TACTATTTAGCATAGTAATCG----------------AA---CAATTGTGCGA---------CTATCTGATTGACAA------------TATCA	ATGCCTAACGATATCGACATGCGAATTGTAAACTTACTATTTAGCATAGTAATCGAACAATTGTGCGACTATCTGATTGACAATATCA	AACAATTATTATATAATCATCTTATAATGATTAGCGTAGGAGTTGATTGTAGAATGCCTAACGATATCGACATGCGAATTGTAAACTTACTATTTAGCATAGTAATCGAACAATTGTGCGACTATCTGATTGACAATATCA	MPNDIDMRIVNLLFSIVIEQLCDYLIDNIKQLLYNHLIMISVGVDCRMPNDIDMRIVNLLFSIVIEQLCDYLIDNI	TRUE
	107724920	INSDC	FKBX01000003.1	342479	343768	-	SAC06166.1	Retron-type reverse transcriptase	Enterobacter hormaechei	e283	GCA_900076815.1	MESREHPWFRKRGYLHFDKPISIEHALDIVTNPRAVAAHSFLPFITFTSTTYKVQKDKGTNAINKTLKERPIAYSSHVDSHIYSYYAATLNELYENALQIHGISKNVLAFRSLSKSNIEFAYDAFQEIKKRGECSAVALDLSKFFDTLDHSFLKDAWCRLLSTDKLPEDHYAVFKAITKYSKVDKEKVYDLMGIPKNNARYTKKTRKQICSFVDFRDKVRKNALIISNKANFGIPQGSPISALLSNIYMLNFDIEMKDYVATLGGEYFRYCDDMLFIVPQSAKNNVAGEAEKRLKKLKVSLNTKKTEIREFSFASKKIKSDKPLQYLGFVFDGQNIFLRSSSLSRYSDRMKRGVRLAKATMKRKNNIRKHKGLAKKELFKEKIYARYAHVGKRNFLTYG…	GCCCTAAGCATAAGGCTTAGGGGTGATGTACAGTTTGTCAACTCTCGGACAGCGACCTTCGCTGAATACCTCCCAGAGGCTGATTAACAGGTGGACGATGCTCATAACGGTCTCCATGATACTGATTACATTATACAGTGTTTCTAACATTTGCGGTGAAATGCACTTAGCCTACTTGTAGTGCTATGTGTATGAGAAGGTTGGATAAAGACCACTTTGTTAAGCCGGGGCAATGTTTTTCTGAACGACCGCAGTTCGAAATTGCCCCGGTTTCACAAT	TAGAAA--------C---------ACTGTAT----A-ATG------TAA---TCAGTATC--------------------------ATGGAGACCGTTATGA-----------GC---AT--CGTCCACCTGTTAATCAGCC------TCTGGGA----GGTATTCAG---CGAAGGTCG----------------------------------------CTG----------TCCGAGAGTTGACAA------------ACTGT	ATGAGCATCGTCCACCTGTTAATCAGCCTCTGGGAGGTATTCAGCGAAGGTCGCTGTCCGAGAGTTGACAAACTGT	TAGAAACACTGTATAATGTAATCAGTATCATGGAGACCGTTATGAGCATCGTCCACCTGTTAATCAGCCTCTGGGAGGTATTCAGCGAAGGTCGCTGTCCGAGAGTTGACAAACTGT	MSIVHLLISLWEVFSEGRCPRVDKLLETLYNVISIMETVMSIVHLLISLWEVFSEGRCPRVDKL	TRUE
	137341365	RefSeq	NZ_LWYL01000181.1	86502	87773	-	WP_076926806.1	antiviral reverse transcriptase Drt2	Burkholderia pseudomallei	MSHR0644	GCF_001977345.1	MENPAEWYRRRTYLHFDMPISEKAACAIASNPAVVTRHAFYPFITFTIKSQKVKWDSASKKLSLIPKERPVSYASHVDSHIYAYYAALLSEKYENRLKSADFEPAVLAFRKLGKSNIHFAKDAFSAIKQLGNADVITTDIRDFFGNLDHQILKSAWRSILGVDALPDDHYNVYKSLTRFSWVEKRNLYAALHISLNNPRASGPRVCEPEDFRKIVRGCKLINKNPHSKGIPQGSPISALLSNIYMVNFDEMMWNAVTAWGGKYFRYCDDMLIIAPQGKGKDLLKLAQEFSDLHKLPLHPDKTEERTFTMTVDGLVADKPLQYLGFLFDGKRIILRSASLARYSDRMKRGVRLAKATMRRRNDLRVTRGETPIPLRKRKLFKRYSYLGRRNFVSYALRAA…	GCTCCCCGGATTTGCCGGGTAGGAAAGTGACAGGTTGTCAAGCCACGCCGAATTGCTCGCCGAGCACAGACGCAGTGCAGACAACACGTAGACCGCGATTTCCATCATATGGAACTCCACGTTTATACTGACATGATATTGCATTTCTAACATTAAGCGGCCAAAGCCCGGATGCAATAACCGGGTGAGATAATGTAAAGAACATTGGTGTATATCCGGGGGCGCGTATTTTGGATTGCCGCCAACCGCCGCTCCCCCGGTTTGCTAG	TAGAAA--------T---------GCAATATC---A----------TGT----CAGTATA---AAC--------------------GTGGAGTTCCATATGA------TG---GA-------AATCGCGGTCTACGTGTTGTC-----TGCACT-------GCGTCTG---TGCTCGGCGAGCAATTC---------------------------------------------GGCGTGGCTTGACAA------------CCTGT	ATGATGGAAATCGCGGTCTACGTGTTGTCTGCACTGCGTCTGTGCTCGGCGAGCAATTCGGCGTGGCTTGACAACCTGT	TAGAAATGCAATATCATGTCAGTATAAACGTGGAGTTCCATATGATGGAAATCGCGGTCTACGTGTTGTCTGCACTGCGTCTGTGCTCGGCGAGCAATTCGGCGTGGCTTGACAACCTGT	MMEIAVYVLSALRLCSASNSAWLDNLLEMQYHVSINVEFHMMEIAVYVLSALRLCSASNSAWLDNL	TRUE
	147236933	INSDC	BOIZ01000017.1	4850	6160	-	GIB31421.1	hypothetical protein	Vibrio cholerae	RIMD 2214329	GCA_023167645.1	MKKMSVPLWYTKRNYLHFDVPVSGTKAEKIVTSTTSVARHAFFPFISYSFQLTKLDRDTSTGKLYRKPKPREVAYSSHIDSHIYAYYANQLSNLYEQKVEKSGLHESVLAFRKLDGKSNIHFADDAFNYIRKMKECSVIALDFSKFFNTLDHRILKEEWSKLLQVKHLPKDHYNVFRSLTKFSTVDRNELFKTFGISQYNQKANGRNRVCTPLEFREKVRGSGLIKPNPNGAMGIPQGSPISALLSNIYMFSFDKHMKNYVDSIGGKYFRYCDDMLLIVPSEYRDTVEKLANSKIAALKVQINSDKTEIRDFKFHNGQLLSFDEFGKQKPLQYLGFLFDGHSIFLRSTALARYSEKMKGGVKLAKKTMEKENRIRKSKGEPEQNQLYKRKLHRLYSYRG…	GCTTCACGCGAAAGGCGTGGAGGTTTGTGACAGATTGTCAATGCCGTTGCGCTTGCTGAGCCAAGACAACAACATTGTCATGAGGTGTACGATTATCATCATATAGTCTCCATCGCAGATTACATTATACATCATTTCTAATAGATCGCGGCGAGTGCCTTTCGGGGCCAGATGATTGGTTAGGCCAGTTAGTTAAAGCCCAAGGGGATATACGGAAAGGCCGCATGTCCACTCCTCTTGGGTTTTGCTAG	TAGAAA--------T---------GATGTAT----A---A------TGT----AATCTGC--------------------------GATGGAGACTATATGA-------T---GA---------------------TAATCGT-----ACACCTC------ATGACAA---TGTTGTTGTCTTGGCTCAGCA----------------AG---CG------------------CAACGGCATTGACAA------------TCTGT	ATGATGATAATCGTACACCTCATGACAATGTTGTTGTCTTGGCTCAGCAAGCGCAACGGCATTGACAATCTGT	TAGAAATGATGTATAATGTAATCTGCGATGGAGACTATATGATGATAATCGTACACCTCATGACAATGTTGTTGTCTTGGCTCAGCAAGCGCAACGGCATTGACAATCTGT	MMIIVHLMTMLLSWLSKRNGIDNLLEMMYNVICDGDYMMIIVHLMTMLLSWLSKRNGIDNL	TRUE
	167865515	INSDC	NVUW01000004.1	351984	353258	-	PHS63807.1	hypothetical protein	Thalassobium sp.	NA	GCA_002733205.1	MFKKKHPWYRSRGYLHFDSPISFKKAQSIVMSCDRVAKHSFYPLINYQIDSYKVAKDELGKLQKKVKERPIAYASHVDSHIYAYYAWRLNTSYEQKIQAAGLNDNVLAFRSLGKSNIEFADSAFEDIKRRKKCSAVALDVSGFFDNLDHQLLKKSWADLIGVDQLPQDHFNVFKSLTRFSSVNKDRLYAILNISASNPKNARHRVCEANVFRDAVRGAGLIDVNRNCFGIPQGSPISALLSNIYMLEFDKRAKQVMDEQGGSYYRYCDDMLFITTEEYRDDIEHFAQEEIKKLKLSINVKKTEKRDFWINAGVQVCNKPLQYLGFTFDGQRKLLRSAALARFSNRMKRGVRLAKATQRKRNAIKRNRGLNERELYKRKLYERYSHLGKRNFITYSHRAA…	GCTTAGCCCTTGAGGGGTTAAGGTTTGCCACAAGCTGTCAACCAGAAAGTTCCTGCAGCAATGCAAGAGTCGTTCAGTTGAGCAGCCACAGTAAGCCAGTAGACACATGTCGAACACTCCTGTGACAATGGTACAGTAAATCATATCTGACAATCGTGGCTCGGGTCGGCAAGCAGGCCCAAGATGGCGTAGTGAATTACGTTTGTTAAGCCCGGAGCGGAGCACGGAAGGCCACAATCCATATCCGCTCCGGGTTTTGCAGA	CAGATA--------T---------GATTTACT---G----------TAC----CATTGTC--ACA---------------------GGAGTGTTCGACATGT-----------GT---CT-ACTGGCTTACTGTGGCTGCTCA-----ACTGAAC----------------GACTCTTGCATTGCTGCAGGA---------------------A-------------------CTTTCTGGTTGACAG------------CTTGT	ATGTGTCTACTGGCTTACTGTGGCTGCTCAACTGAACGACTCTTGCATTGCTGCAGGAACTTTCTGGTTGACAGCTTGT	CAGATATGATTTACTGTACCATTGTCACAGGAGTGTTCGACATGTGTCTACTGGCTTACTGTGGCTGCTCAACTGAACGACTCTTGCATTGCTGCAGGAACTTTCTGGTTGACAGCTTGT	MCLLAYCGCSTERLLHCCRNFLVDSLSDMIYCTIVTGVFDMCLLAYCGCSTERLLHCCRNFLVDSL	TRUE
	255987628	INSDC	NNJP01000178.1	2411	2643	+	TOH65410.1	hypothetical protein	Vibrio parahaemolyticus	D1_8	GCA_006372925.1	MKKMSAPLWYTKRNYLHFDVPVSGTKAEKIVTSTTSVARHAFFPFISYSFQLTKLDRDTSTGKLYRKPKPREVAYSS	GCTTCACGCGAAAGGCGTGGAGGTTTGTGACAGATTGTCAATACCGTTGCGCTTGCTGAGCCAAGACAACAACATTGTCATGAGGTGTACGATTATCATCATATAGTCTCCATCGCAGATTACATTATACATCATTTCTAATAGATCGCGGCGAGTGCCTTTCGGGGCCAGATGATTGGTTAGGCCAGTTAGTTAAAGCCCAAGGGGATATACGGAAAGGCCGCATGTCCACTCCTCTTGGGTTTTGCTAG	TAGAAA--------T---------GATGTAT----A---A------TGT----AATCTGC--------------------------GATGGAGACTATATGA-------T---GA---------------------TAATCGT-----ACACCTC------ATGACAA---TGTTGTTGTCTTGGCTCAGCA----------------AG---CG------------------CAACGGTATTGACAA------------TCTGT	ATGATGATAATCGTACACCTCATGACAATGTTGTTGTCTTGGCTCAGCAAGCGCAACGGTATTGACAATCTGT	TAGAAATGATGTATAATGTAATCTGCGATGGAGACTATATGATGATAATCGTACACCTCATGACAATGTTGTTGTCTTGGCTCAGCAAGCGCAACGGTATTGACAATCTGT	MMIIVHLMTMLLSWLSKRNGIDNLLEMMYNVICDGDYMMIIVHLMTMLLSWLSKRNGIDNL	TRUE
	335769788	RefSeq	NZ_JAARMC010000002.1	433461	434738	-	WP_178111972.1	antiviral reverse transcriptase Drt2	Pseudomonas sp. WS 5411	WS 5411	GCF_012985595.1	MKEWFKSRGYLHFDPQVSKIAASRVVAEPEVVAAHSFYPFIRYAVSSQKVFFDKTFKKVEAKEPKVRPISYASHMDSHIYSYYCQLLNNLYEAELASCSWGNSVLAFRSLGKSNIDFAYQAFVDISSKGECCAIALDVKGFFDNLNHNTLKQAWGKLLGCASLPADHYKVFRSLTKFSFVDRDALYERLGISKNNPRNNRVRVCTPSEFRCVVRAEKFVEVNTDIKGIPQGSPISSMLSNIYMMEFDAAVYDHVSRLGGTYYRYCDDILVIVPIGSEGGVTDFVSSQISNMRLEVQSSKTETRTFRIAQYGLRADKPLQYLGFIFDGQRIYLRSASLARYHERKRKGVWLAQKTMEKRNALRIERGQLPRSMYLKKLYSRYSYLGRRNFIAYGYRAASI…	GCTTTGGGTATAGATCCAAAGGTGCATCACAAGCTGTCAAGTCCCATGACGGCACCGACGGTTACGTAACCGACGGTGACGAGCAATGAGACTAGCAGCCCACGGATACTTATATTCATAGGTACTCCAAGTGTGACGCTGACATGATACGTCAATCCTAGCAATAGCGGCCAAGTCAGGAAACTGATTGAAGATGTGAGGAACATATGGGTTTATCCGATCAGGTGGTTTTGGATTGCCGCCATCCTAAGCCTGATCGGTTGGCTCT	TAGGAT--------T---------GACGTAT----C---A------TGT----CAGCGTC--ACA---------------------CTTGGAGTACCTATGA-----------AT---AT--AAGTATCCGTGGGCTGCTAGT-----CTCATTG-----CTCGTCAC---CGTCGGTTACGTAACCG-------------------------TCGGTGCCGT----------CATGGGACTTGACAG------------CTTGT	ATGAATATAAGTATCCGTGGGCTGCTAGTCTCATTGCTCGTCACCGTCGGTTACGTAACCGTCGGTGCCGTCATGGGACTTGACAGCTTGT	TAGGATTGACGTATCATGTCAGCGTCACACTTGGAGTACCTATGAATATAAGTATCCGTGGGCTGCTAGTCTCATTGCTCGTCACCGTCGGTTACGTAACCGTCGGTGCCGTCATGGGACTTGACAGCTTGT	MNISIRGLLVSLLVTVGYVTVGAVMGLDSLLGLTYHVSVTLGVPMNISIRGLLVSLLVTVGYVTVGAVMGLDSL	TRUE
	347580330	RefSeq	NZ_JAWOUE010000008.1	91481	92791	-	WP_182039306.1	antiviral reverse transcriptase Drt2	Vibrio sp. 708	708	GCF_033339235.1	MKKMSVPLWYTKRNYLHFDVPVSGTKAEKIVTSATSVARHAFFPFISYSFQLTKLDRDRSTGKLYRKPKPRGVAYSSHIDSHIYAYYASQLSSLYEHKVEKFGLHESVLAFRKLDGKSNIHFADDAFNYIRENGECSVIALDFSKFFDTLDHKILKEEWSKLLQVNSLPKDHYNVFRSLTKFSTVDRDELFKVFEISQYNPKANGRNRVCNPTEFREKVRGSGLIKPNPNGAMGIPQGSPISALLSNIYMFSFDEHMKNYVDSIGGKYFRYCDDMLFIVPSEYRGTIEKLANSKIAALKVQINSDKTEIRDFKFHNGQLCSFDEFGKQKPLQYLGFLFDGHSIFLRSTALARYSEKMKGGVKLAKKTMEKENRIRKSKGEPEQDQLYKRKLHRLYSYRG…	GCTTCACGCGAAAGGCGTGGAGGGCTGTGACAGATTGTCAATGTATTTATCCTTGCAGAGCCAAGATAAACACATCGTCATGAAGCGTAAGATTAACATCGTATAGTCTCCATCGCAGATTACATTATACATCATTTCTAATAGATCGCGGCGAGTGCCTTTCGGGGCCAGATGATTGGTTAGGCCAGTTAGTTAAAGCCCAAGAGGATATTCGGAAAGGCCGCATGTCCACTCCTCTTGGGTTTTGCTAG	TAGAAA--------T---------GATGTAT----A---A------TGT----AATCTGC--------------------------GATGGAGACTATACGA-------T---GT---------------------TAATCTT-----ACGCTTC------ATGACGA---TGTGTTTATCTTGGCTCTGCA----------------AG---GA------------------TAAATACATTGACAA------------TCTGT	ATGTTAATCTTACGCTTCATGACGATGTGTTTATCTTGGCTCTGCAAGGATAAATACATTGACAATCTGT	TAGAAATGATGTATAATGTAATCTGCGATGGAGACTATACGATGTTAATCTTACGCTTCATGACGATGTGTTTATCTTGGCTCTGCAAGGATAAATACATTGACAATCTGT	MLILRFMTMCLSWLCKDKYIDNLLEMMYNVICDGDYTMLILRFMTMCLSWLCKDKYIDNL	TRUE
	452477698	RefSeq	NZ_JAHABK010000010.1	4667	5953	-	WP_287606248.1	antiviral reverse transcriptase Drt2	Pantoea sp.	NA	GCF_018376395.1	MESREHPWFRKRGYLHFDKPISLEHALDIVTNPNTVATHSFLPFINFTSTTYKAHKDKLTRKIIKTPKPREIAYSSHVDSHIYSYYAAILSELYENELVKYGITKNVLAFRSLNKSNIEFASEAFKEITIRGNCSAVALDLTKFFDTLNHALLKDAWCRLLATDKLPDDHYAVFKSITNFSKVEKEKLYDLMKIPKNNAKHTKKTRKQICSFEDFRNKVRKGKLIIPNKDIKAIPQGSPISALLSNIYMLNFDIEMKEYVTSLGGEYFRYCDDMLFILPSEEKDNIAGIAEQKLLKLKVSLNVKKTEIREFSVTPTRIKCDKPLQYLGFIFDGHNIYLRSSSLSRYSDRMKRGVKLAKATMKRKNKIRKTKGLPNKELFKEKVYARYAHVGKRNFLTYG…	GCCCTAAGTGTAGGCTTAGGGGTGATGTACAGTTCGTCAACTCTCGGCCAGCGACCTTCGCTGCACACCGACCAGAGGCTGACAAACAGGTGGATGATGCTCATAAGGCTCTCCGTCATGCTGATTACATTATACAGTGTTTCTAACATTTGCGGTGAAATACACCTCTGACTTACTTGTAAATCAGAGAGTATGAGAAGGTTGGATAAAGACCACTTTGTTAAGCCGGGGCAATGTTTTTCTGAACGACCGCAGTTCGAAGTTGCCCCGGTTTCACAAT	TAGAAA--------C---------ACTGTAT----A-ATG------TAA---TCAGCATG--------------------------ACGGAGAGCCTTATGA-----------GC---AT--CATCCACCTGTTTGTCAGCC------TCTGGTC----GGTGTGCAG---CGAAGGTCG----------------------------------------CTG----------GCCGAGAGTTGACGA------------ACTGT	ATGAGCATCATCCACCTGTTTGTCAGCCTCTGGTCGGTGTGCAGCGAAGGTCGCTGGCCGAGAGTTGACGAACTGT	TAGAAACACTGTATAATGTAATCAGCATGACGGAGAGCCTTATGAGCATCATCCACCTGTTTGTCAGCCTCTGGTCGGTGTGCAGCGAAGGTCGCTGGCCGAGAGTTGACGAACTGT	MSIIHLFVSLWSVCSEGRWPRVDELLETLYNVISMTESLMSIIHLFVSLWSVCSEGRWPRVDEL	TRUE
	488834926	RefSeq	NZ_JAINZQ010000007.1	157517	158803	+	WP_224717869.1	antiviral reverse transcriptase Drt2	Pectobacterium versatile	KC02	GCF_020166465.1	MESHEHPWFRKRGYLHFDKPISLEHALDIVTNPKAVATHSFLPFITFTSTTYKIQKDKGTNAINKTLKERPIAYSSHVDSHIYSYYAATLDELYENALRTHKITKNVLAFRALNKSNIEFAYEAFQEIKKRGDCSVVALDLSKFFDTLDHSFLKDAWCRLLATDKLPEDHYAVFKAITKYSKVDKEKVYDLMTIPKNNAKHTKKTRKQICSFVDFRDKVRKANLITPNKANCGIPQGSPVSALLSNIYMLNFDIEMNEYVSSLGGEYFRYCDDMLFIIPTHEKNNVAGEAERRLIKLKVSLNIKKTEIREFSVTSSKIKCDKPLQYLGFIFDGENIFLRSSSLSRYSDRMKRGVRLAKATMKRKNKIRKYKGLAKKDLFKEKIYARYAHVGKRNFLTYG…	GCCCTAAGTGAAGGCTTAGGGGTGATGTACAGTTTGTCAACTCTCGGACAGCTAACTTCGCTGCAAACCGACCAGAGTATGACCAACAAGTGGACGATGCTCATAACGGTCTCCATCATACTGATTACATTATACAGTGTTTCTAACATTTGCGGTGAAATGCGCTATTTGAGCTACTTGTAGTTCTATGTGTATGAGAAGGTTGGATAAAGACCACTTTGTTAAGCCGGGGCAATGTTTTTCTGAATGACCGCAGTTCGAAATTGCCCCGGTTTCACAAA	TAGAAA--------C---------ACTGTAT----A-ATG------TAA---TCAGTATG--------------------------ATGGAGACCGTTATGA-----------GC---AT--CGTCCACTTGTTGGTCATAC------TCTGGTC----GGTTTGCAG---CGAAGTTAG----------------------------------------CTG----------TCCGAGAGTTGACAA------------ACTGT	ATGAGCATCGTCCACTTGTTGGTCATACTCTGGTCGGTTTGCAGCGAAGTTAGCTGTCCGAGAGTTGACAAACTGT	TAGAAACACTGTATAATGTAATCAGTATGATGGAGACCGTTATGAGCATCGTCCACTTGTTGGTCATACTCTGGTCGGTTTGCAGCGAAGTTAGCTGTCCGAGAGTTGACAAACTGT	MSIVHLLVILWSVCSEVSCPRVDKLLETLYNVISMMETVMSIVHLLVILWSVCSEVSCPRVDKL	TRUE
	490323275	RefSeq	NZ_CP084222.1	2966191	2966580	+	WP_225506177.1	hypothetical protein	Arsenophonus apicola	ArsBeeUS	GCF_020268605.1	MEFREHPWFRKRGYLHFDKPISVEHALDIVTNPHTVATHSFLPFITFTATTYKVQKDKGTNAINKTLKERPIAYSSHVDSHIFSYYAAILNKLYETELQTHGISKKVLAFRAALKKKVILSLHMKPFRK	GCCCTATGTATAGGCGTAGGGGTGATGTACAGTTTGTCAACTCCCGGGCAGCAACCATGACTGCATTCCGCACAGAGGCTGGCTAACAAGTGGATGATGCTCATAAGGGTCTCCATGATATTAATTACATTATACAGTGTTTCTAACATTTGCGGTGAAATGCACTATTTGACTCTTTTGTAGTTCTTTGTGTATGAGAAGGTTGGATAAAGACCACTTTGTTAAGCCGGGGCGATGTTTTTCTGAACGACCGCAATTCAAAATCGCTCCGGTTTCACAAT	TAGAAA--------C---------ACTGTAT----A-ATG------TAA---TTAATATC--------------------------ATGGAGACCCTTATGA-----------GC---AT--CATCCACTTGTTAGCCAGCC------TCTGTGC----GGAATGCAG---TCATGGTTG----------------------------------------CTG----------CCCGGGAGTTGACAA------------ACTGT	ATGAGCATCATCCACTTGTTAGCCAGCCTCTGTGCGGAATGCAGTCATGGTTGCTGCCCGGGAGTTGACAAACTGT	TAGAAACACTGTATAATGTAATTAATATCATGGAGACCCTTATGAGCATCATCCACTTGTTAGCCAGCCTCTGTGCGGAATGCAGTCATGGTTGCTGCCCGGGAGTTGACAAACTGT	MSIIHLLASLCAECSHGCCPGVDKLLETLYNVINIMETLMSIIHLLASLCAECSHGCCPGVDKL	TRUE
	496484224	RefSeq	NZ_JAJAIX010000001.1	2634893	2635906	-	WP_226483923.1	antiviral reverse transcriptase Drt2	Enterobacter asburiae	KU-C2135	GCF_020515135.1	MESREHPWFRKRGYLHFDKPISIEHALDIVTNPRAVAAHSFLPFITFTSTTYKVQKDKGTNAINKTLKERPIAYSSHVDSHIYSYYAATLNELYENALQIHGISKNVLAFRSLHKSNIEFAYDAFQEIKKRGECSAVALDLSKFFDTLDHSFLKDAWCRLLSTDKLPEDHYAVFKAITKYSKVDKEKVYDLMGIPKNNAKYTKKTRKQICSFADFRDKVRKNALIISNKANFGIPQGSPISALLSNIYMLNFDIEMKDYVATLGGEYFRYCDDMLFIVPQSAKNNVAGEAEKRLNKLKVSLNTKKTEIREFSFVSKKIKCDKPLQYLGFDLTGKIYS	GCCCTAAGCATAAGGCTTAGGGGTGATGTACAGTTTGTCAACTCTCGGACAGCGACCTTCGCTGAATACCTCCCAGAGGCTGATTAACAGGTGGACGATGCTCATAACGGTCTCCATGATACTGATTACATTATACAGTGTTTCTAACATTTGCGGTGAAATGCACTTAGCCTACTTGCAGTGCTATGTGTATGAGAAGGTTGGATAAAGACCACTTTGTTAAGCCGGGGCAATGTTTTTCTGAACGACCGCAGTTCGAAATTGCCCCGGTTTCACAAT	TAGAAA--------C---------ACTGTAT----A-ATG------TAA---TCAGTATC--------------------------ATGGAGACCGTTATGA-----------GC---AT--CGTCCACCTGTTAATCAGCC------TCTGGGA----GGTATTCAG---CGAAGGTCG----------------------------------------CTG----------TCCGAGAGTTGACAA------------ACTGT	ATGAGCATCGTCCACCTGTTAATCAGCCTCTGGGAGGTATTCAGCGAAGGTCGCTGTCCGAGAGTTGACAAACTGT	TAGAAACACTGTATAATGTAATCAGTATCATGGAGACCGTTATGAGCATCGTCCACCTGTTAATCAGCCTCTGGGAGGTATTCAGCGAAGGTCGCTGTCCGAGAGTTGACAAACTGT	MSIVHLLISLWEVFSEGRCPRVDKLLETLYNVISIMETVMSIVHLLISLWEVFSEGRCPRVDKL	TRUE
	523620445	RefSeq	NZ_SGOW01000027.1	7387	8697	-	WP_238116116.1	antiviral reverse transcriptase Drt2	Vibrio cincinnatiensis	10-VBH0202	GCF_022114085.1	MKKMSVPLWYTKRNYLHFDVPVSGTKAEKIVTSATSVARHAFFPFISYSFQLTKLDRDRSTGKLYRKPKPRGVAYSSHIDSHIYAYYASQLSSLYEHKVEKFGLHESVLAFRKLDGKSNIHFADDAFNYIRENGECSVIALDFSKFFDTLDHKILKEEWSKLLQVNSLPKDHYNVFRSLTKFSTVDRDELFKVFEISQYNPKANGRNRVCNPIEFREKVRGSGLIKPNPNGAMGIPQGSPISALLSNIYMFSFDEHMKNYVDSIGGKFFRYCDDMLFIVPSEYRGTIEKLTNSKIAALKVQINSDKTEIRDFKFHNGQLCSFDEFGKQKPLQYLGFLFDGHSIFLRSTALARYSEKMKGGVKLAKKTMEKENRIRKSKGEPEQDQLYKRKLHRLYSYRG…	GCTTCACGCGAAAGGCAGTGGAGGGTTGTGACAGATTGTCAATGCCGTTGCGCTTGCTGAGCCAAGACAACAACATTGTCATGAGGTGTACGATTATCATCATATAGTCTCCATCGCAGATTACATTATACATCATTTCTAATAGATCGCGGCGAGTGCCTTTCGGGGCCAGATGATTGGTTAGGCCAGTTAGTTAAAGCCCAAGGGGATATACGGAAAGGCCGCATGTCCACTCCTCTTGGGTTTTGCTAG	TAGAAA--------T---------GATGTAT----A---A------TGT----AATCTGC--------------------------GATGGAGACTATATGA-------T---GA---------------------TAATCGT-----ACACCTC------ATGACAA---TGTTGTTGTCTTGGCTCAGCA----------------AG---CG------------------CAACGGCATTGACAA------------TCTGT	ATGATGATAATCGTACACCTCATGACAATGTTGTTGTCTTGGCTCAGCAAGCGCAACGGCATTGACAATCTGT	TAGAAATGATGTATAATGTAATCTGCGATGGAGACTATATGATGATAATCGTACACCTCATGACAATGTTGTTGTCTTGGCTCAGCAAGCGCAACGGCATTGACAATCTGT	MMIIVHLMTMLLSWLSKRNGIDNLLEMMYNVICDGDYMMIIVHLMTMLLSWLSKRNGIDNL	TRUE
	548387096	RefSeq	NZ_JAKMMC010000010.1	178744	180033	-	WP_248195051.1	antiviral reverse transcriptase Drt2	Enterobacter kobei	33655	GCF_023152895.1	MESREHPWFRKRGYLHFDKPISIEHALDIVTNPRAVAAHSFLPFITFTSTTYKVQKDKGTNAINKTLKERPIAYSSHVDSHIYSYYAATLNELYENALQIHGISKNVLAFRSLHKSNIEFAYDAFQEIKKRGECSAVALDLSKFFDTLDHSFLKDAWCRLLSTDKLPEDHYAVFKAITKYSKVDKEKVYDLMDIPKNNAKYTKKTRKQICSFADFRDKVRKNALIISNKANFGIPQGSPISALLSNIYMLNFDIEMKDYVATLGGEYFRYCDDMLFIVPLSAKNNVAGEAEKRLNKLKVSLNTKKTEIREFSFSSKKLKCDKPLQYLGFVFDGQNIFLRSSSLSRYSDRMKRGVRLAKATMKRKNNIRKHKGLAKKELFKEKIYARYAHVGKRNFLTYG…	GCCCTAAGCGTAAGGCTTAGGGGTGATGTACAGGTTGTCAACTCTCGGACAGCGACCTTCGCTGAATACCTCCCAGAGGCTGATTAACAGGTGGACGATGCTCATAACGGTCTCCATGATACTGATTACATTATACAGTGTTTCTAACATTTGCGGTGAAATGCACTTAGCCTACTTGTAGTGCTATGTGTATGAGAAGGTTGGATAAAGACCACTTTGTTAAGCCGGGGCAATGTTTTTCTGAACGACCGCAGTTCGAAATTGCCCCGGTTTCACAAT	TAGAAA--------C---------ACTGTAT----A-ATG------TAA---TCAGTATC--------------------------ATGGAGACCGTTATGA-----------GC---AT--CGTCCACCTGTTAATCAGCC------TCTGGGA----GGTATTCAG---CGAAGGTCG----------------------------------------CTG----------TCCGAGAGTTGACAA------------CCTGT	ATGAGCATCGTCCACCTGTTAATCAGCCTCTGGGAGGTATTCAGCGAAGGTCGCTGTCCGAGAGTTGACAACCTGT	TAGAAACACTGTATAATGTAATCAGTATCATGGAGACCGTTATGAGCATCGTCCACCTGTTAATCAGCCTCTGGGAGGTATTCAGCGAAGGTCGCTGTCCGAGAGTTGACAACCTGT	MSIVHLLISLWEVFSEGRCPRVDNLLETLYNVISIMETVMSIVHLLISLWEVFSEGRCPRVDNL	TRUE
	47859222	INSDC	JALC01000036.1	427338	428687	-	EUD05816.1	RNA-directed DNA polymerase	Providencia alcalifaciens R90-1475	R90-1475	GCA_000527315.1	MFSERPQFKVAPVSQLLRTYIMKYPEHLWFRKRGYLHFDKPISLEHALNIVTNPYTVATHSFLPFITFTSSTYKIQKDKGTNSINKMLKERPIAYSSHIDSHIYSYYASILDELYENELQTYNITKNILAFRALNKSNIEFAHEAFQEIKKIGSCSAVALDLSKFFDTLNHNLLKDAWCKLLRKDKLPEDHYAVFKAITKYSKVDKEKLYDLMSIPKNNTKNTKKTRKQICSFVDFRNKVRKSNLIIPNKSALGIPQGSPISALLSNIYMLNFDIEINEYISSLGGKYFRYCDDMLFIVPTHEKNNIAGEAEKRLNKLKVHLNTKKTEIREFSFTSTKIKCDKPLQYLGFIFDGENIFLRSSSLSRYSDRMKRGVRLAKATMIRKNKIRKYKGLSTKEL…	GCCCTAAGCAACGGCTTAGGGGTGATGTACAGTTTGTCAACTCTCTCGTAGCAACCCTCGCGGTATTGCCACCAGAAGCTGAATAACAAGTGGACGATGCTCATAACGGTCTCCATGATCCTGATTACATTATACAGTGTTTCTAACATTTGCGGTGAAATGCACTATCGAACTATTTATAGGTCAATATGTGTGTGAGAAGGTTGGATAAAAACCACTTTGTTAAGCCGGGGCAATGTTTTCTGAACGACCGCAGTTCAAAGTTGCTCCGGTTTCACAAT	TAGAAA--------C---------ACTGTAT----A-ATG------TAA---TCAGGATC--------------------------ATGGAGACCGTTATGA-----------GC---AT--CGTCCACTTGTTATTCAGCT------TCTGGTG----GCAATACCG---CGAGGGTTG----------------------------------------CTA----------CGAGAGAGTTGACAA------------ACTGT	ATGAGCATCGTCCACTTGTTATTCAGCTTCTGGTGGCAATACCGCGAGGGTTGCTACGAGAGAGTTGACAAACTGT	TAGAAACACTGTATAATGTAATCAGGATCATGGAGACCGTTATGAGCATCGTCCACTTGTTATTCAGCTTCTGGTGGCAATACCGCGAGGGTTGCTACGAGAGAGTTGACAAACTGT	MSIVHLLFSFWWQYREGCYERVDKLLETLYNVIRIMETVMSIVHLLFSFWWQYREGCYERVDKL	TRUE
	142294841	RefSeq	NZ_LPCG01000132.1	4543	5814	+	WP_080413770.1	antiviral reverse transcriptase Drt2	Burkholderia ubonensis	MSMB2020WGS	GCF_001528405.1	MENPAEWYRRRTYLHFDMPISEKAACAIASNPAVVTRHAFYPFITFTIKSQKVKWDSASKKLSLIPKERPVSYASHVDSHIYAYYAALLSEKYENRLKSADFEPAVLAFRKLGKSNIHFAKDAFSAIKQLGNADVITTDIRDFFGNLDHQILKSAWRSILDVDALPDDHYNVYKSLTRFSFVEKRNLYAALHISLNNPRASGPRVCEPEDFRKIVRGSKLINRNPHSKGIPQGSPISALLSNIYMVNFDEMMWNAVTAWGGKYFRYCDDMLIIAPQGKGKDLLKLAQEFSDLHKLPLHPDKTEERTFTMTVDGLVADKPLQYLGFLFDGKRIILRSASLARYSDRMKRGVRLAKATMRRRNDLRVTRGETPIPLRKRKLFKRYSYLGRRNFVSYALRAA…	GCTCCCCGGATTTGCCGGGTAGGAAAGTGACAGGTTGTCAAGCCACGCCGAATTGCTCGAAGAGCATAGATGCAGAGCAGACAACACATAGACCGCGATTTCCGTCATACGGATCTCCAAGTCGATACTGACATGATATTGCATTTCTAACATTAAGCGGCCAAAGCCCGGATGCAATAACCGGGTGAGATAATGTAAAGAACATTGGTGTATATCCGGGGGTGCGTATTTTGGATTGCCGCCAACCGCCGCTCCCCCGGTTTGCTAG	TAGAAA--------T---------GCAATATC---A----------TGT----CAGTATC---GAC--------------------TTGGAGATCCGTATGA------CG---GA-------AATCGCGGTCTATGTGTTGTC-----TGCTCT-------GCATCTA---TGCTCTTCGAGCAATTC---------------------------------------------GGCGTGGCTTGACAA------------CCTGT	ATGACGGAAATCGCGGTCTATGTGTTGTCTGCTCTGCATCTATGCTCTTCGAGCAATTCGGCGTGGCTTGACAACCTGT	TAGAAATGCAATATCATGTCAGTATCGACTTGGAGATCCGTATGACGGAAATCGCGGTCTATGTGTTGTCTGCTCTGCATCTATGCTCTTCGAGCAATTCGGCGTGGCTTGACAACCTGT	MTEIAVYVLSALHLCSSSNSAWLDNLLEMQYHVSIDLEIRMTEIAVYVLSALHLCSSSNSAWLDNL	TRUE
	267443511	RefSeq	NZ_CP034363.1	3301565	3302851	+	WP_147198905.1	antiviral reverse transcriptase Drt2	Pantoea sp. CCBC3-3-1	CCBC3-3-1	GCF_007981265.1	MESREHPWFRKRGYLHFDKPISVEHALDIVTNPNSVATHSFLPFITFTSTTFKIHKDKGKNAIEKTIKERPIAYSSHIDSHIYSYYSEILDYLYEEQLHTHNISKNILAFRALGKSNIEFANAAFQEIKRRGNCSAVALDLSKFFDTLDHSILKDAWCRLLTTDILPRDHYAVFKAITKYSKVDKEKVYELMAIPKNNAKHAKKTRKQICSFAEFRNKVRKSSLIVPNKANFGIPQGSPISALLSNIYMLNFDIEMDQYASSLGGEYFRYCDDMLFIVPTHEKNNVAGEAEKRLIKLKVSLNVKKTEIREFKATPTKITSDKPLQYLGFIFDGDNIFLRSSSLSRYSDRMKRGVKLAKATMKRKNKIRKNKGLPDKELFKEKVYARYAHVGKRNFLTYG…	GCCCTAAGTGCAGACTTGGGGGAGGTGTACAGTTTGTCCAGTCCGGGCCAGCGAGCTTCGCAACACGCCGACCAGAGACTGAACAACAGGTGGACGATGCTCATAACGGTCTCCATTAAGCTGATTACATTATACAGTGTTTCTAACATTTGCGGTGAAATGCATCTCTGGTTACTTGCGAATCAGTATGTATGAGAAGGTTGGATAAAGACCACTTTGTTAAGCCGGGGCAATGTTTTTTGGACGACCGCAGTTCAAAGTTGCCCCGGTTTCACAAT	TAGAAA--------C---------ACTGTAT----A-ATG------TAA---TCAGCTTA--------------------------ATGGAGACCGTTATGA-----------GC---AT--CGTCCACCTGTTGTTCAGTC------TCTGGTC----GGCGTGTTG---CGAAGCTCG----------------------------------------CTG----------GCCCGGACTGGACAA------------ACTGT	ATGAGCATCGTCCACCTGTTGTTCAGTCTCTGGTCGGCGTGTTGCGAAGCTCGCTGGCCCGGACTGGACAAACTGT	TAGAAACACTGTATAATGTAATCAGCTTAATGGAGACCGTTATGAGCATCGTCCACCTGTTGTTCAGTCTCTGGTCGGCGTGTTGCGAAGCTCGCTGGCCCGGACTGGACAAACTGT	MSIVHLLFSLWSACCEARWPGLDKLLETLYNVISLMETVMSIVHLLFSLWSACCEARWPGLDKL	TRUE
	345881761	RefSeq	NZ_JACFXZ010000001.1	842008	843294	-	WP_182099562.1	antiviral reverse transcriptase Drt2	Pectobacterium aroidearum	KC20	GCF_014042225.1	MESHEHPWFRKRGYLHFDKPISLEHALDIVTNPKTIATHSFLPFITFTSTTYKIQKDKGTNAINKTLKERPIAYSSHIDSHIYSYYAATLDELYENELRTHKITKNVLAFRALNKSNIEFAYEAFQEIKKRGDCSVVALDLSKFFDTLDHSFLKDSWCRLLATDKLPEDHYAVFKAITKYSKVDKEKVYDLMSIPKNNAKHTKKTKKQICSFVDFRDKVRKANLIIPNKASYGIPQGSPISALLSNIYMLNFDIEMNEYVSSLGGEYFRYCDDMLFIVPTHEKNNVAGEAEKRLIKLKVSLNIKKTEIREFSVTPSKIKCDKPLQYLGFIFDGENIFLRSSSLSRYSDRMKRGVRLAKATMKRKNKIRKYKGLAKKDLFKEKIYARYAHVGKRNFLTYG…	GCCCTAGGTGAAGGCTTAGGGGTGATGTACAGTTTGTCAACTCTCGGACAGCTAACTTCGCTGCAAACCGACCAGAGTATGACCAACAAGTGGACGATGCTCATAACGGTCTCCATAATACTGATTACATTATACAGTGTTTCTAACATTTGCGGTGAAATGCACTATCTGAGCTACTTGTAGTTCTATGTGTATGAGAAGGTTGGATAAAGACCACTTTGTTAAGCCGGGGCAATATTTTTCTGAATGACCGCAGTTCGAAATTGCCCCGGTTTCACAAA	TAGAAA--------C---------ACTGTAT----A-ATG------TAA---TCAGTATT--------------------------ATGGAGACCGTTATGA-----------GC---AT--CGTCCACTTGTTGGTCATAC------TCTGGTC----GGTTTGCAG---CGAAGTTAG----------------------------------------CTG----------TCCGAGAGTTGACAA------------ACTGT	ATGAGCATCGTCCACTTGTTGGTCATACTCTGGTCGGTTTGCAGCGAAGTTAGCTGTCCGAGAGTTGACAAACTGT	TAGAAACACTGTATAATGTAATCAGTATTATGGAGACCGTTATGAGCATCGTCCACTTGTTGGTCATACTCTGGTCGGTTTGCAGCGAAGTTAGCTGTCCGAGAGTTGACAAACTGT	MSIVHLLVILWSVCSEVSCPRVDKLLETLYNVISIMETVMSIVHLLVILWSVCSEVSCPRVDKL	TRUE
	373218132	RefSeq	NZ_JADKRM010000027.1	52346	53617	+	WP_194795754.1	antiviral reverse transcriptase Drt2	Burkholderia pseudomultivorans	MPSB1	GCF_015354235.1	MENPAEWYRRRTYLHFDMPISEKAACAIAGNPAVVTRHAFYPFITFTIKTQKVKWDSVSKKLSLIPKERPVSYASHVDSHIYAYYAALLSEKYENRLKSAAFEPAVLAFRKLSKSNIHFAKDAFSAIKQLGNADVITTDIRDFFGNLDHQILKSAWKSILGVDALPDDHYNVFKSLTRFSWVEKRNLYAALHISLNNPRASGPRVCEPEDFRKIVRGCKLINKNPHSKGIPQGSPISALLSNIYMVNFDEMMWNAVTAWGGKYFRYCDDMLIIAPQGKGKDLLKLAQEFSDLHKLPLHPDKTEERTFTMTVDGLVADKPLQYLGFLFDGKRIILRSASLARYSDRMKRGVRLAKATMRRRNDLRVTRGETPITLRKRKLYKRYSYLGRRNFVSYALRAA…	GCTCCCCGGATTTGCCGGGTAGGAAAGTGACAGGTTGTCAAGCCACGCCGAATTGCTCGCCGAGCACAGACGCAGTGCAGACAACACGTAGACCGCGATTTCCATCATATGGAACTCCACGTTTATACTGACATGATATTGCATTTCTAACATTAAGCGGCCAAAGCCCGGATGCAATAACCGGGTGAGATAATGTAAAGAACATTGATGTATATCCGGGGGTGCGTATTTTGGATTGCCGCCAACCGCCGCTCCCCCGGTTTGCTAG	TAGAAA--------T---------GCAATATC---A----------TGT----CAGTATA---AAC--------------------GTGGAGTTCCATATGA------TG---GA-------AATCGCGGTCTACGTGTTGTC-----TGCACT-------GCGTCTG---TGCTCGGCGAGCAATTC---------------------------------------------GGCGTGGCTTGACAA------------CCTGT	ATGATGGAAATCGCGGTCTACGTGTTGTCTGCACTGCGTCTGTGCTCGGCGAGCAATTCGGCGTGGCTTGACAACCTGT	TAGAAATGCAATATCATGTCAGTATAAACGTGGAGTTCCATATGATGGAAATCGCGGTCTACGTGTTGTCTGCACTGCGTCTGTGCTCGGCGAGCAATTCGGCGTGGCTTGACAACCTGT	MMEIAVYVLSALRLCSASNSAWLDNLLEMQYHVSINVEFHMMEIAVYVLSALRLCSASNSAWLDNL	TRUE
	558041154	INSDC	CP071856.1	937175	938461	+	USD53170.1	hypothetical protein	Vibrio sp. SCSIO 43153	SCSIO 43153	GCA_023716625.1	MERPSNNWYRLRSYLHFDPPISLKKATSIVTNPELVSRHAFYPLINYEIEIQKVSKDKLTKRVIKRPIKLRPIAYPAHLDSQIYSYYSYIISKEYENLLNESNLSDSILAFRKLGKSNIDFAFDAFCKIKDFGECSVVALDITGFFDNLNHEKLKKMWSKTIGEERLPQDHFNVYKSLTKYSKVDRNTLYKLLGISLNYRNHTKVKLCEPKEFRESVRKSKLIKVNKDCFGIPQGTPISAMLSNLYMLDFDKNIKAFVDGFSGKYFRYCDDILIISPQDKKDAVIQHVKKEIELIKLSINEAKTEVRDFVLVDGNLYTPHHLQYLGFMFDGKNIYLRSSSLARYSERMRRGVRLAKKTMQKYNKQRIEEGKSERGLYKKKLYSRYTHLGKRNFITYGMR…	GCTCTGGGTAGTTAGCCTTTAATTGATCTAGAGGTGCTGAACAAGCTGTCAAGTCCACTCACTAAGCTTATTGAGTAGATTGACAGCAATACATGGATAAGCGTCTTCATAGATGTCTCCACAGTTAATGTTACAGTAATAGCATAATTGGTATTGTACATAACGCGGCTTTGACGGCTGTAATGGCCAGTTAATCCGAGAGTGTGTAAGGAATTGCCGCAGTTCTACGCTCTCGGTTTTGCTTT	ACAATA--------C---------CAATTATGC-TA-TTAC-----TGT----AACATTA---ACT--------------------GTGGAGACATCTATGA-----AGA---CG---CT--TATCCATGTATTG--------------------------CTGTCA----ATCTACTCAATAAGCTTAGTG---------------------AG---------------------TGGACTTGACAG------------CTTGT	ATGAAGACGCTTATCCATGTATTGCTGTCAATCTACTCAATAAGCTTAGTGAGTGGACTTGACAGCTTGT	ACAATACCAATTATGCTATTACTGTAACATTAACTGTGGAGACATCTATGAAGACGCTTATCCATGTATTGCTGTCAATCTACTCAATAAGCTTAGTGAGTGGACTTGACAGCTTGT	MKTLIHVLLSIYSISLVSGLDSLYNTNYAITVTLTVETSMKTLIHVLLSIYSISLVSGLDSL	TRUE
	586606571	RefSeq	NZ_JAKKSE010000029.1	16460	17029	+	WP_263169951.1	reverse transcriptase domain-containing protein	Shewanella sp. SM95	SM95	GCF_025653595.1	MESNKSNNGIPQGSPISALLSNIYMLTFDEKMNEYANSINGRYFRYCDDMLFIVPVIERDKVQEYVKNEIGLLKVEINESKTEIRDFKVILDKVVSFENDKLKPLQYLGFLFDGTSAYLRSASLSRYSEKMKGGIKLAKMTMEKENKIRLSKGEPAQTKLYKRKLHCLYSHRGQRNFLSYGYRAANIIL	GCTTTACGTAGAGTCGTAAAGGTTTCTAATAGTATGTAAATACATTCAGCTTCGTTCATGAACAAAGCTAAATGTATCAACGTAACGGGTAGAGTATTCATATATTCTTCACCTCTTATCATATTATATAGTAAGTCTAATATAAGCGGTGCGAACCTTTGAATAGGTCAGATAATTGGTTAGGCCAGTTGGTTAAGCCGAAGAGGATGATACAGAAAGGCCGCTTTTCTATTTCTCTTCGGTTTTACTAG	TAGACT--------T---------ACTATAT----A---A------TAT----GATAAGA--------------------------GGTGAAGAATATATGA----------------------------------ATACTCT-----ACCCGTT------ACGTTGA---TACATTTAGCTTTGTTCATGA----------------AC---GAAG---------------CTGAATGTATTTACAT------------ACTAT	ATGAATACTCTACCCGTTACGTTGATACATTTAGCTTTGTTCATGAACGAAGCTGAATGTATTTACATACTAT	TAGACTTACTATATAATATGATAAGAGGTGAAGAATATATGAATACTCTACCCGTTACGTTGATACATTTAGCTTTGTTCATGAACGAAGCTGAATGTATTTACATACTAT	MNTLPVTLIHLALFMNEAECIYILLDLLYNMIRGEEYMNTLPVTLIHLALFMNEAECIYIL	TRUE
	586351219	INSDC	AP026873.1	2558169	2559458	-	BDS21300.1	hypothetical protein	Enterobacter roggenkampii	KAM546	GCA_025999915.1	MESREHPWFRKRGYLHFDKPISIEHALDIVTNPRAVAAHSFLPFITFTSTTYKVQKDKGTNAINKTLKERPIAYSSHVDSHIYSYYAATLNELYENALQIHGISKNVLAFRSLHKSNIEFAYDAFQEIKKRGECSAVALDLSKFFDTLDHSFLKDAWCRLLSTDKLPEDHYAVFKAITKYSKVDKEKVYDLMDIPKNNAKYTKKTRKQICSFADFRDKVRKNALIISNKANFGIPQGSPISALLSNIYMLNFDIEMKDYVATLGGEYFRYCDDMLFIVPQSAKNNIAGEAEKRLNKLKVSLNTKKTEIREFSFVSKKIKCDKPLQYLGFVFDGRNIFLRSSSLSRYSDRMKRGVRLAKATMKRKNNIRKHKGLAKKELFKEKIYARYAHVGKRNFLTYG…	GCCCTACGCGTAAGGCTTAGGGGTGATGTACAGTTTGTCAACTCTCGGACAGCGACCTTCGCTGAATACCTCCCAGAGGCTGATTAACAGGTGGACGATGCTCATAACGGTCTCCATGATACTGATTACATTATACAGTGTTTCTAACATTTGCGGTGAAATGCACTTAGCATACTTGTAGTGCTATGTGTATGAGAAGGTTGGATAAAGACCACTTTGTTAAGCCGGGGCAATGTTTTTCTGAACGACCGCAGTTCGAAATTGCCCCGGTTTCACAAT	TAGAAA--------C---------ACTGTAT----A-ATG------TAA---TCAGTATC--------------------------ATGGAGACCGTTATGA-----------GC---AT--CGTCCACCTGTTAATCAGCC------TCTGGGA----GGTATTCAG---CGAAGGTCG----------------------------------------CTG----------TCCGAGAGTTGACAA------------ACTGT	ATGAGCATCGTCCACCTGTTAATCAGCCTCTGGGAGGTATTCAGCGAAGGTCGCTGTCCGAGAGTTGACAAACTGT	TAGAAACACTGTATAATGTAATCAGTATCATGGAGACCGTTATGAGCATCGTCCACCTGTTAATCAGCCTCTGGGAGGTATTCAGCGAAGGTCGCTGTCCGAGAGTTGACAAACTGT	MSIVHLLISLWEVFSEGRCPRVDKLLETLYNVISIMETVMSIVHLLISLWEVFSEGRCPRVDKL	TRUE
	689490860	RefSeq	NZ_JAUUPH010000007.1	89684	90970	-	WP_306586601.1	antiviral reverse transcriptase Drt2	Hafnia paralvei	NA	GCF_030843585.1	MESREHPWYRRRGYLHFDKPVSLEHALDIVSNPELIATHSFLPFITFTSASYKIKQDKGTSAINKILKERPIAYSSHVDSHIYSYYAAILSEFYEKELQLHNVNKNVLAFRTLNKSNIDFAYEAFREIKIRGNCSAVALDLSKFFDTLDHGFLKEAWCRLLGKDKLPEDHYAVFKAITKYSKVDKNEVYDLMGIPKNNTKNAKKTRKQICTFVDFRNKVRKGKLIVSNKAGFGIPQGSPISALLSNIYMLNFDIEMNEYVSSLGGVYFRYCDDMLFIVPTEEKNNIAGEAEKRLIKLKVSLNIKKTEIREFSVSPTKIRCDKPLQYLGFLFDGDNIFLRSSSLSRYSDRMKRGVRLAKATMKRKNKIRKLKGLSKKELFKEKIYARYAHVGKRNFLTYG…	GCCCTACGCATAGGCGCAGGGGTGATGTACAGTTTGTCAACTCCCGGCCAGCGACCTTCGCTGAACACCGACCAGAGGCTGACTAACAAGTGGATGATGCTCATTACTGTCTCCATTATGCTGATTACATTATACAGTGTTTCTAACATTTGCGGTGAAATGCACAATGGGCTACAAGTAGCCAATTGTGTATGAGAAGGTTGGATAAAGACCACTTTGTTAAGCCGGGGCAATGTACGTTGAATGACCGCAGTTCAAAATTGCCCCGGTTTCACAAT	TAGAAA--------C---------ACTGTAT----A-ATG------TAA---TCAGCATA--------------------------ATGGAGACAGTAATGA-----------GC---AT--CATCCACTTGTTAGTCAGCC------TCTGGTC----GGTGTTCAG---CGAAGGTCG----------------------------------------CTG----------GCCGGGAGTTGACAA------------ACTGT	ATGAGCATCATCCACTTGTTAGTCAGCCTCTGGTCGGTGTTCAGCGAAGGTCGCTGGCCGGGAGTTGACAAACTGT	TAGAAACACTGTATAATGTAATCAGCATAATGGAGACAGTAATGAGCATCATCCACTTGTTAGTCAGCCTCTGGTCGGTGTTCAGCGAAGGTCGCTGGCCGGGAGTTGACAAACTGT	MSIIHLLVSLWSVFSEGRWPGVDKLLETLYNVISIMETVMSIIHLLVSLWSVFSEGRWPGVDKL	TRUE
	349450451	RefSeq	NZ_JACHBI010000007.1	355543	356835	-	WP_245407403.1	reverse transcriptase domain-containing protein	Rhizobium paranaense	SEMIA 4064	GCF_014200235.1	MFAPKGERGKSKDRPIRFAARLDSCIFSYYRYLLSEPYEQKLKAEGLDHSVIAYRHIPKARGESGQSNIDFALSAFRTVQRLGNCCAVALDISSFFENLDHDRLRSVWADLVGQSRLPSDHYKVFEAITRYAFVDVKTAYERLGYFGDKEDRYGNVRKGYLRSRQDIPIQLCNGKQFREKIAGNGSLPSIIEVNKTGKGVPQGAPLSDLLANAYLLEFDKFIRDVCSELGGTYFRYSDDILIVAPISASQAIALEERVRNAISVYGAGLLIKEEKSAIHQFSVTGARQQVNVVKATGKNGKPALNKPFEYLGFRYDGQSAFIRDKTMSNLHRKIASICRATAIRLIKRYQGKSMDEIMALADFEQLYQSFGSVKDFYEKYHDYRSWTFTTYAKRAVKEM…	GATGGGCGACCTGGGGGGCCGGAGTTTTGCTTGAAGCTGTCAAGCCCGAAGGCAGCCAGCGCGATCATTGCGATGTCCATCTGGACCTCCATGTGAAGCTGGACGCTCAAGGCGCCTGAAGAGAATATCTTCAGACAGTCTATATAGTCCATAATCTCGATTATTCGTGCCTTAGGGTGTCACAGACCCGTCATCAACAGTCGGGGACGAGAGCATAACCGGAAGCACACGGTGCT	TCGAGATT-----AT---------GGACTAT----A---T------AGA----CTGTCTG-------AAGATA-------------TTCTCTTCAGGCGCC--------T---TG----A--GCGTCCAGC-------------------TTCAC------ATGGAGG---TCCAGATGGACATCGCAATGA----------------TCG--CGCTGGCTGC----------CTTCGGGCTTGACAG------------CTTCA	ATGGAGGTCCAGATGGACATCGCAATGATCGCGCTGGCTGCCTTCGGGCTTGACAGCTTCA	TCGAGATTATGGACTATATAGACTGTCTGAAGATATTCTCTTCAGGCGCCTTGAGCGTCCAGCTTCACATGGAGGTCCAGATGGACATCGCAATGATCGCGCTGGCTGCCTTCGGGCTTGACAGCTTCA	MEVQMDIAMIALAAFGLDSFIEIMDYIDCLKIFSSGALSVQLHMEVQMDIAMIALAAFGLDSF	TRUE
	353535540	RefSeq	NZ_JACOFW010000029.1	12409	13689	-	WP_186924321.1	antiviral reverse transcriptase Drt2	Undibacterium seohonense	KACC 16656	GCF_014284305.1	MFKKKHPWFRRRGYPHFDQQIHFDKAKRIVCSPSQVARHSFYPFITFDVETVKVKQNRKTGKIEKQPPKKRSISYASHVDSHIYAYYSLQLSKQYEAAIDKYGLNECVIAFRSLGKSNIQFAAEAFDEVKKRKNCHVLCLDITGFFDNLDHQLLKSAWARLLQLAQLPDDHYAIFKSLTRYAKVDRLDLYRVFGKSTNNLSAKAERLCSPDQFRCQVRGANLVTRHASNKGIPQGSPISALLSNIYMFDFDREVNSFVKEFNGCYFRYCDDMFLVVPDAFKDVTYSFVENAIGKIKLDLQSKKTERVDFSDSSGQLKSNKPLQYLGFIFDGNQILLRSASLARYSDRMRRGIRLAKSTMLKRNEARKARGDDEKPLFKKKIFNRYTHLGRRNFLSYGYT…	GCTTTATGCATTGGCATAAAGGGTTATTACAAGTTGTCAAGTCTATTTGGTAGGTAAGCCAATAAACAGATTGACAGCATAGTTATCGCAGGGTTGCACATTTGTAGCTTCATGGTGATTTCTAAGTTAATAGTATATATCATTGCTAACATACGCGGTTTGGCTCAGCTTGCTGGGTGAAATGGTTCGAGAAAGTCAACTTGGTCTATCCGAGAGTGCGGTTATTAGATTACCGCCATCTTCGCACTCTCGGTTTGCTAG	TAGCAA--------T---------GATATAT----A-C--------TAT----TAACTTA----GAAATCACC-------------ATGAAGCTACAAATGT-----------GC---AA--CCCTGCGATAACTATGCTGTC-----AATCTGT------TTATTGG---CTTACCTACCAAA----------------------------------------------------TAGACTTGACAA------------CTTGT	ATGAAGCTACAAATGTGCAACCCTGCGATAACTATGCTGTCAATCTGTTTATTGGCTTACCTACCAAATAGACTTGACAACTTGT	TAGCAATGATATATACTATTAACTTAGAAATCACCATGAAGCTACAAATGTGCAACCCTGCGATAACTATGCTGTCAATCTGTTTATTGGCTTACCTACCAAATAGACTTGACAACTTGT	MKLQMCNPAITMLSICLLAYLPNRLDNLLAMIYTINLEITMKLQMCNPAITMLSICLLAYLPNRLDNL	TRUE
	546058188	RefSeq	NZ_JALLPZ010000001.1	1686383	1687669	-	WP_247794015.1	antiviral reverse transcriptase Drt2	Thalassospira xiamenensis	BC02_2_A1	GCF_023094175.1	MFKRKHWYRRKNYAHFDDRLSPQAAKAYVSDPENVARHAFYPFIEFVILTRRYRTEKRADSSGRMIKRRKGIDPKKRPIKLSSHKDGYIFSYYARKLSDLYESHISGKDFAESVIAYRPNMGTNYSNAVDAFRFLQATGKAKVITLDISSFFENLDHRQLKAKWLEVLSEDRLPQDHYKIFRALTKYSTVSIEDVCEEFGLDQRDIIKGKVERICSSSDFRNRLRAKIPKVIKVHSDQYGIPQGSAMSAVLSNIYMLDFDSEVHSLCKENGIFYRRYCDDIIFIQPLPESIDVLDKVRAILYASGPNLEISGAKTKRNIYDGSRVVGQPVEYLGLTFDGNKILIRNGSLAKFHRKLRVAVAYRKSLAQRRKGRHAGKVFLRSLYKRYSWKMSNMSFHGY…	GCTTTCTGAGAGTAGCTCTGAAAGGGTAGAGGTTTGAAACGTCAAGGACAATTCGCCACATAGTGACGATTAGTATCCTGACTATAATTATCTTGAGACTGTGCTCCGTGTATATCAATGCGATTGCACCTCCATAGTAACATAACGAGTTTGTTGGCGTGCGTGCCTCGGCATAAAGATGAGTTTGTCACCCCAGAGCCAGATGGGCGCGCCAACCCGGCTCTGGGG	CAACA-------------------AACTCGT----T---A------TGT----TACTA-----------------------------TGGAGGTGCAATCGC-------ATT-GA-------TATACACGGAGCACAG-TCTC-----AAGATAATT----ATAGTCA---GGATACTAATCGTCACTATGT----------------GG---CGA------------------ATTGTCCTTGACGT------------TTCAA	ATGTGGCGAATTGTCCTTGACGTTTCAA	CAACAAACTCGTTATGTTACTATGGAGGTGCAATCGCATTGATATACACGGAGCACAGTCTCAAGATAATTATAGTCAGGATACTAATCGTCACTATGTGGCGAATTGTCCTTGACGTTTCAA	MWRIVLDVSTTNSLCYYGGAIALIYTEHSLKIIIVRILIVTMWRIVLDVS	TRUE
	72050695	INSDC	CP007726.1	113941	115281	-	AJE17533.1	hypothetical protein	Neisseria elongata subsp. glycolytica ATCC 29315	ATCC 29315	GCA_000818035.1	MFNFMSTSNPSWYKCRGYLHFDSPINSRQAISLVTSPKKVVTHSFYPFLSCTLSMPKVKKENGELKRDAKEREIAYASHKDSHIFSYYTHILNGKYENLIENKYHSINNSVLAFRKLGKSNIEFAKYAFDYILKYKNCSVIALDVSNFFGNIDHNILKEKWKKIISNDTLPPDHFAVFKAITQYSIIKKEIAFKEFGISIHTPRSNSRKQICSPEEFRKFRDEFNDTLLKGNQVIYSNKGKGKGIPQGSPISALLSNIYMIDFDIIVQDIIQEKNGLYMRYCDDILCIIPSDKLEIIRTFIKNEIKKLKLDINEKKTEIVNFKFDQEKNKITNDKKLQYLGFILKNESITIRPAAFTKYSKKMKRGVSLAKQTQRKYNKIRELNGKEKKKIFKHKLFVT…	GCCTGTTTAGTTTGAGCGAACAGGGACTTCAGCAGACTGTCAAGGTCAAGGTAGGCTTGGAAACTTGCCGCCAACCAAGACAGGGCTATCCACAGGAAATGTATGATGATTATTGTCATATTTTCATCCTTGATAGTTATTGTTTGAGTATAACTCATCTTTAGCATATCACGCGGTCTCATAAAGTTGTAAGTCATGCATCATTATGTAAACGGTGCTTTTTAGAAGTGCTTTGCTATACTAGGGGCTGTTAATTATCTGAACTGATAATTAGGGACTACCGCAATCCTAAGCTCCTAGTTTTGCTAA	TAAAGA--------T---------GAGTTAT----ACTCAAACA---AT----AACTATC--------------------------AAGGATGAAAATATGA-----CAA---TA---AT--CATCA---TACATTTCCTGTG-----GATAGCC------CTGTCT----TGGTTGGCGGCAAGTTTCCAA----------------GC---CTA-----------------CCTTGACCTTGACAGT---------CTGCTGA	ATGACAATAATCATCATACATTTCCTGTGGATAGCCCTGTCTTGGTTGGCGGCAAGTTTCCAAGCCTACCTTGACCTTGACAGTCTGCTGA	TAAAGATGAGTTATACTCAAACAATAACTATCAAGGATGAAAATATGACAATAATCATCATACATTTCCTGTGGATAGCCCTGTCTTGGTTGGCGGCAAGTTTCCAAGCCTACCTTGACCTTGACAGTCTGCTGA	MTIIIIHFLWIALSWLAASFQAYLDLDSLLIKMSYTQTITIKDENMTIIIIHFLWIALSWLAASFQAYLDLDSLL	TRUE
	199942231	INSDC	LT977073.1	138798	140087	+	SPA45119.1	conserved hypothetical protein	Cupriavidus taiwanensis	NA	GCA_900249985.1	MGFKKRSPDWFKRRTYIHFDLPIGRDAATKLVKDPARVKAHAFYPLISFDITSSKVKWDKSKKKLISTPKVRTIRYAAHLDSHIYSYYCELISTLYEAYLEKCSYASSVLAFRKLGKSNIHFAAEAFDAIREIGNADAIALDISDFFGSLDHRILKASWAKLLSQPTLPADHYNIFKSLTQFAYVDRDSVFGRFKISVHNPKSNRKRICEPDEFRDIVRRGGLILRNNHGKGIPQGSPISALLSNVYMMDFDLAMSEAVRNIGGRYFRYCDDMLIIVPAGHGGAMKAVAETQIKLFSLDIQAKKTEERTFIKTGSAITSNRPLQYLGFLFDGQRVLLRSSSLARYSERMRRGVRLAKATVRSRNAKRLERGEIVVPLRIGKILKRYSYLGRRNFISYAI…	GCTCACGGGATAGCCGCTGAGGAACATCACAGGTTGTCAACCACAATCGTGCCGCTCGCCGAGCAGAACGAGAAGGATGATAGCAACCAGACTGCGAGCTGCACCATGCAGACCTCCATGTCCATACTGAGATGATACTTCATTTCTAACATTTAGCGGCCAAAGCCCATGCAAATGGGTGAGATGATGCAAAGAGCGTTTGTGTATATCCGGGGGAGTGGCTTACAGGATTGCCGCCAACCTTCATTCCCTCGGTTTGCTAG	TAGAAA--------T---------GAAGTATC---A----------TCT----CAGTATG---GAC--------------------ATGGAGGTCTGCATGG------TG---CA-------GCTCGCAGTCTGGTTGCTATC-----ATCCTT-------CTCGTTC---TGCTCGGCGAGCGGCAC---------------------------------------------GATTGTGGTTGACAA------------CCTGT	ATGGTGCAGCTCGCAGTCTGGTTGCTATCATCCTTCTCGTTCTGCTCGGCGAGCGGCACGATTGTGGTTGACAACCTGT	TAGAAATGAAGTATCATCTCAGTATGGACATGGAGGTCTGCATGGTGCAGCTCGCAGTCTGGTTGCTATCATCCTTCTCGTTCTGCTCGGCGAGCGGCACGATTGTGGTTGACAACCTGT	MVQLAVWLLSSFSFCSASGTIVVDNLLEMKYHLSMDMEVCMVQLAVWLLSSFSFCSASGTIVVDNL	TRUE
	504444262	RefSeq	NZ_JAHTUR010000004.1	176494	177171	-	WP_228729009.1	reverse transcriptase domain-containing protein	Xanthomonas campestris pv. zingibericola	NCPPB 4352	GCF_019201205.1	MGISRRKSEGSDRLCSIADFKGKVKAAGLIETNAAAKGIPQGSPMSALLSNVYMIVFDRAMKKLASGVGGYYRRYCDDILLVVPELAVEDVKKEVAASLAELKLEMQESKTLECRFAPIADKPLQYLGLVYDGKSTFLRPSGVAKFYNKMRAGVMVYRNAKVRDGKTHLLIQRRKELIQRYTEHVGFGKRNYFSYVKPAAVRAKSAEIRRQLRFHAKRFGKLAAI	GCCCAACCGTTTAGCGGTAGGGGAGTTCGTTACCACGCCAGGTCCGTGCACGCAATACGCGCATACGGCCCAGCGGAGCAGGGCTATCGTTACGACAATGGTCAGTTCGACAACGGTCTCCATGATTAGTTCCTCCAATACGTGGCTACACAATCTTGTGTTTTTGCGGCTAAAGGTCAGCTGCCGGCTGATCTGGGTAGGGCCTCTTAGACGGGGTCGTTTAGTTGCAACAGGGTGGGCAATGGTCGCCGCAGCCAGCCCAGCCCTGTAG	CAAGAT--------T---------GTG---T----AGCCA------CGTA------------------------------------TTGGAGGAACTAATCA-----------TG---GA--GACCGTTGTCGAACTGACCAT-----TGTCGTA------ACGATAG---CCCTGCTCCGCTGGGCCGTAT--------------GCGC---GTATTGCGT-----------GCACGGACCTGGCGT------------GGTAA	ATGGAGACCGTTGTCGAACTGACCATTGTCGTAACGATAGCCCTGCTCCGCTGGGCCGTATGCGCGTATTGCGTGCACGGACCTGGCGTGGTAA	CAAGATTGTGTAGCCACGTATTGGAGGAACTAATCATGGAGACCGTTGTCGAACTGACCATTGTCGTAACGATAGCCCTGCTCCGCTGGGCCGTATGCGCGTATTGCGTGCACGGACCTGGCGTGGTAA	METVVELTIVVTIALLRWAVCAYCVHGPGVVTRLCSHVLEELIMETVVELTIVVTIALLRWAVCAYCVHGPGVV	TRUE
	171174419	INSDC	NEQY01000011.1	171848	173113	-	PJL35245.1	hypothetical protein	Stenotrophomonas maltophilia	E824	GCA_002799065.1	MGKEIPKSALEAAYVLRKYVHFDTPLPRLVCKQLVCDPEAVRRHSFYPFIRHDNVRNKFKRIGPGLVKKSKKVREIRYAAHADAAIYAYYNFLLTERLEVELKARGLSENVIAFRALKKSNVDFAQEAFEWINCHRPCTALGFDVRDFFGSLNHRLLRDQWASLMGLQSLPGDHFAVFKSLTRHASVELIAARRALDLSRTSLGRLDRLCDAATFRIAIRGGNLIEVNSKDRGIPQGSPISAALSNIYMLPFDEKLKGAIEDLGGIYRRYCDDILVIVPGADVGAIYKLVESELAALALTVQDTKTVKSHFDAEKAPVPLPYLGLTYDGIQVFLRASGVSRFYVKMRRGVKQFRDAKKTDGGVALLVQRRKNLLNRYSEHAPKNGRSFLKYAKMAARKT…	GCCCATTCATTTTTTGCGAATGGGGGAGTGCTTAGTACGCTAGGAGAGCGACCGCAGCATGCTGCGACCGCCACCCGGACGAGGTGAGCGACAAGGCTCGACATCAGTTCGACCACAATCGTGACCATAAGTTCCTCCGAAACGTGGCTACACAACAATCTTGTGTTTATGCGGTTAAGCGCGGTTACCGGCCGCGTGGGTAGGGTCTCCATAGATGGAACCTGTGCAGTACCAATCAGGGGGGGTAAAGGTCGCCGCAGCCTGCCCCGCCCTGTAG	CAAGAT--------T---------GTTGTGT----AGCCA------CGTT------------------------------------TCGGAGGAACTTATGG-----------TC---AC--GATTGTGGTCGAACTGATGTC-----GAGCCTT------GTCGCTC---ACCTCGTCCGGGTGGCGGTCG--------------CAGC---ATGCTGCGG-----------TCGCTCTCCTAGCGT------------ACTAA	ATGGTCACGATTGTGGTCGAACTGATGTCGAGCCTTGTCGCTCACCTCGTCCGGGTGGCGGTCGCAGCATGCTGCGGTCGCTCTCCTAGCGTACTAA	CAAGATTGTTGTGTAGCCACGTTTCGGAGGAACTTATGGTCACGATTGTGGTCGAACTGATGTCGAGCCTTGTCGCTCACCTCGTCCGGGTGGCGGTCGCAGCATGCTGCGGTCGCTCTCCTAGCGTACTAA	MVTIVVELMSSLVAHLVRVAVAACCGRSPSVLTRLLCSHVSEELMVTIVVELMSSLVAHLVRVAVAACCGRSPSVL	TRUE
	157776009	INSDC	NCKH01000004.1	242482	243747	+	OZB67490.1	hypothetical protein	Xanthomonadales bacterium 14-68-21	NA	GCA_002282695.1	MGKETPKSALEAALVRRRYVHFDAPLSRSACEQLVCDPEAVRRHAFYPFIRHDNVRNKFKRIGPGQVRRSKKIRDIRYAAHADAAIYAYYNFLLTRRLEDELKARHLAENVIAFRALNKSNVDFAQEVFSWINSHRPCTALGFDVRDFFGSLDHSLLREQWISLMGFKTLPDDHFAVFKSLTKHASVELIAARKALNLSRTSLARIDRLCDSAAFRTNIRGGNLIEINPKDRGIPQGSPISAALSNIYMLPFDEKVKSAVEARGGMYRRYCDDILVVVPGEDVGAIYKLVKSELDALKLAMQDAKTVESYFESGRSARPLPYLGLVYDGVEVFLRASGVSRFYVKMRRGVNQFRSAKTSDGGVALLVQRRKHLLNRYSEHTPKDGRSFLKYAKMAARKT…	GCCCATTCGATTTAGTGAATGGGGAAGCACTTAGCACGCTAGGAGGGCGCCCGCAGCATGCTGCGATCGCCGACCGAACGAGGTGAGCGACGAGGCTCGACAACAGTTCGACCATAATCGTTACCACAAGTTCCTCCGAAACGAGGCTACACCATAATCTTGATGTCTATGCGGTTAAGCGCGGCTATCGGCCTCGCGGGTAGGGTCTCCTTAGATGGAACCTGTGCAATATCAATCAGGGGGGGGCAAAGGTCGCCGCAGCCTGCCCCACCCTGTAG	CAAGAT--------T---------ATGGTGT----AGCCT------CGTT------------------------------------TCGGAGGAACTTGTGG-----------TA---AC--GATTATGGTCGAACTGTTGTC-----GAGCCTC------GTCGCTC---ACCTCGTTCGGTCGGCGATCG--------------CAGC---ATGCTGCGG-----------GCGCCCTCCTAGCGT------------GCTAA	ATGGTCGAACTGTTGTCGAGCCTCGTCGCTCACCTCGTTCGGTCGGCGATCGCAGCATGCTGCGGGCGCCCTCCTAGCGTGCTAA	CAAGATTATGGTGTAGCCTCGTTTCGGAGGAACTTGTGGTAACGATTATGGTCGAACTGTTGTCGAGCCTCGTCGCTCACCTCGTTCGGTCGGCGATCGCAGCATGCTGCGGGCGCCCTCCTAGCGTGCTAA	MVELLSSLVAHLVRSAIAACCGRPPSVLTRLWCSLVSEELVVTIMVELLSSLVAHLVRSAIAACCGRPPSVL	TRUE
	29815253	INSDC	AEYF01000045.1	726266	727714	-	EJT02365.1	reverse transcriptase catalytic domain-containing protein	Rhizobium sp. CCGE 510	CCGE 510	GCA_000292525.1	MGTIVKAWTASVRRYPHFDPVISVAEAEALATDPARVATHTFYPFLKYDEGWTVYAKKGRHGKRKDRPIRFAARLDSCIFSYYRHILSVPYEARLQTEGLSDSVVAYRRISKPGGSGGQSNIDFALSAVEAIQSQGNCCAIALDISSFFETLDHGRLRDVWAELLGVSRLPADHFKVYQTITRYPFVDIIKAYTRLGFYGDKTDRNGKVRPGFLKARSEIPVQLCDGRTFQAKIARSATQSSIIEVNKLCIGVPQGAPLSDLLANAYLLEFDKYLRDICINFGGRFFRYSDDILVIAPILEADAIVLEKEIRSAITTYGKGLLIKEEKSAIHRFEVEGERQEVRTIKASDKDGRPMPNKPFEYLGFRYDGRHVFIRDKTMSNLHRKIASVCRATAIRQV…	GATGGGCGACTTGGGGGAGCGGAGAATTACTTGAAGCTGTCAAGCCCGAAGGCCACCAGCAGTAATGCCATGATGTCCATCCGGACCTCCGCATGAAACTGGACGCTTAAGGTACATGACGAGCAATCGTACATGCAGCTAATATAGTCCACTATCTCGACTACTTGTGCCGTAGGGTATTCCATACCCGTTCTAAACAGTTGGGGGCGAAGGATAACCGGATGCACAACGGTCCTTTTGCCCCCTCTCGCCTTT	TCGAGATA-----GT---------GGACTAT----A---T------TAG----CTGCATG-------TACGAT-------------TGCTCGTCATGTACC--------T---TA----A--GCGTCCAGT-------------------TTCAT------GCGGAGG---TCCGGATGGACATCATGGCAT----------------TAC--TGCTGGTGGC----------CTTCGGGCTTGACAG------------CTTCA	ATGGACATCATGGCATTACTGCTGGTGGCCTTCGGGCTTGACAGCTTCA	TCGAGATAGTGGACTATATTAGCTGCATGTACGATTGCTCGTCATGTACCTTAAGCGTCCAGTTTCATGCGGAGGTCCGGATGGACATCATGGCATTACTGCTGGTGGCCTTCGGGCTTGACAGCTTCA	MDIMALLLVAFGLDSFIEIVDYISCMYDCSSCTLSVQFHAEVRMDIMALLLVAFGLDSF	TRUE
	687402266	RefSeq	NZ_JASFXN010000073.1	125	1405	-	WP_306388638.1	antiviral reverse transcriptase Drt2	Pseudomonas aeruginosa	PS748	GCF_030767045.1	MGTNLGGYLHFDRPINQAAALEIVSSPKTVAKHAFYPFIRYVAQTQKVFFDKSIGKVVKKAPKERPISYAAHVDSHIYSYYCELLNQAYEDHLAKVQWSPAILAFRTLGKSNINFAREAFLDIATRDSCCVIAIDIKGFFDNLDHAHLKSAWRTLLGTNQLSDDHYAVYRSLTKFSFVYRDQVYETLGLSKNNPKPGRKRICEPHEFRTKVRDGGLIKTNKDKKGIPQGSPISALLSNVYMMGFDEQIHTYVQTCGGAYYRYCDDVLLIVPLEKEAEAKALVEQRVNAIGLEIQASKTETCKFKRSAMGLRSDRPLQYLGFIFDGANIYLRSSSLARYRDRVKKGIWMAEQCMEKVNAKRISRGQLPRSMFLKKLYKRYSYLGRRNFISYGYRAARIMN…	GCTTCGGGTATAGACCCGAAGGTGCATCACAAGCTGTCAAGCCCCAAGGCGGCATCCCAGGTGAAACCACCCAAGGTGACCAGCAGTGCGGCTAGCAGCGCTCGGATACTTATCTTCATAGGTACTCCAAGTGTGACGCTGACATTATACGTCGATCCTAGCAATCGCGGCGAAATCGGACTGGGTGACCAACACCGATTGGATGATGTGAGGAGCATTTGAGTTTATCCGGCCAGGCGGTTGAGGATTGCCGCCATCCTATGCCTGGCCGGTTGGCTCG	TAGGAT--------C---------GACGTAT----A---A------TGT----CAGCGTC--ACA---------------------CTTGGAGTACCTATGA-----------AG---AT--AAGTATCCGAGCGCTGCTAGC-----CGCACTG-----CTGGTCAC---CTTGGGTGGTTTCACCT-------------------------GGGATGCCGC----------CTTGGGGCTTGACAG------------CTTGT	ATGAAGATAAGTATCCGAGCGCTGCTAGCCGCACTGCTGGTCACCTTGGGTGGTTTCACCTGGGATGCCGCCTTGGGGCTTGACAGCTTGT	TAGGATCGACGTATAATGTCAGCGTCACACTTGGAGTACCTATGAAGATAAGTATCCGAGCGCTGCTAGCCGCACTGCTGGTCACCTTGGGTGGTTTCACCTGGGATGCCGCCTTGGGGCTTGACAGCTTGT	MKISIRALLAALLVTLGGFTWDAALGLDSLLGSTYNVSVTLGVPMKISIRALLAALLVTLGGFTWDAALGLDSL	TRUE
	682676526	RefSeq	NZ_JAULSI010000005.1	2296	3582	-	WP_305821604.1	antiviral reverse transcriptase Drt2	Massilia brevitalea	CGMCC 1.10731	GCF_030711405.1	MGTSKRSWYRRRGYPHFDHPISYGDAKRIVKDPNQVARHSFYPFVEFSLQTFKLKKDPVTSKLKRVGKTRPIAYASHVDSHIYSYYSLKLAKQYEKTISHYGLGEAVLAFRALGKNNIEFAANAFDVIRGHGDCYVLAFDISGFFDNLDHQILKQMWARVLNVPSLPVDHYSVYKSLANFAKVELSALYKLFGYSLNNKNTVPKRLCSAKEFRDVVRSANNLVTVNGSKKGIPQGSPLSALLSNIYMLEFDIALNEFVKSRGGHYFRYCDDILVILPPEAGEAEENFVLSEISKLKLNVNPDKTDRVRFSCSASGEILGSKALQYLGFLFDGKKVFLRSASLARYLQKMRRGVRVAKATMEKRNEARHARGDATTTLFKKTLYKRYSHIGRRNFLTYGY…	GCTCTACGTATAGACGTAGAGGGAACGCACATGATGTCAACTGCAGCCCGCGCAGACACCTGACTGGCAAACCAGACTGACACCGCCATCGTGACGAGGAACAGCATCATCGCCTCCTTGGTAACATGGTAATACATTTCTAACATACGTGGCTCGTGTCCGCTTAGCGGATGAAATGGTAGTAAGACTGCTGGCCTAATCCGGAGGGGCGACAAATTGATCGCCACCATCAAAGCCCCTCCGGTTTGCTAC	TAGAAA--------T---------GTATTACC---A----------TGT----TACC-----------------------------AAGGAGGCGATGATGC-------T---GT----T--CCTCGTCACGATGGCGGTGTC-----AGTCTGG------TTTGCCA---GTCAGG------------------------------------TGTCTGCGCG----------GGCTGCAGTTGACAT------------CATGT	ATGATGCTGTTCCTCGTCACGATGGCGGTGTCAGTCTGGTTTGCCAGTCAGGTGTCTGCGCGGGCTGCAGTTGACATCATGT	TAGAAATGTATTACCATGTTACCAAGGAGGCGATGATGCTGTTCCTCGTCACGATGGCGGTGTCAGTCTGGTTTGCCAGTCAGGTGTCTGCGCGGGCTGCAGTTGACATCATGT	MMLFLVTMAVSVWFASQVSARAAVDIMLEMYYHVTKEAMMLFLVTMAVSVWFASQVSARAAVDIM	TRUE
	118184171	INSDC	MEET01000016.1	955824	957266	-	ODT47768.1	reverse transcriptase	Pelagibacterium sp. SCN 63-126	NA	GCA_001724555.1	MGWGNVLAAWSAVVRQYPHFDPLISKTDAEGVATDPKRVAEHKFYPFLKYDDRWTRFAPKGAKGKVKSRPIRFAARLDACVFSYYRTKLSARYEAWLSAAGLEGEVLAYRRIPKKNGGGKSNIEFAKEAFDTVRAYGSCCVVALDISDFFENLDHGVLQRRWAALLDAKLLPADHFQVFKALTRYAYVDVKKAYERLGYFGLKTRPDGSKVEGYLRAKKDIPKQLCDGRTFRSKITGDGADPSIIVVNKTGKGVPQGAPLSDLLANLYMFEFDKAVSDRMESLGGTYMRYSDDILLIAPVNVAEGEKLEEWVRKSIATYAPGLDIKEEKSSLHLVEPDGSDQRVSAILPSGKPNKNLEYLGFKYDGKHILIRDKTMSSLYRKVAANCRAIAHSFAKRYQ…	GCTCCCGGGGGTGACAGAGTACTGCTTGAAGCTGTCAAGACCGAACGCAGCCAGCAAGATATTTATGGCGATCTGCATAAGATACTCCATGATTGACGACTGGATGCTGAAGGTTGCGGACGCGCACAGCGCTCCACAGCTAATATAGGCATTCGCCTCGATGAGTGTGCAGCAGGGCACTTCGGTGTCCGTAATAAACAGTTCCGGGGGAGAGCATAACCGGAAGCACACGGTGCT	TCGAGGCG-----AA---------TGCCTAT----A---T------TAG----CTGTGGA-------GCGCTG-------------TGCGCGTCCGCAACC--------T---TC----A--GCATCCAGTCG----------------TCAATC------ATGGAGTATCTTATGCAGATCGCCATAAATA----------------TCT--TGCTGGCTGC----------GTTCGGTCTTGACAG------------CTTCA	ATGGAGTATCTTATGCAGATCGCCATAAATATCTTGCTGGCTGCGTTCGGTCTTGACAGCTTCA	TCGAGGCGAATGCCTATATTAGCTGTGGAGCGCTGTGCGCGTCCGCAACCTTCAGCATCCAGTCGTCAATCATGGAGTATCTTATGCAGATCGCCATAAATATCTTGCTGGCTGCGTTCGGTCTTGACAGCTTCA	MEYLMQIAINILLAAFGLDSFIEANAYISCGALCASATFSIQSSIMEYLMQIAINILLAAFGLDSF	TRUE
	623743644	INSDC	BSNM01000014.1	433534	434733	-	GLQ31952.1	hypothetical protein	Litoribrevibacter albus	NBRC 110071	GCA_030159995.1	MHAFYPLISYEIETVKISKDETGSIRKKPKIRPIKYAAHIDSHIYAYYTYQLSKSYETKITEYGLNESILAFRSLGKGNIEFANQAFEDIKKQMNCVAVALDVTGFFDNLDHLILKQAWANVIDCSYLPDDHFNVFKSLTEFSEVALDEVYCKLGISKHNSKKGRFKLCDAATFRNLIRGSGIIKTNSQSKGIPQGSPLSALLSNIYMLEFDKWAKEVINLCSGHYYRYCDDILFIVPEEVSKEIESRASLRIQDLRLSINPDKTEIRKFWTKGTTQFSNKPLQYLGFTFDGRSKLLRSAALARYSGKMKSGVRQAMKKRNKENLLRLEQGIPIQDIYRKKLYKRYSHLSNRNFITYGHRAAKIMGSSAIRKQLKPLWSRLQKEIEKANKTNTFPSIYS	GCTTGTTTCGAAGTGGGGAGCAAGGGGTATCACATGCTGTCAAGTATTAACCAATGGTTGACACTTGAACAGACACAGATAATTGTTCTGTATAGGTCTATCAGACTCATACTAGTAACTCCTGTGATAACGATATTATAAATCATATCTGACTTAGTGTGGCTGGGTAACTTAGTTATCTGATGACGTAGTAATACGTTAACTAAGCCTGAAGAGAAATTGGATGGCCACAATCCTTACTCTTCAGGTTTTGCAGA	CAGATA--------T---------GATTTAT----A-ATA------TCG---TTATCA----------------------------CAGGAGTTACTAGTAT------GA---GT---CT--GATAGACCTATAC-------------AGAACAA------TTATCTGT--GTCTGTTCAAG--------------------------TG---TCAACCATTG----------GTTAATACTTGACAG------------CATGT	ATGAGTCTGATAGACCTATACAGAACAATTATCTGTGTCTGTTCAAGTGTCAACCATTGGTTAATACTTGACAGCATGT	CAGATATGATTTATAATATCGTTATCACAGGAGTTACTAGTATGAGTCTGATAGACCTATACAGAACAATTATCTGTGTCTGTTCAAGTGTCAACCATTGGTTAATACTTGACAGCATGT	MSLIDLYRTIICVCSSVNHWLILDSMSDMIYNIVITGVTSMSLIDLYRTIICVCSSVNHWLILDSM	TRUE
	606871731	RefSeq	NZ_JAPWGP010000009.1	204121	205404	+	WP_269350945.1	antiviral reverse transcriptase Drt2	Alteromonas macleodii	G21654-S1	GCF_027213725.1	MHRKKHVWFKRRGYLHFDSPVSFKKAQKLVNSPKRVSTHSFYPLIHYSIKSFKVKLNAAGEIEPKWKTREIKYAAHLDSHIYAYYSWILGKRYEEEVQRRGLHENVLAFRSLGKNNIDFANDVFEIIKKKGRCSAVGLDITGFFDNLDHQVLKRVWSNLLGLKKLPDDHFAVYKSLTKYAYVDRTILFRELGISLNNPKLNRHRACTAEEFREKVRNGGLIHRNQNDFGIPQGSPVSALLSNIYMLDFDSKMKTELESQGGHYFRYCDDMLFITKPVLREDIERFALDEINKLELEINSAKTEVREFYRYGGQLRCKGKKSLQYLGFTFDGERKLIRSAALAKFSNRMKAGVRSARKTVRRTNSELLKNGSPPSEQLRKKKLYERYSHLGRRNFLTYGY…	GCTCTCGTCTTTAGGGCGTGAGGTATATCACAAGCTGTCAAGCAGAAAGTTCCAAACAATCTGGAATACTAACTGTCTTGAACAGCCGCAGGTAACTACTGGATTCATTCCTAACACTCCTGTGATAACGATATTACACATCATATCTGACATTCGTGGCCCGGTGCCCCGCGCACTACGAATACGTAGTAAGATACGTTTGTTAAGCCTGAGGAAGATGCTGGAAGGCCACAATCCTACACTTCTTCAGGTTTTGCACT	CAGATA--------T---------GATGTGTA---A----------TAT----CGTTATC--ACA---------------------GGAGTGTTAGGAATGA-----------AT---CC-AGTAGTTACCTGCGGCTGTTCA-----AGACAGT----------------TAGTATTCCAGATTGTTTGGA---------------------A-------------------CTTTCTGCTTGACAG------------CTTGT	ATGAATCCAGTAGTTACCTGCGGCTGTTCAAGACAGTTAGTATTCCAGATTGTTTGGAACTTTCTGCTTGACAGCTTGT	CAGATATGATGTGTAATATCGTTATCACAGGAGTGTTAGGAATGAATCCAGTAGTTACCTGCGGCTGTTCAAGACAGTTAGTATTCCAGATTGTTTGGAACTTTCTGCTTGACAGCTTGT	MNPVVTCGCSRQLVFQIVWNFLLDSLSDMMCNIVITGVLGMNPVVTCGCSRQLVFQIVWNFLLDSL	TRUE
	143765133	RefSeq	NZ_ARVV01000001.1	1675827	1677122	-	WP_081629078.1	antiviral reverse transcriptase Drt2	Methyloversatilis discipulorum	RZ18-153	GCF_000385375.1	MIKKEAPPPWYRLRRYLHFDNPLGLKKAELLVTDTTAVARHSFWPLIQFEIESAKIRKNKATGKISTKIKKRPISYAAHSDSQIFSYYCQLLSEAYESEILTRELSNSVLAFRSLGKSNIDFAKQAFDTIKTMGDCTALAFDITKFFDTLSHRILKQQWKELLKAPQLPPDHYAVFKAVTRFSFVDRNSAFAALKISVHNPRTGGKRRLCSPSQYRDLIRGANLIKTNPKGVGIPQGTAISALLSNIYMLEFDSMASDFVQRNGGTYMRYCDDILFLIPLEKKKITEDFLSEELKKLEISINPDKTEARNFTVTDGLQNADRPLQYLGFLFDGQRITIRPAAFAKFSNRMKKGVSLAKLTKNKRDKLRLTNGAQERPLYCKKLFTRYSHLGKRNFLRYG…	GCCTTGGCTAAATGGAGTCAGGGGTATGTCACAGGATGTCAAGCCACCCGGCCCAGCCGGAACAGCTTGGCAGCTGCAATTGGATATTTAGCCGCATGGCGATCTCCAGAGTACTGTACGACATTGCTAACACGCGTGGCGACGCTGTGCCTTGTGCATCGCAAGATAGTGATGAGTTATCACTTGGTTAAGCCGGGGAGGGTGTAAGAGATTGCCACGGTCTCATCCCTCTCCGGTTTTGCTAT	TAGCAA--------T---------GTCGTAC----A-G--------TAC----T--------------------------------CTGGAGATCGCCATGC----GGCT---AA-------ATATCCA-------------------ATTGCAG------CTGCCAA---GCTGTTCCGGCTGGGC----------------------------------------------CGGGTGGCTTGACAT------------CCTGT	ATGCGGCTAAATATCCAATTGCAGCTGCCAAGCTGTTCCGGCTGGGCCGGGTGGCTTGACATCCTGT	TAGCAATGTCGTACAGTACTCTGGAGATCGCCATGCGGCTAAATATCCAATTGCAGCTGCCAAGCTGTTCCGGCTGGGCCGGGTGGCTTGACATCCTGT	MRLNIQLQLPSCSGWAGWLDILLAMSYSTLEIAMRLNIQLQLPSCSGWAGWLDIL	TRUE
	68316239	RefSeq	NZ_AUAP01000003.1	28460	29773	+	WP_034334397.1	antiviral reverse transcriptase Drt2	Conchiformibius kuhniae DSM 17694	DSM 17694	GCF_000428785.1	MIKKPNHPWFKKKGYLHFDMPISVKQAESLVLSKQNIKSHSFYPFLHYEIPKLKVRVIDGKITRDKKSNPNIKKRPISYAAHRDSHIFAYYNYILSQKYEDIILNSYNHLDKCVLAFRKLGKSNIDFAKLAFDTIRELGNCSVLALDITGFFDNLNHEILKKSWCRILNTDILPEDHYAVYRAITKFSKINVNDVLQHFCIPKNTANLKSYKRICSAQEFRSFRKQYPNKITQNSKNIGIPQGSPISALLSNIYMLDFDISVFEYINKLNKNFVYMRYCDDILCIVNKENINAVNDFVIKKIEELRLTINQEKTEIVHFSQYQAKQLKSDRALQYLGFIMENNSISLRSTGLTRYSNRMKRGVSLAKQTHRKYSIIRSSRGKPIKKLYKKQLYSRYSHF…	GCCTACTTTTTCAGGAAGCAGGGAAGCTGTAACAGTTTGTCAAGCACGCATTGGTATCAATGCGCGACAAGACGAGCGGGATTATGATGTGTCGTATTGCATAAATGCGCCTCCGTAATCAAGTTATGGTGAGTGTACTCCACTCTTAACATATAATGGCATTTTAAACGGGGTAATAAAAGTTACCCTCGGCTATACTGGGGAGCGCTAGAATTAGGACTGCCATAATCCTGCTCCCTAGTTTTGCTAA	TAAGAG--------T---------GGAGTAC----ACTCACCA---TAA----CTTGATT--------------------------ACGGAGGCGCATTTAT-----------GC-------AATACGACACATCATAATCCC-----GCTCGTC------TTGTCGC---GCATTGATACCA--------------------------------------------------ATGCGTGCTTGACAA------------ACTGT	GTGCTTGACAAACTGT	TAAGAGTGGAGTACACTCACCATAACTTGATTACGGAGGCGCATTTATGCAATACGACACATCATAATCCCGCTCGTCTTGTCGCGCATTGATACCAATGCGTGCTTGACAAACTGT	MLDKLLRVEYTHHNLITEAHLCNTTHHNPARLVAH*YQCVLDKL	TRUE
	68316239	INSDC	CP091521.1	1215394	1216707	-	UOP04162.1	reverse transcriptase/maturase family protein	Conchiformibius kuhniae	17694	GCA_022871025.1	MIKKPNHPWFKKKGYLHFDMPISVKQAESLVLSKQNIKSHSFYPFLHYEIPKLKVRVIDGKITRDKKSNPNIKKRPISYAAHRDSHIFAYYNYILSQKYEDIILNSYNHLDKCVLAFRKLGKSNIDFAKLAFDTIRELGNCSVLALDITGFFDNLNHEILKKSWCRILNTDILPEDHYAVYRAITKFSKINVNDVLQHFCIPKNTANLKSYKRICSAQEFRSFRKQYPNKITQNSKNIGIPQGSPISALLSNIYMLDFDISVFEYINKLNKNFVYMRYCDDILCIVNKENINAVNDFVIKKIEELRLTINQEKTEIVHFSQYQAKQLKSDRALQYLGFIMENNSISLRSTGLTRYSNRMKRGVSLAKQTHRKYSIIRSSRGKPIKKLYKKQLYSRYSHF…	GCCTACTTTTTCAGGAAGCAGGGAAGCTGTAACAGTTTGTCAAGCACGCATTGGTATCAATGCGCGACAAGACGAGCGGGATTATGATGTGTCGTATTGCATAAATGCGCCTCCGTAATCAAGTTATGGTGAGTGTACTCCACTCTTAACATATAATGGCATTTTAAACGGGGTAATAAAAGTTACCTCGGCTATACTGGGGAGCGCTAGAATTAGGACTGCCATAATCCTGCTCCCTAGTTTTGCTAA	TAAGAG--------T---------GGAGTAC----ACTCACCA---TAA----CTTGATT--------------------------ACGGAGGCGCATTTAT-----------GC-------AATACGACACATCATAATCCC-----GCTCGTC------TTGTCGC---GCATTGATACCA--------------------------------------------------ATGCGTGCTTGACAA------------ACTGT	GTGCTTGACAAACTGT	TAAGAGTGGAGTACACTCACCATAACTTGATTACGGAGGCGCATTTATGCAATACGACACATCATAATCCCGCTCGTCTTGTCGCGCATTGATACCAATGCGTGCTTGACAAACTGT	MLDKLLRVEYTHHNLITEAHLCNTTHHNPARLVAH*YQCVLDKL	TRUE
	523011307	RefSeq	NZ_JAPDDV010000067.1	560810	562246	-	WP_237680912.1	reverse transcriptase domain-containing protein	Agrobacterium sp. MAFF310724	MAFF310724	GCF_027921025.1	MKAWTASVRRYPHFDPVIDAAEAEAIATDPARVVTHTFYPFLKYDEGWTQFAEKGKHGKRKDRPIRFAARLDSCIFSYYRYLLSAPYEAILQAERLSSSVIAYRRIPKSSGSGGQSNIDFALSAVQAIQTQGNCCTIALDISSFFETLDHNRLQSVWADLLEVSKLPADHFTVYRAITRYAFVDVVKAYTRLGYYGDKSDRNGKVKPGYLKARKDIPVQLCDGRTFREKIARSATQTSIIEVNKLGMGVPQGAPLSDLLANAYLLEFDKYLRDTCDELGGCFFRYSDDILVIAPISETDAVQLEKEIRGAIATYGKGLLIKEEKSAIHRFDVQGDGQAVRTIKATDKDGKQMQNKPFEYLGFRYDGRCAYIRDKTMSNLHRKIASVCRATAIRQVKRYR…	CCTTGGGGGGCGGAGAGTTACTTGAAGCTGTCAAGCCCGAAGGCCGCCAGCAGGTATGCCATGATGTCCATCCGGACCTCCAGGTATAGCTGGACGCTCAAGGTACATGACGAGCAATCGTACATGCAGCTAATATAGTCCATTATCTCGACTACTTGTGCCGAAAGGGTATTCAATACCCGCTCTAAACAGTCGGGGGCGAGAGGATAACCGAAAGCACATCGGTTCT	TCGAGATA-----AT---------GGACTAT----A---T------TAG----CTGCATG-------TACGAT-------------TGCTCGTCATGTACC--------T---TG----A--GCGTCCAGC-------------------TATAC------CTGGAGG---TCCGGATGGACATCATGGCAT----------------ACC--TGCTGGCGGC----------CTTCGGGCTTGACAG------------CTTCA	ATGGACATCATGGCATACCTGCTGGCGGCCTTCGGGCTTGACAGCTTCA	TCGAGATAATGGACTATATTAGCTGCATGTACGATTGCTCGTCATGTACCTTGAGCGTCCAGCTATACCTGGAGGTCCGGATGGACATCATGGCATACCTGCTGGCGGCCTTCGGGCTTGACAGCTTCA	MDIMAYLLAAFGLDSFIEIMDYISCMYDCSSCTLSVQLYLEVRMDIMAYLLAAFGLDSF	TRUE
	513620017	RefSeq	NZ_CP039923.1	741665	743101	-	WP_233284767.1	reverse transcriptase domain-containing protein	Agrobacterium tumefaciens	CFBP7129	GCF_005221405.1	MKAWTASVRRYPHFDPVIDAAEAEAIATNPARVVTHTFYPFLKYDEGWTQFAEKGKHGKRKDRPIRFAARLDSCIFSYYRYLLSAPYEAILQAERLSSSVIAYRRIPKPSGSGGQSNIDFALSAVQAIQTQGNCCTIALDISSFFETLDHNRLRSVWADLLGVSKLPADHFTVYRAITRYAFVDVVKAYTRLGYYGDKSDRNGKVKPGYLKARKDIPVQLCDGRTFREKIARSATQTSIIEVNKLGMGVPQGAPLSDLLANAYLLEFDKYLRDTCDELGGCFFRYSDDILVIAPISETDAVQLEKEIRGAIATYGRGLLIKEEKSAIHRFDVQGDRQAVRTIKATDKDGKQMQNKPFEYLGFRYDGRCAYIRDKTMSNLHRKIASVCRATAIRQVKRYQ…	GAGGGGTAACCTTGGGGGACGGAGAGTTACTTGAAGCTGTCAAGCCCGAAGGCCGCCAGCAGGTATGCCATGATGTCCATCCGGACCTCCAGGTATAGCTGGACGCTCAAGGTACATGACGAGCAATCGTACATGCAGCTAATATAGTCCATTATCTCGACTACTTGTGCCGAAAGGGTATTCCATACCCGCTCTAAACAGTCGGGGGCGAGAGGATAACCGGAAGCACATCGGTTCT	TCGAGATA-----AT---------GGACTAT----A---T------TAG----CTGCATG-------TACGAT-------------TGCTCGTCATGTACC--------T---TG----A--GCGTCCAGC-------------------TATAC------CTGGAGG---TCCGGATGGACATCATGGCAT----------------ACC--TGCTGGCGGC----------CTTCGGGCTTGACAG------------CTTCA	ATGGACATCATGGCATACCTGCTGGCGGCCTTCGGGCTTGACAGCTTCA	TCGAGATAATGGACTATATTAGCTGCATGTACGATTGCTCGTCATGTACCTTGAGCGTCCAGCTATACCTGGAGGTCCGGATGGACATCATGGCATACCTGCTGGCGGCCTTCGGGCTTGACAGCTTCA	MDIMAYLLAAFGLDSFIEIMDYISCMYDCSSCTLSVQLYLEVRMDIMAYLLAAFGLDSF	TRUE
	519310283	RefSeq	NZ_BMHH01000035.1	11264	12700	-	WP_236016326.1	reverse transcriptase domain-containing protein	Brucella endophytica	CGMCC 1.15082	GCF_014640615.1	MKAWTASVRRYPHFDPVISDAKAEAVVTDPTRVAKHTFYPFLKYDEGWTVYAEKGKHGKRKDRPIRFAARLDSCIFSYYRHLLSVPYEARLQAEGLSDSVIAYRRIPKNKGGGGKSNIDFALSAVEAIQSQGNCCTIALDISSFFETLNHERLREVWTELLGVPRLRDDHFKVYRAITRYAQVDVVKAYTRLGLYGDKTDRNGKVRPGYLKAKSEIPVQLCDGRTFQAKIARSATQPSIIEVNKLDVGVPQGAPLSDLLANAYLLEFDKYLRDICSKFSGRFFRYSDDILVITPIPEVDALELEKEIRNAITTYGKGLLIKEEKSAIHRFEVGGSRQTVRTIKASDKDGKTMPNKPFEYLGFRYDGRHVFIRDKTMSNLHRKIASVCRVTAIRQVKRYQ…	GATGGGTGACTTGGGGGAGCGGAGAATTACTTGAAGCTGTCAAGCCCGAAAGCCGCCAGCAGAATTGCCATGATGTCCATCCGGACCTCCATGTGTAGCTGGACGCTCAAGGTACATGGCGAGCAATCGTCCATGCAGCTAATATAGTCCATTATCTCGACTATTTGTGCCGTAAGGGTATCCCATACCCGCTTTAAACAGTCGGGGGCGAAAGATTGACCGGATGCACAACGGTTCTTTTGCCCC	TCGAGATA-----AT---------GGACTAT----A---T------TAG----CTGCATG-------GACGAT-------------TGCTCGCCATGTACC--------T---TG----A--GCGTCCAGC-------------------TACAC------ATGGAGG---TCCGGATGGACATCATGGCAA----------------TTC--TGCTGGCGGC----------TTTCGGGCTTGACAG------------CTTCA	ATGGAGGTCCGGATGGACATCATGGCAATTCTGCTGGCGGCTTTCGGGCTTGACAGCTTCA	TCGAGATAATGGACTATATTAGCTGCATGGACGATTGCTCGCCATGTACCTTGAGCGTCCAGCTACACATGGAGGTCCGGATGGACATCATGGCAATTCTGCTGGCGGCTTTCGGGCTTGACAGCTTCA	MEVRMDIMAILLAAFGLDSFIEIMDYISCMDDCSPCTLSVQLHMEVRMDIMAILLAAFGLDSF	TRUE
	542817120	RefSeq	NZ_JALJQZ010000002.1	246789	248222	+	WP_247259440.1	reverse transcriptase domain-containing protein	Rhizobium lemnae	TBRC_L6-16	GCF_022968395.1	MKAWTASVRRYPHFDPVISEADAEAVATDPKRVAAHTFYPFLKYDEGWTAYAKKGKKGKRKDRPIRFAARLDSCIFSYYRYLLSKPYEARLSSEALSNSVIAYRRIPKLAGGGGQSNIDFARSAVEAIQSQGNCCAIALDISSFFETLDHLQLRDVWANLLGVARLPDDHFKVFKAITRYAFVDVKKAYIRLGYYGDKTDKHGRTRPGYLVSRDKIPVQLCDGKTFREKIGRSSTQPSIIEVNPHAMGVPQGAPLSDLLANAYLLEFDKHLRDICTKLGGCFFRYSDDILVIAPISANDAIALEKDIRDAITLYGKGLVIKEEKSAIHQFESKGSKQNISTIKASDKDGKPMPNKPFEYLGFRYDGRHVYIRDKTMSNLHRKIASVCRAVAIRQRKRYQ…	GAGGGGAAACCTGGGGGATCGGAGACTTACTTGAAGCTGTCAAGCCCGAAGGCGGCCAGCAGTAATGCAATGATGATGTCCATCCGGACCTCCGCATGAAGCTGGACGATGAAGGTACATGACGAGCAATCGTTCATGCAGCTAATATAGTCCATAATCTCGACTACTTGTGCCGCAGGGTATCCCATACCCGTTGTAAACAGTCGGGGGCGAAAGGATAACCGGACGCACAACGGTCCT	TCGAGATT-----AT---------GGACTAT----A---T------TAG----CTGCATG-------AACGAT-------------TGCTCGTCATGTACC--------T---TC----A--TCGTCCAGC-------------------TTCAT------GCGGAGGTCCGGATGGACATCATCATTGCAT----------------TAC--TGCTGGCCGC----------CTTCGGGCTTGACAG------------CTTCA	ATGGACATCATCATTGCATTACTGCTGGCCGCCTTCGGGCTTGACAGCTTCA	TCGAGATTATGGACTATATTAGCTGCATGAACGATTGCTCGTCATGTACCTTCATCGTCCAGCTTCATGCGGAGGTCCGGATGGACATCATCATTGCATTACTGCTGGCCGCCTTCGGGCTTGACAGCTTCA	MDIIIALLLAAFGLDSFIEIMDYISCMNDCSSCTFIVQLHAEVRMDIIIALLLAAFGLDSF	TRUE
	350659549	RefSeq	NZ_JACIED010000007.1	183938	185374	+	WP_234801499.1	reverse transcriptase domain-containing protein	Allorhizobium taibaishanense	DSM 100021	GCF_014196735.1	MKAWTASVRRYPHFDPVISEAEATDIATDPDRVRLHTFYPFLRYDEGWNAYTEKGKSGKRKDRPIRFAARLDSCIFSYYRHLLSAPYETKLQSEGLADAVIAYRRIAKASGGGGQSNIDFSLSAVEAIQSQGDCCSIALDISSFFETLDHDRLLDVWAELLGVPRLPNDHFKVFQAITRYAHVDVIQAYTRLGFYGDKTDRHGRTRPGYLKPRKEIPVQLCDGRTFQAKIARSATQPSIIEVNKCGKGVPQGAPLSDLLANAYLLDFDKYLRDVCSEFGGKFFRYSDDILVIAPISEIDARKLEADIRGAISTYGKGLVIKEEKSAIHRFEVNGDRQAVFTVKAADKSGNPMPSKPFEYLGFRYDGKHVYIRDKTMSNLHRKVASVCRATAIRQAKRYR…	GAGGGGCAACCTGGGGGGGCGGAGAATTACTTGAAGCTGTCAAGCCCGAAGGCCGCCAGCAGGTATGCCATGATGTCCATCCGGACCTCCAGGTATAGCTGGACGCTCAAGGTACATGACGAGCAATCGTACATGCAGCCAATATAGTCCATTATCTCGAATACATGTGCCGTTAGGGTATTTCATACCTGTGCTAAACAGTCGGGGGCGAAAGGTTAACTGGAAGCACACCGGTCCT	TCGAGATA-----AT---------GGACTAT----A---T------TGG----CTGCATG-------TACGAT-------------TGCTCGTCATGTACC--------T---TG----A--GCGTCCAGC-------------------TATAC------CTGGAGG---TCCGGATGGACATCATGGCAT----------------ACC--TGCTGGCGGC----------CTTCGGGCTTGACAG------------CTTCA	ATGGACATCATGGCATACCTGCTGGCGGCCTTCGGGCTTGACAGCTTCA	TCGAGATAATGGACTATATTGGCTGCATGTACGATTGCTCGTCATGTACCTTGAGCGTCCAGCTATACCTGGAGGTCCGGATGGACATCATGGCATACCTGCTGGCGGCCTTCGGGCTTGACAGCTTCA	MDIMAYLLAAFGLDSFIEIMDYIGCMYDCSSCTLSVQLYLEVRMDIMAYLLAAFGLDSF	TRUE
	542615322	RefSeq	NZ_CP128477.1	39021	40457	-	WP_245135395.1	reverse transcriptase domain-containing protein	Rhizobium sp. SSM4.3	SSM4.3	GCF_030369675.1	MKAWTATVRRYPHFDPVISTAEAEAVATDPSRVATHTFYPFLKYDEGWTAYAEKGKKGKRKDRPIRFAARLDSCIFSYYRHLLSVPYEALLEAEGLSESVIAYRRIPKTSGGGGQSNIDFALSAVQAIQSQGDCCTISLDISSFFETLDHQRLRDVWADLLGVSRLPADHFKVFKAITRYAYVDVVEAYTRLGYYGDKTDRHGKSRPGFLMSRKTIPVQLCDGRTFQEKIARSAIQHSIIKVNDLGVGVPQGAPLSDLLANAYLTEFDKYLRDISSKLGGKFLRYSDDILVIVPIAEADAIKLEIDIRGAIAAYGKGLVIKEEKSAIHRFEVDGGRQIYRTIKASDKEGNSTPNKPFEYLGFRYNGKHVFIRDKTMSNLYRKVASVCRATAIRQAKRYS…	GAAGGGCAACCAGGGGGAGCGGAGAGTTACTTGAAGCTGTCAAGCCCGAAGGCCAACAGCAGGTATGCCATGATGTCCATCCGGACCTCCAGGTGTAGCTGGGCGCTCAAGGTACATGACGAGCAATCGTACATGCAGCTAATATAGTCCATTATCTCGACTACTTGTGCCGTAGGGTATTCCATACCCGCTCTAAACAGTCGGGGGCGAAAGGCTAACTGGATGCACATCGGTTCT	TCGAGATA-----AT---------GGACTAT----A---T------TAG----CTGCATG-------TACGAT-------------TGCTCGTCATGTACC--------T---TG----A--GCGCCCAGC-------------------TACAC------CTGGAGG---TCCGGATGGACATCATGGCAT----------------ACC--TGCTGTTGGC----------CTTCGGGCTTGACAG------------CTTCA	ATGGACATCATGGCATACCTGCTGTTGGCCTTCGGGCTTGACAGCTTCA	TCGAGATAATGGACTATATTAGCTGCATGTACGATTGCTCGTCATGTACCTTGAGCGCCCAGCTACACCTGGAGGTCCGGATGGACATCATGGCATACCTGCTGTTGGCCTTCGGGCTTGACAGCTTCA	MDIMAYLLLAFGLDSFIEIMDYISCMYDCSSCTLSAQLHLEVRMDIMAYLLLAFGLDSF	TRUE
	119887259	INSDC	LRID01000023.1	24013	25206	+	OFA05216.1	reverse transcriptase (RNA-dependent DNA polymerase)	Janthinobacterium sp. HH107	HH107	GCA_001758765.1	MKDSVQVSKHSFYPFIEFTIESFKVKRTGPEGKLKRIQKLRPIAYASHVDCHIYSYYSLQLGKKYEQEISRRNLQDCVLAFRSLAKSNVDFAFEAFEAIRNFGKCEAIALDVTGFFDNLDHVLLKNVWAGLLGQSQLPADHYAVFKSLTKYSTVNLEKLYSLLGVSMNNRNTAPLRLCTAQEFRSKIRGSKLVVKHPLKKGIPQGSPISALLSNLYMLDYDSAMKDFVDTVGGHYFRYCDDILLIVPPGFKATVESLAVSEITKLLLDVNPKKTDRVDFVLTTSGLRASTPLQYLGFLFDGQRILLRSASLARYSERMRTGVRLAKATMRKRNAVRVDRGEAARPLFRKKLNSQYSHLGRRNFITYGYDAARRMESQAIRKQLRVLWKRLQNEIDSD	GCTCCATATATAGGTGTGGAGGGGTATCACATGATGTCAAGCCCAGAATCGCCGCCCTCCAGGACGGACTTCCAGACTGACAGCGCCAGAATGATTGGAACGTGCATTATTGCCTCCATGAAATGATGGTACAACATTTCTAACGTACGTGGCATGCTGTGAGAAATCATGGTTGAATGGTACGAAGAGTATCAGCCTAATCCGGGGAGGTGATCAGCGGATCGCCACCATCTTCGCTTCCCCGGTTTGCTAA	TAGAAA--------T---------GTTGTACC---A----------TCA----TTTC-----------------------------ATGGAGGCAATAATGC-------A---CG----T--TCCAATCATTCTGGCGCTGTC-----AGTCTGG------AAGTCCG---TCCTGG------------------------------------AGGGCGGCGA----------TTCTGGGCTTGACAT------------CATGT	ATGCACGTTCCAATCATTCTGGCGCTGTCAGTCTGGAAGTCCGTCCTGGAGGGCGGCGATTCTGGGCTTGACATCATGT	TAGAAATGTTGTACCATCATTTCATGGAGGCAATAATGCACGTTCCAATCATTCTGGCGCTGTCAGTCTGGAAGTCCGTCCTGGAGGGCGGCGATTCTGGGCTTGACATCATGT	MHVPIILALSVWKSVLEGGDSGLDIMLEMLYHHFMEAIMHVPIILALSVWKSVLEGGDSGLDIM	TRUE
	570007944	RefSeq	NZ_MBDT01000030.1	226679	227956	+	WP_256558428.1	antiviral reverse transcriptase Drt2	Pseudomonas sp. S3E12	S3E12	GCF_001702295.1	MKEWFKSRGYLHFDPQVSKITASRVVAEPKVVAAHSFYPFIRYAVSSQKVFFDKTYKKVQAKEPKVRPISYASHMDSHIYSYYCQLLDDLYETELASCLWGDSVLAFRSLGKSNIDFAYQAFVDISSKGECCAIALDVKGFFDNLNHNTLKQAWGKLLGCASLPADHYKVFRSLTKFSFVDRDALYERLEISKNNPRNNRIRICTPSEFRDVVRAEKFVEVNTDIKGIPQGSPISSMLSNIYMMEFDAAVYDHVSRLGGTYYRYCDDILVIVPIGSEGGVTDFVSSQISNMSLEVQSSKTETRTFRIAQYGLRADKPLQYLGFIFDGQRIYLRSASLARYQERKRKGVWLAQKTMEKCNTLRIERGQLPRSMYLKKLYSRYSYLGRRNFIAYGYRAASI…	GCTTTGGGTATAGATCCAAAGGTGCATCACAAGCTGTCAAGTCCCATGACGGCACCGACGGTTACGTAACCGACGGTGACGAGTAATGAGACGAGCAGCCCACGGATACTTATATTCATAGGTACTCCAAGTGTGACGCTGACATGATACGTCAATCCTAGCAATAGCGGCCAAGTCAGGAAACTGATTGAAGATGTGAGGAACATATGGGTTTATCCGATCAGGTGGTTTTGGATTGCCGCCATCCTAAGCCTGATCGGTTGGCTCT	TAGGAT--------T---------GACGTAT----C---A------TGT----CAGCGTC--ACA---------------------CTTGGAGTACCTATGA-----------AT---AT--AAGTATCCGTGGGCTGCTCGT-----CTCATTA-----CTCGTCAC---CGTCGGTTACGTAACCG-------------------------TCGGTGCCGT----------CATGGGACTTGACAG------------CTTGT	ATGAATATAAGTATCCGTGGGCTGCTCGTCTCATTACTCGTCACCGTCGGTTACGTAACCGTCGGTGCCGTCATGGGACTTGACAGCTTGT	TAGGATTGACGTATCATGTCAGCGTCACACTTGGAGTACCTATGAATATAAGTATCCGTGGGCTGCTCGTCTCATTACTCGTCACCGTCGGTTACGTAACCGTCGGTGCCGTCATGGGACTTGACAGCTTGT	MNISIRGLLVSLLVTVGYVTVGAVMGLDSLLGLTYHVSVTLGVPMNISIRGLLVSLLVTVGYVTVGAVMGLDSL	TRUE
	499480893	RefSeq	NZ_KZ454944.1	3542841	3544214	-	WP_227521550.1	reverse transcriptase domain-containing protein	Bacillus alkalisoli	FJAT-45122	GCF_002797415.1	MKGEYACKGFFNRVIGYDYIPLLALPNMNKKKYRVKGYKHLDNKKSIEKVKGKIQNPRWVAKHGFYPFMHFEIKFQKYSRKEKQPKEKVRKIFYASHIDSFIYKYYGDKLNNHYNSVVDKLGINEVATAYRNSFSGKSNINFAKEVIDFIKVQKSAYIFVADFTNFFDTLDHRYLKEKIRYVLDKDTLPDDYYNVFKNITRFSYFIKDSIEAELKTKYTESEIKNSYKYFTEEEFRAFKYKNIYKNSKNYGIPQGAGISSVCSNIYLLDFDEKIEKYVKKQKGMYRRYCDDLIIVIPIEGEVQDYNYQIHQKIVDDIKEQIPNLEIQPEKTGNYFYSDNQITDLEFNETKLDYLGFSFNGKEVRIREKSLFKYYTRTYRKVRICNRKSKEFGRKSYRRE…	GCCTCGTAAAAGTAGTTATGAGGGAAATTGGTGAATTTCTGTCAAGCTTTATCTCAATTGTAATCACAAGGCTGACCCAGCTAATTACAATCGATAACGCTTCTGAATAACTTGGCATTTGGATACCTCCAATCGTCATAATTAACCAATTCAATATACTAATTATAGTATAAGCTATTAGTGCATTTAGTAGTCTCTTTATAGGTTCGCAATGGTCTATAATTTGAAAGGAGAGTATGCTTGCAAGGGTTTCTTTAATAGAGTAATAGGCTACGATTACATACCCTTGCTAGCTCTGCCAA	TATAAT--------T---------AGTATATTG--A-ATT------GGT---TAATTATG----ACGA------------------TTGGAGGTA--------------T---CC-------AAATGCCAAGTTATTC----------AGAAGCG------TTATCGA---TTGTAATTAGCTGGGTCAGCC-------TT-------GT---GATTACAATT--------GAGATAAAGCTTGACAGA-----------AATTC	ATGCCAAGTTATTCAGAAGCGTTATCGATTGTAATTAGCTGGGTCAGCCTTGTGATTACAATTGAGATAAAGCTTGACAGAAATTC	TATAATTAGTATATTGAATTGGTTAATTATGACGATTGGAGGTATCCAAATGCCAAGTTATTCAGAAGCGTTATCGATTGTAATTAGCTGGGTCAGCCTTGTGATTACAATTGAGATAAAGCTTGACAGAAATTC	MPSYSEALSIVISWVSLVITIEIKLDRNSIISILNWLIMTIGGIQMPSYSEALSIVISWVSLVITIEIKLDRN	TRUE
	33384873	RefSeq	NC_014335.1	5165211	5166584	-	WP_000675650.1	reverse transcriptase domain-containing protein	Bacillus cereus biovar anthracis str. CI	CI	GCF_000143605.1	MKGEYACKGFLKRVIGYDYIPLLALPDMDKKKYSIKRYKHLDKKKSIEKVKDKIQDPQWVAKHGFYPFIHFEIKFQKYSRKEKQAKEKVRKIFYASHIDSYIYKYYGDELNNHYNCIADELGISDIATAYRNNLSGKSNIDFSKEVIDFIKSQKAAYIFVADFTNFFDTLDHKYLKNKIRQVLKEDTLPDDYYNVFKNITRFSYFFKDAIEMDLETKYTESEIKGSYKYFTEEEFRDFKHKNIYRNTKGYGIPQGAGISSVCSNIYLLDFDKEIQNYINEQNGIYRRYCDDLIIVIPIEGEFKDYDYTIPQTIVENIKMKIPNLKIQPEKTGNYFYTNDKIIDLEFKNTKLDYLGFSFNGEEVRIREKSLFKYYTRMYRKIRICNRKSKEFGRKSYRKA…	GCCTCATAAAAGTAGTTATGAGGGAAATTGGTGAACTTCTTGCAAGCCTTATCTCAATTGTCACGGTAAGATTTACCGAGCTAAGTACAATCGATAATGCTTCTAAGTAACTTGGCATTTGGAAACCTCCATTCGTCATAAGCAACCAATTCAGTATACTAAGTATAGTATAAACTGTTAGTGAGTTTAGTGGCCCATTTATAGGTTAGAAATAGTCTGTAATTTGAAAGGAGAGTATGCTTGCAAGGGTTTCTTAAAAAGAGTAATAGGCTACGATTACATACCCTTGTTAGCTCTACCAG	TATACT--------T---------AGTATACTG--A-ATT------GGT---TGCTTATG----ACGA------------------ATGGAGGTT--------------T---CC-------AAATGCCAAGTTACTT----------AGAAGCA------TTATCGA---TTGTACTTAGCTCGGTAAATC-------TT-------AC---CGTGACAATT--------GAGATAAGGCTTGCAAGA-----------AGTTC	ATGCCAAGTTACTTAGAAGCATTATCGATTGTACTTAGCTCGGTAAATCTTACCGTGACAATTGAGATAAGGCTTGCAAGAAGTTC	TATACTTAGTATACTGAATTGGTTGCTTATGACGAATGGAGGTTTCCAAATGCCAAGTTACTTAGAAGCATTATCGATTGTACTTAGCTCGGTAAATCTTACCGTGACAATTGAGATAAGGCTTGCAAGAAGTTC	MPSYLEALSIVLSSVNLTVTIEIRLARSSILSILNWLLMTNGGFQMPSYLEALSIVLSSVNLTVTIEIRLARS	TRUE
	507238719	RefSeq	NZ_JZSL01000044.1	12784	13401	-	WP_230625784.1	hypothetical protein	Photobacterium leiognathi	ATCC 33979	GCF_000950435.1	MKILIKDWFKPRKYIHFDLPINSKKASKIVTDSEVVAKHAFYPLINYDIVINKITKNPITKNIMVLEPKPRPISYPAHIDSHIYSYYSKILNYKYEKMIKENGLSDSILAFRTLGKSNIDFSLNAFNEIKKLGECSAVALDITKFFDTLDHETLKLKWCNLLDVKRLPNDHYNIFKSITKYSKVKKEDLYKALGISLNNPNKKKT	GCTTTTAATATTTGCGTAAGCAATTGATTAAAAGGTGCTTAACAAGCTGTCAAACCTGTCCAACAAGCTTGTTGTGCAGAATGACAGCAATGCATAGATGAGTGTCTTCATAGATACCTCCAGTGTTACTGTTACAGTGATAGCATATTCGATATTGAACATACCGCGGCTATTGGTAGTTTTTAAGGCTACGAATGACGGTCTCTGCACCTGTTAATATCCGAAGGAGCGCTCTGATTTTTCAGATGGAGCGCCGCAGTCCTAGCTCCTTCGGTTTTGCCCC	TCAATA--------T---------CGAATATGC-TA-TCAC-----TGT----AACAGTA---ACA--------------------CTGGAGGTATCTATGA-----AGA---CA---CT--CATCTATGCATTG--------------------------CTGTCA----TTCTGCACAACAAGCTTGTTG---------------------GA---------------------CAGGTTTGACAG------------CTTGT	ATGAAGACACTCATCTATGCATTGCTGTCATTCTGCACAACAAGCTTGTTGGACAGGTTTGACAGCTTGT	TCAATATCGAATATGCTATCACTGTAACAGTAACACTGGAGGTATCTATGAAGACACTCATCTATGCATTGCTGTCATTCTGCACAACAAGCTTGTTGGACAGGTTTGACAGCTTGT	MKTLIYALLSFCTTSLLDRFDSLFNIEYAITVTVTLEVSMKTLIYALLSFCTTSLLDRFDSL	TRUE
	521819019	RefSeq	NZ_PYNN01000032.1	33344	34117	+	WP_237155839.1	hypothetical protein	Photobacterium leiognathi subsp. mandapamensis	PL-721	GCF_003026015.1	MKILIKDWFKPRKYLHFDLPINSKKASKIVTDSEVVAKHAFYPLINYDIVINKITKNPITKNIMVLAPKLRPISYPAHIDSHIYSYYSKMLNYKYEKMIKENGLSDSILAFRTLGKSNIDFSLNAFDEIKKLGECSAVALDITKFFDTLDHEILKLKWCNLLGVKRLPNDHYNIFKSITKYSKVKKEDLYKGLGISLNNPNKKRRRICEPHDFRGIVRKYKLIKVHKDSFGIPQGTPLSAMLSNIYMFDFDLKMNIL	GCTTTTAATATTTGCGTAAGCAATTGATTAAAAGGTGCTTAACAGGCTGTCAAACCTGTCCAACAAGCTTGTTGTGCAGAATGACAGCAATGCATAGATGAGTGTCTTCATAGATACCTCCAGTGTTACTGTTACAGTGATAGCATATTCGATATTGAACATACCGCGGCTATTGGTAGTTTTTAAGGCTACGAATGACGGTCTCTGCACCTGTTAATATCCGAAGGAGCGCTCTGATTTTTCAGATGGAGCGCCGCAGTCCTAGCTCCTTCGGTTTTGCCCC	TCAATA--------T---------CGAATATGC-TA-TCAC-----TGT----AACAGTA---ACA--------------------CTGGAGGTATCTATGA-----AGA---CA---CT--CATCTATGCATTG--------------------------CTGTCA----TTCTGCACAACAAGCTTGTTG---------------------GA---------------------CAGGTTTGACAG------------CCTGT	ATGAAGACACTCATCTATGCATTGCTGTCATTCTGCACAACAAGCTTGTTGGACAGGTTTGACAGCCTGT	TCAATATCGAATATGCTATCACTGTAACAGTAACACTGGAGGTATCTATGAAGACACTCATCTATGCATTGCTGTCATTCTGCACAACAAGCTTGTTGGACAGGTTTGACAGCCTGT	MKTLIYALLSFCTTSLLDRFDSLFNIEYAITVTVTLEVSMKTLIYALLSFCTTSLLDRFDSL	TRUE
	682420822	RefSeq	NZ_CP131605.1	1131183	1132394	-	WP_305368683.1	antiviral reverse transcriptase Drt2	Photobacterium leiognathi subsp. mandapamensis	ajapo5.6	GCF_030685375.1	MKILNKDWFKPRKYLHFDLPINRKKASKIVSNSETVAKHAFYPLINYDILINKIKKNPITKNIMVSEPKKRPISYPAHIDSHIYSYYSKKLNHQYEKAIKENGLNNSILAFRTLGKNNIDFSLDAFNEIKKLGECSAVALDITKFFDTLDHDILKSEWCKLLGLSQLPKDHYNIFKSITRYSTVNKEYLYKALGISLNNPNKTRRRICEPHDFRSIVRKYKLIKVHKESFGIPQGTPLSAILSNIYMFDFDLKMNSFITQLGGKYFRYCDDILFITPTEHKLKVKKKASFEIESLKLELNKNKTEIRTFKFKGKQLKSDKPLQYLGFIFDGNNIYIRSSSLARYSSRMHKGVRLAKNTMIKYNKIRRANQEEERLIFKRKLYSRYSYLGKRNFITYGYL…	GCTTTTAATATTTGCATAAGCGATTGATTAAAAGGAGCTTAACAGGCTGTCAAACCTGTCCAACAAGCTTGTTGTGCAGAATGACAGCAATGCATAGATGAGTGTCTTCATAGATACCTCCAGTGTTACTGTTATAGTGATAGCATATTCGATATTGAACATACCGCGGCTATTGGTAATTTTTAAACTATCAATGACGGTCTCTGCACCTGCTAATATCCGAAGGAGCGCTCTGATTTATTCAGAAGGAGCGCCGCAAGTCCTAGCTCCTTTGGTTTTGCCCT	TCAATA--------T---------CGAATATGC-TA-TCAC-----TAT----AACAGTA---ACA--------------------CTGGAGGTATCTATGA-----AGA---CA---CT--CATCTATGCATTG--------------------------CTGTCA----TTCTGCACAACAAGCTTGTTG---------------------GA---------------------CAGGTTTGACAG------------CCTGT	ATGAAGACACTCATCTATGCATTGCTGTCATTCTGCACAACAAGCTTGTTGGACAGGTTTGACAGCCTGT	TCAATATCGAATATGCTATCACTATAACAGTAACACTGGAGGTATCTATGAAGACACTCATCTATGCATTGCTGTCATTCTGCACAACAAGCTTGTTGGACAGGTTTGACAGCCTGT	MKTLIYALLSFCTTSLLDRFDSLFNIEYAITITVTLEVSMKTLIYALLSFCTTSLLDRFDSL	TRUE
	623763072	INSDC	BSPX01000079.1	9110	10390	+	GLT24241.1	hypothetical protein	Zoogloea oryzae	NBRC 102407	GCA_030161255.1	MKKEKHPWYKPRGYVHFDAPLGLVGAEKLAQNPDKVARHSFYPFIRYGVTTQKVAKNSVTRKVYRKDPKLRHIAFASHADAHIYAYYSHVLGAAYEERIKCYGLGGSVLAFRSLGKSNIEFANDAFNEICRVGECFVFATDITGFFDNLDHQILKKAWIDLVGFESLPKDHYAVFRSLTNYSYVIKGELFDLLGFSENNAPRAPSRFCSPRDFREKVRYSGLVRRHGEVKGIPQGSPISAMLSNLYLLEFDRVLRAEVASRGGTYYRYCDDILCVIPFGNEVGVLELVENLISKFGLKINEKKTESIFFREIAGVLVAERPLQYLGFTFDGSRKLIRSAAFAKFSEKYRRGVSLARQTARKYKFTKGVKGVWRRQLYERYSHLGKRNFIRYGLRAAAVM…	GCCTTTGATGTAGATCGAAGGGAGTGTTGCTGGATGTCAAGTCCGCTGATCAGACTGATCAGCAGAATTGCCATCCGCCAGCTGCGAAAGAAGATTAATTTCATTAGAAAGTATCCTTTGAGTAGTAGTTGTAAATCAACATGATAAACCATGTTTAGCAAGTGCGCGGCGCGCAGTTTTACTACGCGGATGGTGTCTATGGACACCCGGTTATGCCGGAGAAGGGGTGATAAGATGGCCGCAGTCTTTTCCCTTCTCCGGTTTGGCTAA	TAAACA--------T---------GGTTTATC---A----------TGT----TGATTTA---CAACTACTAC-------------TCAAAGGATA-CTTTC-----------TA---AT--GAAA---TTAATCTTCTTTCGC----AGCTGGC----GGATGGCAA---TTCTGCTGA---------------------------------TCAGTCTGAT----------CAGCGGACTTGACAT------------CCAGC	ATGAAATTAATCTTCTTTCGCAGCTGGCGGATGGCAATTCTGCTGATCAGTCTGATCAGCGGACTTGACATCCAGC	TAAACATGGTTTATCATGTTGATTTACAACTACTACTCAAAGGATACTTTCTAATGAAATTAATCTTCTTTCGCAGCTGGCGGATGGCAATTCTGCTGATCAGTCTGATCAGCGGACTTGACATCCAGC	MKLIFFRSWRMAILLISLISGLDIQLNMVYHVDLQLLLKGYFLMKLIFFRSWRMAILLISLISGLDIQ	TRUE
	276403576	RefSeq	NZ_WFLL01000024.1	4336	5625	+	WP_152257727.1	antiviral reverse transcriptase Drt2	Janthinobacterium sp. FT14W	FT14W	GCF_009208755.1	MKKNGTKYPWFRRRGYPHFDHPISVRDASLIVKDPAEVAKHSFLPFINFSVKTFKAKRHEITKKVHRVAKIRPIAYASHVDSHIYAYYAHNLSKIYEKSINQKGLNNCVLAFRPLGKSNIDFANDAFEKIKASEICYVLALDITGFFDNIDHCLLKKIWSELLEVDKLPSDHWAIFKSLTQFASVHQVTLYELLGISLNNKKSGGPKLCSIQDFRDKVRPAKLINVNKSKKGIPQGSPISTLLSNLYMIDFDVVLKNYADSCGGYYLRYCDDILLIVPPTRKIEAESIAISEIKKLKLDINSKKTDRVDFYFDEHGVFTANKPLQYLGFMYDGKKIILRSASLAKYFDKMKRGVRTAKATMSKRNISRQNRGALEKDLFRKSLYKRYTYLGRRNFISYG…	GCTCTATGTATAGGCATAGAGGGATAAAACATGATGTCAATCTCCCTGGAATCAAGCGCAGCGCTTGACCGGAAGATCGACAGCACAATCATATAGACGATCTGCATAACGATCTCCTTGATTACATGGTAATACATTTCTAACATACGTGGCTTGGCTCGATTCGTCGGGTGTAATGGCAAGAGACAGACTGCTGGCCTAATCCGGAGGGGTAATTTTAGATTGCCACCATCTCAACTCCTCCGGTTTGCTAG	TAGAAA--------T---------GTATTACC---A----------TGT----AATC-----------------------------AAGGAGATCGTTATGC-------A---GA----T--CGTCTATATGATTGTGCTGTC-----GATCTTC------CGGTCAA---GCGCTG------------------------------------CGCTTGATTC----------CAGGGAGATTGACAT------------CATGT	ATGCAGATCGTCTATATGATTGTGCTGTCGATCTTCCGGTCAAGCGCTGCGCTTGATTCCAGGGAGATTGACATCATGT	TAGAAATGTATTACCATGTAATCAAGGAGATCGTTATGCAGATCGTCTATATGATTGTGCTGTCGATCTTCCGGTCAAGCGCTGCGCTTGATTCCAGGGAGATTGACATCATGT	MQIVYMIVLSIFRSSAALDSREIDIMLEMYYHVIKEIVMQIVYMIVLSIFRSSAALDSREIDIM	TRUE
	271308976	INSDC	CABPSF010000011.1	56863	58134	-	VVE58303.1	hypothetical protein	Pandoraea iniqua	LMG 31009	GCA_902459685.1	MNKRAEWFRRRRYLHFDLPISERAATAIVENPDIVGRHSFYPFVNFVITSAKVKWDAGMKRLVTTPKERSVSYASHVDSHIYAFYASMLDRLYEERLRKLGCQSAVLAFRKLGKSNIHFAKDAFDSIKSIGDADVITADFSDFFGNLDHKIIKSAWCDLIGVKALPKDHYNVFKSITKFCHTDKRNLYAALGISMNNPGAFGARLCTPELFRAVVRGCGLIERNPHPKGIPQGAPISALLSNIYMLQFDMMVWDAVTAAGGRYFRYCDDMIVIVPKGSGKDMLSLVRHLSDIYKLPLHPKKTEERSFVMTSSGLDADKPLQYLGFLFDGKQVILRSASLARYSDRMRRGVRLARLTMRSKNELRTARGETPVPLKKRKLYKRYSYLGRRNFVSYALRAA…	GCTCGCCGGAAATTGCCAGCGAGGAAAGTGACAGGTTGTCAAGCCATGCCGGGCATCTCGTAGAGAGTCCAAGCATTGCGAACAGCACGTTGACGAAGAATTCCATTACGCGAATCTCCAAGTTAACACTGACATGATACTGCATTCCTAACATTAGCGGCCAAAGCTCGGGCTTGTCCTGAGTGAGATAATGTAAAGAACATTGATGTATATCCGGGGGGGCGTTTATTTGGATTGCCGCCAACCGTCGTCTCCTCGGTTTGCTAG	TAGGAA--------T---------GCAGTATC---A----------TGT----CAGTGTT---AAC--------------------TTGGAGATTCGCGTAA------TG---GA-------ATTCTTCGTCAACGTGCTGTT-----CGCAAT-------GCTTGGA---CTCTCTACGAGATGCCC---------------------------------------------GGCATGGCTTGACAA------------CCTGT	ATGGAATTCTTCGTCAACGTGCTGTTCGCAATGCTTGGACTCTCTACGAGATGCCCGGCATGGCTTGACAACCTGT	TAGGAATGCAGTATCATGTCAGTGTTAACTTGGAGATTCGCGTAATGGAATTCTTCGTCAACGTGCTGTTCGCAATGCTTGGACTCTCTACGAGATGCCCGGCATGGCTTGACAACCTGT	MEFFVNVLFAMLGLSTRCPAWLDNLLGMQYHVSVNLEIRVMEFFVNVLFAMLGLSTRCPAWLDNL	TRUE
	327706915	RefSeq	NZ_JABSQS010000004.1	253278	254624	+	WP_293144876.1	antiviral reverse transcriptase Drt2	Moritella sp.	NA	GCF_013215765.1	MNNPPISEEPLWFKKRSYLHFDRPILLDKAKNIVLNSKTVSQHAFYPFISYSFNVAKLSRDKITNKLYRKEKVRDVAYSSHIDSHIYSYYADILSTHYEDKLQDKGLHDSVLAFRKINKKNNIHFANDVFNYIKDKGECTAIALDFSSFFDTLDHGILKQEWSNILGLTALPSDHYNVFRSLTKFSKVDRDEVFDLFNISPHNPKLNGNGKHQRQIKNKRLKICEPHEFRTDVRKAGLISSNKKNYGIPQGSPISALLSNIYMLSFDEKMKDYAASINGTYFRYCDDMLFIVPTSERDEVLVNVKTDISQLHVTINESKTEIRDFKYHVDKLSSFEGNKQKPLQYLGFLFDGSSIFLRSASLSRYSEKMKGGVKLAKNTMDKENRIRKSKGEPLQTELY…	GCTTTACGTGTAGTCGTAAAGGTTTCTTATAGAATGACAATACATTCCGCTTGGTTCATGAACAAAGCCAAATGTATCGCCATCGAGTGTAGGACTTTCATAGTTTCTCCAGTTGATATTACATTATATAGTATTTCTAATATATGCGGCGCGTACCTTGAAAAAGGTCAGATGATTGGTTAGGCCAGTTAGTTGAAGCCGGGGAGAATAATACAGAAAGGTCGCTTTTCTATTTCTCCTCGGTTTTGCTAG	TAGAAA--------T---------ACTATAT----A---A------TGT----AATATCA--------------------------ACTGGAGAAACTATGA----------------------------------AAGTCCT-----ACACTCG------ATGGCGA---TACATTTGGCTTTGTTCATGA----------------AC---CAAG---------------CGGAATGTATTGTCAT------------TCTAT	ATGAAAGTCCTACACTCGATGGCGATACATTTGGCTTTGTTCATGAACCAAGCGGAATGTATTGTCATTCTAT	TAGAAATACTATATAATGTAATATCAACTGGAGAAACTATGAAAGTCCTACACTCGATGGCGATACATTTGGCTTTGTTCATGAACCAAGCGGAATGTATTGTCATTCTAT	MKVLHSMAIHLALFMNQAECIVILLEILYNVISTGETMKVLHSMAIHLALFMNQAECIVIL	TRUE
	37825517	RefSeq	NZ_AKXQ01000013.1	150760	152109	-	WP_017222069.1	antiviral reverse transcriptase Drt2	Moritella dasanensis ArB 0140	ArB 0140	GCF_000276805.1	MNNSPISEVPLWFKKRSYLHFDRPILLDKANNIVLNPKTVSQHAFYPFISYSFNVTKLSRDKITNKLYRKEKVRDVAYSSHIDSHIYAYYADILSAHYEDKLQEKGLHDSVLAFRKINKKNNIHFANDVFNYIKDKGECSAIALDFSSFFDTLDHGILKREWSNILGLKELPSDHYNVFRSLTKFSKVDRDKVFELFNISPHNPKLNGNGKHQSQIKNKRLKICEPHEFRTDIRKAGLISSNKDNYGIPQGSPISALLSNIYMLSFDEKMKDYANSINGTYFRYCDDMLFVVPTSERDKVLVNVTTEISKLYVTINESKTEIRDFRYHSDKLSSFEDNKQKPLQYLGFLFDGSSIFLRSASLSRYSEKMKGGIKLAKNTMDKENRIRKSKGEPLQTELY…	GCTTTACGTGTAGTCGTAAAGGTTTCTTATAGAATGACAATACATTCCGCTTGGTTCATGAACAAAGCCAAATGTATAGCCATCGAGTGCAGGACTTTCATAGTTTCTCCAGTTGATATTACATTATATAGTATTTCTAATATATGCGACGCGTACCTTGAAAAAGGTCAGATGATTGGTTAGGCCAGTTAGTTGAAGCCGGGGAGAATAATGCAGAAAGGTCGCTTTTCTATTTATCCTCGGTTTTGCTAG	TAGAAA--------T---------ACTATAT----A---A------TGT----AATATCA--------------------------ACTGGAGAAACTATGA----------------------------------AAGTCCT-----GCACTCG------ATGGCTA---TACATTTGGCTTTGTTCATGA----------------AC---CAAG---------------CGGAATGTATTGTCAT------------TCTAT	ATGAAAGTCCTGCACTCGATGGCTATACATTTGGCTTTGTTCATGAACCAAGCGGAATGTATTGTCATTCTAT	TAGAAATACTATATAATGTAATATCAACTGGAGAAACTATGAAAGTCCTGCACTCGATGGCTATACATTTGGCTTTGTTCATGAACCAAGCGGAATGTATTGTCATTCTAT	MKVLHSMAIHLALFMNQAECIVILLEILYNVISTGETMKVLHSMAIHLALFMNQAECIVIL	TRUE
	144211711	RefSeq	NZ_JSZM01000015.1	98274	99662	+	WP_082011579.1	reverse transcriptase domain-containing protein	Lysinibacillus sp. A1	A1	GCF_000801965.1	MNRSNGPRGLHGLSSSSKIKWSKYRPKKYLHFDKRIDLKHNEHMKANIQDPNWVASYAFLPSIHFKIQFKKYITLKNENGEKIKKKDKKIREIYYAAHKDGFIYKYYGDLLNYAYNDYVSEKGIDNIAVAYRNNKSGKNNIDFAYEVFDFLLKQNQAIVIALDFTSFFDNIDHKSLKQKIKRVLDVEELPKDWYKIYRNITCYSYVERDDLEEFLLDKYGKKKLKKIRSRLLQIMEPAEFRQFKQGKVQVNKKSFGIPQGSGMSAVCSNVHLIDFDKEVLEWAKQKHPDALYRRYCDDLILVIPTTNATVGLLEEWKNELMIQIGRYKDDGLIIQEKKTELRLFREKIIYNEKMEISPLDYLGFVIDKNIIRIREKSLFKYYSRAYKKAKTSKRIAYAT…	GTCTCCAAAATTGGTTGTGAGAGCAATTAGTTTCGAAGTTTAGCAAGTTTCTTAACGTTAATAAACTCGCTAAACCACCAGATGTTGAGAACCAACGCTATTAAACTCGGATCTTCGACATTGAATAAACTAATCACAGTTATAATTACCTCCTTATGGTAAGTGTAACATTCGTTTTAAGAAGTCTCTGAAAAGGGATTAGTGGTCAAAGGGCTATTTATCCATCTGGACGAACCCCGCCAAATTATGCTAGGAGGTTGATCTGTAATGAACAGAAGTAATGGACCACGAGGATTACATGGCCTCTCTAGCTCTTCTAA	GAGACT--------T---------CTTAAAA----C-GAA------TGT----TACACTT----ACCAT-----------------AAGGAGGTAATTATAAC----TGT---GA---TT--AGTTTATTCAATGTCGAAGAT-----CCGAGTT----TAATAGCGT---TGGTTCTCAACATCTGGTGGT-------T-----TAGCG---AGTTTATTAA-------CGTTAAGAAACTTGCTAAA----------CTTCGA	GTGATTAGTTTATTCAATGTCGAAGATCCGAGTTTAATAGCGTTGGTTCTCAACATCTGGTGGTTTAGCGAGTTTATTAACGTTAAGAAACTTGCTAAACTTCGA	GAGACTTCTTAAAACGAATGTTACACTTACCATAAGGAGGTAATTATAACTGTGATTAGTTTATTCAATGTCGAAGATCCGAGTTTAATAGCGTTGGTTCTCAACATCTGGTGGTTTAGCGAGTTTATTAACGTTAAGAAACTTGCTAAACTTCGA	MISLFNVEDPSLIALVLNIWWFSEFINVKKLAKLRETS*NECYTYHKEVIITVISLFNVEDPSLIALVLNIWWFSEFINVKKLAKLR	TRUE
	606913760	RefSeq	NZ_JAPWHH010000011.1	44110	45384	-	WP_269384727.1	antiviral reverse transcriptase Drt2	Aeromonas hydrophila	G21616-S1	GCF_027214185.1	MNSENKWFRSRGYLHFDSPVKLRKACKIVKSPLNIAQHAFFPLIKYDIQSLKISIDKDGNVLKKIKTRPISYASHVDSHIYSYYAELLSDLYEKNLSESQLKDSVLAFRSLGKSNIDFANIAFEKIKSYGNCTAIAMDISGFFDNLDHEILKTMWYKLLQENSLPNDHFNIYRSLTKSSVVNRDMLYTALKVSKNNPNTAGLRLCDIKTFREKVRGLELIKTNLTGKGIPQGTSISALLSNIYMLDFDKKIKEIVTSISGEYYRYCDDMLFIVDSDKTSDLISQVTHNITELKIEINDKKTEIRTFHTHRGVQKCDKPLQYLGFIFDGERKLIRSAALARFSGRMKAGVRLAKKTHQKANLIEEKEGLAKTPLFKKKIYERYSHLSKRNFITYGHRAAN…	GCTTACTTATTTAGGAAGTAAGGTGTATCACAAGCTGTCAAGTAGAACGCTCACCAGTACACTGGCTAGCAGACGACTTGCATGGCCGCAGCTGACTAGTAGACTCACGTCGAACACTCCTGCGATGATGGTATCATATATCATATCTGACATTCGTGGCCGGCATCATATCGATGTTGTGAATGCGTATTTAAGTACGTTTGTTAAGCCCGGATTGGGAATCGGATGGCCACAGTCCTTTACCTTTCCGGGTTTTGCAAT	CAGATA--------T---------GATATATG---A----------TAC----CATCATC--GCA---------------------GGAGTGTTCGACGTGA-----------GT---CT-ACTAGTCAGCTGCGGCCATGCA-----AGTCGTC----------------TGCTAGCCAGTGTACTGGTGA---------------------G-------------------CGTTCTACTTGACAG------------CTTGT	GTGTTCGACGTGAGTCTACTAGTCAGCTGCGGCCATGCAAGTCGTCTGCTAGCCAGTGTACTGGTGAGCGTTCTACTTGACAGCTTGT	CAGATATGATATATGATACCATCATCGCAGGAGTGTTCGACGTGAGTCTACTAGTCAGCTGCGGCCATGCAAGTCGTCTGCTAGCCAGTGTACTGGTGAGCGTTCTACTTGACAGCTTGT	MFDVSLLVSCGHASRLLASVLVSVLLDSLSDMIYDTIIAGVFDVSLLVSCGHASRLLASVLVSVLLDSL	TRUE
	699065522	RefSeq	NZ_JAVBTD010000138.1	12407	13681	+	WP_310597966.1	antiviral reverse transcriptase Drt2	Aeromonas aquatica	NA	GCF_031556365.1	MNSENKWFRSRGYLHFDSPVKLRKACQIVKSPLNIAQHAFFPLIKYDIQSLKISIDKDGNVLKKIKTRPISYASHIDSHIYSYYAELLSDLYEKALDKSQLQDSVLAFRTLGKSNIDFANIAFEKIKDHGNCTAIAMDISGFFDNLDHDILKSMWCKLLQKNSLPNDHFNIYRSLTKSSVVNRDLLYTALKISKNNPKAAGLRLCDIKTFREKVRGLELIKTNSTGRGIPQGTSISALLSNIYMLDFDKKIKDIVKSISGEYYRYCDDMLFIIDSDKTSELISLVTQHISELKIEINDKKTEVRTFHTYCGVQKCDKPLQYLGFIYDGERKLIRSAALARFSGRMKAGIRLAKKTHQKANLIEEKEGVAKTPLFKKKIYERYSHLSKRNFITYGHKAAN…	GCTTACTTATTTAGGAAGTAAGGTGTATCACAAGCTGTCAAGTAGAACGCGCACCAGTACACTGGCTAGCAGACGACTTGCATGGCCGCAGATGGCTAGTAGACTCACGTCGAACACTCCTGCGATGATGGTATCATATATCATATCTGACATTCGTGGCCGACATCATATCGATGTTGTGAATGCGTATTTAAGTACGTTTGTTAAGCCCGGATTGGGAATCGGATGGCCACAGTCCTTTACCTTTCCGGGTTTTGCAAT	CAGATA--------T---------GATATATG---A----------TAC----CATCATC--GCA---------------------GGAGTGTTCGACGTGA-----------GT---CT-ACTAGCCATCTGCGGCCATGCA-----AGTCGTC----------------TGCTAGCCAGTGTACTGGTGC---------------------G-------------------CGTTCTACTTGACAG------------CTTGT	GTGTTCGACGTGAGTCTACTAGCCATCTGCGGCCATGCAAGTCGTCTGCTAGCCAGTGTACTGGTGCGCGTTCTACTTGACAGCTTGT	CAGATATGATATATGATACCATCATCGCAGGAGTGTTCGACGTGAGTCTACTAGCCATCTGCGGCCATGCAAGTCGTCTGCTAGCCAGTGTACTGGTGCGCGTTCTACTTGACAGCTTGT	MFDVSLLAICGHASRLLASVLVRVLLDSLSDMIYDTIIAGVFDVSLLAICGHASRLLASVLVRVLLDSL	TRUE
	661846930	RefSeq	NZ_JAOPLL010000020.1	18157	19431	+	WP_290019730.1	antiviral reverse transcriptase Drt2	Aeromonas bestiarum	SU58-3	GCF_030386305.1	MNSENKWFRSRGYLHFDSPVKLRKACQIVKSPLNVAQHAFFPLIKYDIQSLKISIDKDGNVLKKIKTRPISYASHIDSHIYSYYAELLSDLYEKALDKSQLQDSVLAFRTLGKSNIDFANIAFEKIKAHSDCTAIAMDISGFFDNLDHEILKSMWCKLLQKNSLPNDHFNIYRSLTKSSVVNRDLLYTALKISKNNPKAAGLRLCDIKTFREKVRGLELIKTNSTGRGIPQGTSISALLSNIYMLDFDKKIRDIVKSISGEYYRYCDDMLFIIDSDKTSELMSLVTQSISELKIEINDKKTEIRTFHTYRGVQKCDKPLQYLGFIYDGERKLIRSAALARFSGRMKAGVRLAKKTHQKANLIEEKDGVAKTPLFKKKIYERYSHLSKRNFITYGHKAAN…	GCTTACTTATTTAGGAAGTAAGGTGTATCACAAGCTGTCAAGTAGAAAGCTCACCAGTACACTGGCTAGCAGACGACTTGCATGGCCGCAGATGGCTAGTAGACTCACGTCGAACACTCCTGCGATGATGGTATCATATATCATATCTGACATTCGTGGCCGACATCATATCGATGTTGTGAATGCGTATTTAAGTACGTTTGTTAAGCCCGGATTGGGAATCGGATGGCCACAGTCCTTTACCTTTCCGGGTTTTGCAAT	CAGATA--------T---------GATATATG---A----------TAC----CATCATC--GCA---------------------GGAGTGTTCGACGTGA-----------GT---CT-ACTAGCCATCTGCGGCCATGCA-----AGTCGTC----------------TGCTAGCCAGTGTACTGGTGA---------------------G-------------------CTTTCTACTTGACAG------------CTTGT	GTGTTCGACGTGAGTCTACTAGCCATCTGCGGCCATGCAAGTCGTCTGCTAGCCAGTGTACTGGTGAGCTTTCTACTTGACAGCTTGT	CAGATATGATATATGATACCATCATCGCAGGAGTGTTCGACGTGAGTCTACTAGCCATCTGCGGCCATGCAAGTCGTCTGCTAGCCAGTGTACTGGTGAGCTTTCTACTTGACAGCTTGT	MFDVSLLAICGHASRLLASVLVSFLLDSLSDMIYDTIIAGVFDVSLLAICGHASRLLASVLVSFLLDSL	TRUE
	500029968	RefSeq	NZ_JTBH02000001.1	511436	512710	+	WP_227656102.1	antiviral reverse transcriptase Drt2	Aeromonas caviae	FDAARGOS_75	GCF_000783715.2	MNSENQWFRSRGYLHFDSPVKLRKACQIVKSPLNVAHHAFLPLISYDIHSFKISIDKDGNVQKKIKERPISYASHIDSHIYSYYAELLSNVYEKALHELQLKDSVLAFRSLGKSNIDFANTAFEKIKAHGDCTAIAMDISGFFDNLDHVILKSMWCKLLQENSLPDDHFNIYCSLTKSSTVNRDLLYAALKISRNNPKSTGARLCDIKTFRDKIRGLGLIKTNSTGRGIPQGTSISALLSNIYMLDFDKKIKDMVISISGEYYRYCDDMLFIIDSDKTSELISIVTQSISELKIEINDKKTEVRNFHVYRGVQKCDKPLQYLGFIFDGERKLIRSAALARFSGRMKAGVRLAKKTHQKANLIEEKNGVAKTPLFKKKIYERYSHLSKRNFITYGHKAAN…	GCTTACTTATTTAGGAAGTAAGGTGTATCACAAGCTGTCAAGTAGAACGCGCACCAGTACACTGGCTAGCAGACGACTTGCATGGCCGCAGATGGCTAGTAGACTCACGTCGAACACTCCTGCGATGATGGTATCATATATCATATCTGACATTCGTGGCCGACATCATATCGGTGTTGTGAATGCGTATTTAAGTACGTTTGTTAAGCCCGGATTGGGAATCGGATGGCCACAGTCCTTTACCTTTCCGGGTTTTGCAAT	CAGATA--------T---------GATATATG---A----------TAC----CATCATC--GCA---------------------GGAGTGTTCGACGTGA-----------GT---CT-ACTAGCCATCTGCGGCCATGCA-----AGTCGTC----------------TGCTAGCCAGTGTACTGGTGC---------------------G-------------------CGTTCTACTTGACAG------------CTTGT	GTGTTCGACGTGAGTCTACTAGCCATCTGCGGCCATGCAAGTCGTCTGCTAGCCAGTGTACTGGTGCGCGTTCTACTTGACAGCTTGT	CAGATATGATATATGATACCATCATCGCAGGAGTGTTCGACGTGAGTCTACTAGCCATCTGCGGCCATGCAAGTCGTCTGCTAGCCAGTGTACTGGTGCGCGTTCTACTTGACAGCTTGT	MFDVSLLAICGHASRLLASVLVRVLLDSLSDMIYDTIIAGVFDVSLLAICGHASRLLASVLVRVLLDSL	TRUE
	235899627	INSDC	SIPE01000001.1	1167620	1169131	-	TAX38537.1	reverse transcriptase	Rhizobium leguminosarum	SM145C	GCA_004304065.1	MNSRGREHNRKHTVLLPPLARRFLVKPWTPSVPLYPHFDAKIPPAEAERIVKDPQLVATHKFFPFLKYDERWTMFAQKGSRGKSKQRPIRFAARLDSCIFSYYRHQLSEPYEQQLKAADLGTSIIAYRRIPKADGKGGQSNIDFALSAFEAVQRLGNCCAVALDISSFFENLDHAQLQSVWAGLIGQTRLPPDHYKVFQAITRYAFADVKKVYERLGYFGDKEDRHGKVRKGYLRSRQQIPTQLCTGKTFREKIAGEGPLASIIEVNKTDKGVPQGAPLSDLLANAYLLKFDKFVQELCTGFGGTYYRYSDDILIVAPISASDALGLEADIRKVISTHGGGLIIKEEKSAVHQFHTDGARQRVTVVKATDKDGKPAWSKPFEYLGFRYDGRSAFIRDKT…	GAAGGGTGACCTGGGGGTCCGGAGAATTGCTTGAAGCTGTCAAGCCCGACGGCAGCCAGCACGATCATTATGACGTCCAATCGGACCTCCATGTGAAGCTGGACGCTCAAGGCCCATGAAGAGAATATCTTCATACAGCCAGAATAGTCCATTATCTCGATTACTTGTGCCGCAGGGTATCATACACCCGTTATAAACAGTCGGGGGCGAGAGCATAACCGGAAGCACACGGTGCT	TCGAGATA-----AT---------GGACTAT----T---C------TGG----CTGTATG-------AAGATA-------------TTCTCTTCATGGGCC--------T---TG----A--GCGTCCAGC-------------------TTCAC------ATGGAGG---TCCGATTGGACGTCATAATGA----------------TCG--TGCTGGCTGC----------CGTCGGGCTTGACAG------------CTTCA	ATGGAGGTCCGATTGGACGTCATAATGATCGTGCTGGCTGCCGTCGGGCTTGACAGCTTCA	TCGAGATAATGGACTATTCTGGCTGTATGAAGATATTCTCTTCATGGGCCTTGAGCGTCCAGCTTCACATGGAGGTCCGATTGGACGTCATAATGATCGTGCTGGCTGCCGTCGGGCTTGACAGCTTCA	MEVRLDVIMIVLAAVGLDSFIEIMDYSGCMKIFSSWALSVQLHMEVRLDVIMIVLAAVGLDSF	TRUE
	184159698	INSDC	PYJN01000005.1	167	1678	+	PST64250.1	reverse transcriptase	Rhizobium sp. SEMIA4064	SEMIA4064	GCA_003025035.1	MNSRGREHNRKHTVLLSPLAQRFVVKPWSPSIRLYPHFDAPITATEAEKFAKSPQRVATHKFFPFLKYDERWTMFAPKGERGKSKDRPIRFAARLDSCIFSYYRYLLSEPYEQKLKAEGLDHSVIAYRHIPKARGESGQSNIDFALSAFRTVQRLGNCCAVALDISSFFENLDHDRLRSVWADLVGQSRLPSDHYKVFEAITRYAFVDVKTAYERLGYFGDKEDRYGNVRKGYLRSRQDIPIQLCNGKQFREKIAGNGSLPSIIEVNKTGKGVPQGAPLSDLLANAYLLEFDKFIRDVCSELGGTYFRYSDDILIVAPISASQAIALEERVRNAISVYGAGLLIKEEKSAIHQFSVTGARQQVNVVKATGKNGKPALNKPFEYLGFRYDGQSAFIRDKT…	TTGCTTGAAGCTGTCAAGCCCGAAGGCAGCCAGCGCGATCATTGCGATGTCCATCTGGACCTCCATGTGAAGCTGGACGCTCAAGGCGCCTGAAGAGAATATCTTCAGACAGTCTATATAGTCCATAATCTCGATTATTCGTGCCTTAGGGTGTCACAGACCCGTCATCAACAGTCGGGGACGAGAGCATAACCGGAAGCACACGGTGCT	TCGAGATT-----AT---------GGACTAT----A---T------AGA----CTGTCTG-------AAGATA-------------TTCTCTTCAGGCGCC--------T---TG----A--GCGTCCAGC-------------------TTCAC------ATGGAGG---TCCAGATGGACATCGCAATGA----------------TCG--CGCTGGCTGC----------CTTCGGGCTTGACAG------------CTTCA	ATGGAGGTCCAGATGGACATCGCAATGATCGCGCTGGCTGCCTTCGGGCTTGACAGCTTCA	TCGAGATTATGGACTATATAGACTGTCTGAAGATATTCTCTTCAGGCGCCTTGAGCGTCCAGCTTCACATGGAGGTCCAGATGGACATCGCAATGATCGCGCTGGCTGCCTTCGGGCTTGACAGCTTCA	MEVQMDIAMIALAAFGLDSFIEIMDYIDCLKIFSSGALSVQLHMEVQMDIAMIALAAFGLDSF	TRUE
	275209458	INSDC	WBWA01000012.1	87301	88776	+	KAB2664534.1	hypothetical protein	Brucella tritici	LMG 18957	GCA_008932295.1	MPAGVVTSTHSHDEWEPREKDIKHYIHFDRAISPQKIQRIANDRVAVARHPFFPLLRFHEQWTKFRDQKKPKKKKVRPLRYASRLDAAIYARYRCELSEYYEEALAIKGISNVPVAYRRLPKEEGGNKCNIDIAKDVFSFIKKTGKCTVTVVDIKSYFESLDHRRIEAVWADLIGKSLPEDHLAVFKSLTKYSIVDVEKLFARLEMKEKVSVGSRKERRQRRIDALRANGYRQICSPKEFRDIVAGGNGKHPSLIQKNGFDFGIPQGTPISDLIANFYLLDFDKEVNEHVDALGGIYHRYSDDIIVVLPAENVDSFEDMKIFLQDRIRKYGAKIQIQDKKVCIGEFNDIGATLNYSHLFGDASKNGLEYLGFEYDGQRVKIKNSTLSNAWRKLKRKSYG…	TCCGGATCACGGTCGCGCGTGAGTCAAGTGTTTACACTGTCAATTGGGAAGACAGTCAATATCATCTTAATCAATGGGATAACTCCTGTGGTTAGTTTCGATATCAGCGACTGTATCAAGATGCTGGCCATGGCCATCATTATCTCGATACCGGCAGTATAACATGTATCGTTGAAAATAAGGACGATAGTGGCGCAAATGCCATGTTAAAATGGCGGAGGTGATAACAGTACTATGCCTGCTGGTGTT	TCAACGAT-----AC---------ATGTTAT----A---C------TGC----CGGTATC----GAGATAATG-------------ATGGCCATGGCCA--------------GC----A--TCTTGATACAGTCGCTGATATCGAA-ACTAACC------ACAGGAG------TTATCCCATTGATTAAGA----------------TGA--TATTGACTGT----------CTTCCCAATTGACAG------------TGTAA	ATGATGGCCATGGCCAGCATCTTGATACAGTCGCTGATATCGAAACTAACCACAGGAGTTATCCCATTGATTAAGATGATATTGACTGTCTTCCCAATTGACAGTGTAA	TCAACGATACATGTTATACTGCCGGTATCGAGATAATGATGGCCATGGCCAGCATCTTGATACAGTCGCTGATATCGAAACTAACCACAGGAGTTATCCCATTGATTAAGATGATATTGACTGTCTTCCCAATTGACAGTGTAA	MMAMASILIQSLISKLTTGVIPLIKMILTVFPIDSVINDTCYTAGIEIMMAMASILIQSLISKLTTGVIPLIKMILTVFPIDSV	TRUE
	417059769	RefSeq	NZ_JABDYH010000001.1	930727	932226	-	WP_207242526.1	hypothetical protein	Rhizobium lentis	BLR27	GCF_019684715.1	MPDGVFASSHTEYDAGQSEEHWVPRDKDIKTYIHFDRNVSPHQLARIANSPTEVAKNPFLPLLLFHEEWAKFRRDGARTRKSRPIRFASRRDAAIFARYRAKLSPLYERQLRKRGIEDVPVAYRRLPKAGGGNKCNIEIARDIFSFIKQCDGCYVTVVDIKSYFESLEHSRIKAVWEMLIGRDLPPDHLAVFRAVTKYSVVDIDLLFNRLQMYKKGDGANRTEKRKRKIDVLRTSGFKQICEPTEFRSIVSGKGAGQASLIQKNGFDFGIPQGTPLSDLIANFYLIEFDEEMNSWSKALGGLYRRYSDDIVIILPTGGAPDPMAAKERLQSAIKNYGKQLRIQDKKVAVCEFSSAQTGLSFAHLYGKASRNGLEYLGFEFDGQTVKIKNSTLSNAWRKL…	CCCGGATCACGGTAACGCGTGAGTCAAGTGTTTATACTGTCAATCGGAAAGGCGGTTAATAGCGCTGCGATCATCAACATTACTCCGATGGTTGTTCGCTTTCCAATCTTCCTGGTGATGATGCCGACAATAGTCGACAATATCTCCGCAGTGACAGAATAGCATGTTTCGTTAATTTAAGGACGTTAGTGGCATTTGTGCCATGATATACTGGCGGAGGCAAAAACTAAACCATGCCTGATGGTGTT	TTAACGAA-----AC---------ATGCTAT----T---C------TGT----CACTGCG----GAGATATTG-------------TCGACTATTGTCG--------------GC----A--TCATCACCAGGAAGATTGGAAAGCG-AACAACC------ATCGGAG------TAATGTTGATGATCGCAG----------------CGC--TATTAACCGC----------CTTTCCGATTGACAG------------TATAA	ATGTTGATGATCGCAGCGCTATTAACCGCCTTTCCGATTGACAGTATAA	TTAACGAAACATGCTATTCTGTCACTGCGGAGATATTGTCGACTATTGTCGGCATCATCACCAGGAAGATTGGAAAGCGAACAACCATCGGAGTAATGTTGATGATCGCAGCGCTATTAACCGCCTTTCCGATTGACAGTATAA	MLMIAALLTAFPIDSIINETCYSVTAEILSTIVGIITRKIGKRTTIGVMLMIAALLTAFPIDSI	TRUE
	641628983	RefSeq	NZ_CP104583.1	462149	463432	-	WP_279531981.1	antiviral reverse transcriptase Drt2	Pseudomonas sp. GD03721	GD03721	GCF_029814955.1	MPENWYKFRGYLHFDRPINQAAALEIVSSPKAVAKHAFYPFIRYVAQTQKVFFDKSIGKVVKKDPKQRPISYAAHVDSHIYSYYCDLLNQAYEGHLAKVRWASAILAFRALGKSNIDFARDAFLDIAARKSCCVIAIDIKGFFDNLDHTHLKNAWQAILDTSHLPDDHYAVFRSLTKYSFVYRDQVYEALGLSKNNPKQGRKRICEPHEFRAKVRDGGLIETNRDKKGIPQGSPISALLSNVYMMGFDEQIHAYVQSYGGSYYRYCDDVLLIVPLEKEAEAKALVDLRVNEIGLEIQTAKTEACKFTRSVKGLRSDRPLQYLGFIFDGANIYLRSSSLARYQDRVNRGIWLAGKRMDKVNAKRIARGQLPRSMFLKKLYKRYSYLGRRNFISYGYRAAR…	GCTTCGGGTATAGACCCGAAGGTGCATCACAAGCTGTCAAGCCCCAAGGCGGCATCCCAGGTATAACAACCCAGGTTGACCAGCAATGCGGCCAGCAGCCCTCGGATACTTATCTTCATAGGTACTCCAAATGTGACGCTGACACTATACGTCGATCCTAGCAATCGCGGCGAAATCGGAACTGGGTGACTGAGACCGATTGGATAATGTGAGGAACATTTGGGTTTATCCGGCCAGGCGGCTTGAGGATTGCCGCCATCCCAAGCCTGGCCGGTTGGCTCG	TAGGAT--------C---------GACGTAT----A---G------TGT----CAGCGTC--ACA---------------------TTTGGAGTACCTATGA-----------AG---AT--AAGTATCCGAGGGCTGCTGGC-----CGCATTG-----CTGGTCAA---CCTGGGTTGTTATACCT-------------------------GGGATGCCGC----------CTTGGGGCTTGACAG------------CTTGT	ATGAAGATAAGTATCCGAGGGCTGCTGGCCGCATTGCTGGTCAACCTGGGTTGTTATACCTGGGATGCCGCCTTGGGGCTTGACAGCTTGT	TAGGATCGACGTATAGTGTCAGCGTCACATTTGGAGTACCTATGAAGATAAGTATCCGAGGGCTGCTGGCCGCATTGCTGGTCAACCTGGGTTGTTATACCTGGGATGCCGCCTTGGGGCTTGACAGCTTGT	MKISIRGLLAALLVNLGCYTWDAALGLDSLLGSTYSVSVTFGVPMKISIRGLLAALLVNLGCYTWDAALGLDSL	TRUE
	661225419	RefSeq	NZ_PKDF01000092.1	2446	3729	-	WP_286975130.1	antiviral reverse transcriptase Drt2	Pseudomonas sp.	NA	GCF_002862505.1	MPENWYKSRGYLHFDRPINQAAALAIVSSPKTVAMHAFYPFIRYVAQTQKVFFDKSIGKVVKKDPKQRPISYAAHVDSHIYSYYCDLLNQAYEDHLAQVPRSSAVLAFRALKKSNIDFALDAFLDIAVRESCCVIAIDIKGFFDNLDHAHLKSAWQALLGTSHLPNDHYAVYRSLTKYSFVYRDQVYEALGLSKNNPKHGRKRICEPHEFRAQVRDGGLVETNKGKKGIPQGSPISAMLSNVYMMGFDEQIHTYVESCGGAYYRYCDDVLLIVPLEKEAEAKALVDLRVNEIGLEIQTAKTETCKFTRSAKGLRTDRPLQYLGFIFDGANIYLRSSSLARYQDRVNRGIWLAGKCMDKVNAKRIARGQLPRSMFLKKLYKRYSYLGRRNFISYGYRAAR…	GCTTCGGGTATAGACCTGAAGGTGCATCACAAGCTGTCAAGCCCCAAGGCGGCATCCCAGGTGTAACAACCCAGGGTGACCAGCAATGCGGCTAGCAGCCCTCGGATACTTATCTTCATAGGTACTCCAAATGTGACGCTGACACTATACGTCGATCCTAGCAATCGCGGCGAAATCGGGACTGGGTGACTGAGACCGATTGGATAATGTGAGGAACATTTGGGTTTATCCGGCCAGGCGGCTTGAGGATTGCCGCCATCCTAAGTCTGGCCGGTTGGCTCG	TAGGAT--------C---------GACGTAT----A---G------TGT----CAGCGTC--ACA---------------------TTTGGAGTACCTATGA-----------AG---AT--AAGTATCCGAGGGCTGCTAGC-----CGCATTG-----CTGGTCAC---CCTGGGTTGTTACACCT-------------------------GGGATGCCGC----------CTTGGGGCTTGACAG------------CTTGT	ATGAAGATAAGTATCCGAGGGCTGCTAGCCGCATTGCTGGTCACCCTGGGTTGTTACACCTGGGATGCCGCCTTGGGGCTTGACAGCTTGT	TAGGATCGACGTATAGTGTCAGCGTCACATTTGGAGTACCTATGAAGATAAGTATCCGAGGGCTGCTAGCCGCATTGCTGGTCACCCTGGGTTGTTACACCTGGGATGCCGCCTTGGGGCTTGACAGCTTGT	MKISIRGLLAALLVTLGCYTWDAALGLDSLLGSTYSVSVTFGVPMKISIRGLLAALLVTLGCYTWDAALGLDSL	TRUE
	679807984	RefSeq	NZ_JAUXMX010000026.1	59242	60525	+	WP_305254114.1	antiviral reverse transcriptase Drt2	Pseudomonas sp.	NA	GCF_030683065.1	MPENWYKSRGYLHFDRPINQAAALDIVLSAKTVSKHAFYPFIRYITKTQKVFFDKGLGRVTKKDLKERPISYAAHVDSHIYSYYCELLNQAYEDHLAKVPWSSAILAFRALKKSNIDFARDAFLDIAVRDSCCVIAIDIKGFFDNLDHAQLKNAWQALLDTSQLPDDHYAVYRSLTKYAFVYRDQVYEALGLSKNNPKRGRKRICEPHEFRARVRDGGLIETNKDKKGIPQGSPISAMLSNVYMMGFDEQIHDYVESCGGSYYRYCDDVMLTVPLEKEAEAKTLVDLCVNEIGLEIQAAKTETCKFTRSAKGLRSDRPLQYLGFIFDGTNIYLRSSSLARYQDRVNRGIWLAGKGMDKVNAKRISKGQLPRSMFLKKLYKQYSYLGRRNFISYGFRAAR…	GCTTTGGATATAGATCCAAAGGTGCATCACAAGCTGTCAAGCCCCAAGGCGGTATCCCAAGTGTAACCACCCAGGGTGACCAGCAATGCGGCCAGCAGCCCTCGGATACTTATATTCATAGGTACTCCAAGTGTGACGCTGACACTATACGTCGATCCTAGCAATCGCGGCGAAATCGGAATTGGGTGACTGATACCGATTGGATAATGTGAGGAACATTTGAGTTTATCCGGCCAGGCGGCTGAGGATTGCCGCCATCCTATGCCTGGCCGGTTGGCTCA	TAGGAT--------C---------GACGTAT----A---G------TGT----CAGCGTC--ACA---------------------CTTGGAGTACCTATGA-----------AT---AT--AAGTATCCGAGGGCTGCTGGC-----CGCATTG-----CTGGTCAC---CCTGGGTGGTTACACTT-------------------------GGGATACCGC----------CTTGGGGCTTGACAG------------CTTGT	ATGAATATAAGTATCCGAGGGCTGCTGGCCGCATTGCTGGTCACCCTGGGTGGTTACACTTGGGATACCGCCTTGGGGCTTGACAGCTTGT	TAGGATCGACGTATAGTGTCAGCGTCACACTTGGAGTACCTATGAATATAAGTATCCGAGGGCTGCTGGCCGCATTGCTGGTCACCCTGGGTGGTTACACTTGGGATACCGCCTTGGGGCTTGACAGCTTGT	MNISIRGLLAALLVTLGGYTWDTALGLDSLLGSTYSVSVTLGVPMNISIRGLLAALLVTLGGYTWDTALGLDSL	TRUE
	698011044	RefSeq	NZ_JAVDXF010000001.1	112755	114038	-	WP_310333320.1	antiviral reverse transcriptase Drt2	Pseudomonas corrugata	BE38	GCF_031457775.1	MPENWYKSRGYLHFDRPINQAAALEIVSIPKTVSKHAFYPFIRYITKTQKVFFDKGLGKVAKKDPKQRSISYAAHVDSHIYSYYCELLNQAYEDHLVKVPWSSSILAFRALGKSNIDFARDAFLDIAVRDFCCVIAIDIKGFFDNLDHSHLKSAWQALLDTSRLPDDHYAVYRSITKYSFVYRDQVYEALGLSKNNPKHGRKRICEPHEFRAKVRDGGLIENNKDKKGIPQGSPISAMLSNVYMMGFDEYIHAYVKSCGGSYYRYCDDVLLIVPLEKEAEAKALVNLRVNEIGLEIQTAKTEICKFTRSAKGLRSDRPLQYLGFIFDGTNIYLRSSSLARYQDRVKRGVWLAGKCMDKVNAKRISKEQLPRSMFLKKLYKQYSYLGRRNFISYGYRAAR…	GCTTTGGATATAGATCCAAAGGTGCATCACAAGCTGTCAAGCCCCAAGGCGGCATCCCAGGTGTAACAACCTAGGGTGACCAGCAATGCGGCCAGCAGCCCTCGGATACTTATCTTCATAGGTACTCCAAATGTGACGCTGACACTATACGTCGATCCTAGCAATCGCGGCGAAATCGGAACTGGGTGACTGAGACCGATTGGATAATGTGAGGAACATTTGAGTTTATCCGGCCAGGCGGCTTGAGGATTGCCGCCATCCTAAGCCTGGCCGGTTGGCTCG	TAGGAT--------C---------GACGTAT----A---G------TGT----CAGCGTC--ACA---------------------TTTGGAGTACCTATGA-----------AG---AT--AAGTATCCGAGGGCTGCTGGC-----CGCATTG-----CTGGTCAC---CCTAGGTTGTTACACCT-------------------------GGGATGCCGC----------CTTGGGGCTTGACAG------------CTTGT	ATGAAGATAAGTATCCGAGGGCTGCTGGCCGCATTGCTGGTCACCCTAGGTTGTTACACCTGGGATGCCGCCTTGGGGCTTGACAGCTTGT	TAGGATCGACGTATAGTGTCAGCGTCACATTTGGAGTACCTATGAAGATAAGTATCCGAGGGCTGCTGGCCGCATTGCTGGTCACCCTAGGTTGTTACACCTGGGATGCCGCCTTGGGGCTTGACAGCTTGT	MKISIRGLLAALLVTLGCYTWDAALGLDSLLGSTYSVSVTFGVPMKISIRGLLAALLVTLGCYTWDAALGLDSL	TRUE
	647267973	RefSeq	NZ_JAOBYS010000045.1	14597	15886	-	WP_279910889.1	antiviral reverse transcriptase Drt2	Pseudomonas sp. GD03985	GD03985	GCF_029838465.1	MPENWYKSRGYLHFDRPINQAAALEIVSSPKTVAKHAFYPFIRYVAQTQKVFFDKSIGKVVKKDPKERPISYAAHVDSHIYSYYCELLNQAYEDHLAKVQWSPAILAFRALGKSNINFAREAFLDIATRDSCCVIAIDIKGFFDNLDHAHLKSAWQTLLGTSQLSDDHYAVYRSLTKFSFVYRDQVYEKLGLSKNTSKQGRKRICEPHEFRTKVRDGGLIETNKDKKGIPQGSPISALLSNVYMMGFDEQIHTYLQTCGGAYYRYCDDVLLIVPLEKEAEAKALVDQRVNAIGLEIQASKTETCKFKLSAKGLRSDRPLQYLGFIFDGTNIYLRSSSLARYQDRVRKGIWMAEQCMDKVNAKRISRGQLPRSMFLKKLYKRYSYLGRRNFISYGYRAAR…	GCTTCGGGTATAGATCCGAAGGTGCATCACAAGCTGTCAAGCCCCAAGGCGGCATCCCAGGTGTAACAACCCAGGGTGACCAGCAATGCGGCCAGCAGCCCTCGGATACTTATCTTCATAGGTACTCCAAGTGTGACGCTGACACTATACGTCGATCCTAGCAATCGCGGCGAAATCGGAACTGGGTGACCAACACCGATTGGATGATGTGAGGAGCATTTGAGTTTATCCGGCCAGGCGGCTGAGGATTGCCGCCATCCTATGCCTGGCCGGTTGGCTCG	TAGGAT--------C---------GACGTAT----A---G------TGT----CAGCGTC--ACA---------------------CTTGGAGTACCTATGA-----------AG---AT--AAGTATCCGAGGGCTGCTGGC-----CGCATTG-----CTGGTCAC---CCTGGGTTGTTACACCT-------------------------GGGATGCCGC----------CTTGGGGCTTGACAG------------CTTGT	ATGAAGATAAGTATCCGAGGGCTGCTGGCCGCATTGCTGGTCACCCTGGGTTGTTACACCTGGGATGCCGCCTTGGGGCTTGACAGCTTGT	TAGGATCGACGTATAGTGTCAGCGTCACACTTGGAGTACCTATGAAGATAAGTATCCGAGGGCTGCTGGCCGCATTGCTGGTCACCCTGGGTTGTTACACCTGGGATGCCGCCTTGGGGCTTGACAGCTTGT	MKISIRGLLAALLVTLGCYTWDAALGLDSLLGSTYSVSVTLGVPMKISIRGLLAALLVTLGCYTWDAALGLDSL	TRUE
	647276604	RefSeq	NZ_JAOCAE010000034.1	399	1682	-	WP_279642011.1	antiviral reverse transcriptase Drt2	Stutzerimonas stutzeri	GD03947	GCF_029839225.1	MPENWYKSRGYLHFDRPINQAAALEIVSSPKTVAKHAFYPFIRYVAQTQKVFFDKSIGKVVKKDPKQRPISYAAHVDSHIYSYYCDLLNQAYEGHLAKVRWASAILAFRALGKSNIDFARDAFLDIAARKSCCVIAIDIKGFFDNLDHTHLKNAWQAILDTSHLPDDHYAVFRSLTKYSFVYRDQVYEALGLSKNNPKQGRKRICEPHEFRAKVRDGGLIETNRDKKGIPQGSPISALLSNVYMMGFDEQIHAYVQSYGGSYYRYCDDVLLIVPLEKEAEAKALVDLRVNEIGLEIQTAKTETCKFTRSVKGLRSDRPLQYLGFIFDGANIYLRSSSLARYQDRVNRGIWLAGKCMDKVNAKRIARGQLPRSMFLKKLYKRYSYLGRRNFISYGYRAAR…	GCTTCGGGTGTAGACCCGAAGGTGCATCACAAGCTGTCAAGCCCCAAGGCGGCATCCCAGGTGTAACAACCCAGGTTGACCAGCAATGCGGCCAGCAGCCCTCGGATACTTATCTTCATAGGTACTCCAAATGTGACGCTGACACTATACGTCGATCCTAGCAATCGCGGCGAAATCGGAACTGGGTAACTGAGACCGATTGGATAATGTGAGGAACATTTGGGTTTATCCGGCCAGGCGGCTTGAGGATCGCCGCCATCCTAAGCCTGGCCGGTTGGCTCG	TAGGAT--------C---------GACGTAT----A---G------TGT----CAGCGTC--ACA---------------------TTTGGAGTACCTATGA-----------AG---AT--AAGTATCCGAGGGCTGCTGGC-----CGCATTG-----CTGGTCAA---CCTGGGTTGTTACACCT-------------------------GGGATGCCGC----------CTTGGGGCTTGACAG------------CTTGT	ATGAAGATAAGTATCCGAGGGCTGCTGGCCGCATTGCTGGTCAACCTGGGTTGTTACACCTGGGATGCCGCCTTGGGGCTTGACAGCTTGT	TAGGATCGACGTATAGTGTCAGCGTCACATTTGGAGTACCTATGAAGATAAGTATCCGAGGGCTGCTGGCCGCATTGCTGGTCAACCTGGGTTGTTACACCTGGGATGCCGCCTTGGGGCTTGACAGCTTGT	MKISIRGLLAALLVNLGCYTWDAALGLDSLLGSTYSVSVTFGVPMKISIRGLLAALLVNLGCYTWDAALGLDSL	TRUE
	12962159	INSDC	CP000304.1	806588	807772	+	ABP78405.1	conserved hypothetical protein	Stutzerimonas stutzeri A1501	A1501	GCA_000013785.1	MPENWYKSRGYLHFDRPINQAAALEIVSSPKTVAKHAFYPFIRYVAQTQKVFFDKSIGKVVKKDPKQRPISYAAHVDSHIYSYYCELLNRAYEDHLAKVQWSSAILAFRALGKSNIDFARDAFLDIATRDSCCVIAIDIKGFFDNLDHVHLKNAWQALLGSSQLPDDHYAVYRSLTKFSFVYRDQVYEALGLSKSNPKQGRKRICEPHEFRAKVREGGLIETNKDKKGIPQGSPISAMLSNVYMMGFDEQIHAHVESCGGAYYRYCDDVLLIVPLEKEAEAKALVDLRVNEIGLEIQAAKTETCKFTRSAKGLRSDRPLQYLGFIFDGANIYLRSSSLARYQDRVHRGIWLAEKCMDKVNAKRISRGQLPRSMFLKKLYKRYSYLLTWQINRAY	GCTTCGGGTATAGACCCGAAGGTGCATCACAAGCTGTCAAGCCCCAGAGCGGCATCCCAGGTATAACAACCCAGGGTGACCAGCAATGCGGCCAGCAGCCCTCGGATACTTATCTTCATAGGTACTCCAAGTGTGACGCTGACACTATACGTCGATCCTAGCAATCGCGGCGAAATCGGAATTGGGTGACCAACACCGATTGGATGATGTGAGGAGCATTTGAGTTTATCCGGCCAGGCGGCTGAGGATTGCCGCCATCCTATGCCTGGCCGGTTGGCTCG	TAGGAT--------C---------GACGTAT----A---G------TGT----CAGCGTC--ACA---------------------CTTGGAGTACCTATGA-----------AG---AT--AAGTATCCGAGGGCTGCTGGC-----CGCATTG-----CTGGTCAC---CCTGGGTTGTTATACCT-------------------------GGGATGCCGC----------TCTGGGGCTTGACAG------------CTTGT	ATGAAGATAAGTATCCGAGGGCTGCTGGCCGCATTGCTGGTCACCCTGGGTTGTTATACCTGGGATGCCGCTCTGGGGCTTGACAGCTTGT	TAGGATCGACGTATAGTGTCAGCGTCACACTTGGAGTACCTATGAAGATAAGTATCCGAGGGCTGCTGGCCGCATTGCTGGTCACCCTGGGTTGTTATACCTGGGATGCCGCTCTGGGGCTTGACAGCTTGT	MKISIRGLLAALLVTLGCYTWDAALGLDSLLGSTYSVSVTLGVPMKISIRGLLAALLVTLGCYTWDAALGLDSL	TRUE
	673194015	RefSeq	NZ_JAUCDX010000009.1	22911	24194	-	WP_301361917.1	antiviral reverse transcriptase Drt2	Stutzerimonas nitrititolerans	PDI170223	GCF_030441755.1	MPENWYKSRGYLHFDRPINQAAALEIVSSPKTVAKHAFYPFIRYVAQTQKVFFDKSIGKVVKKDPKQRPISYAAHVDSHIYSYYCQLLNRAYEDHLAKVQWSSAILAFRALGKSNIDFARDAFLDIAARDSCCVIAIDIKGFFDNLDHAHLKNAWQALLGSSQLPDDHYAVYRSLTKFSFVYRDQVYEALGLSKSNPKQGRKRICEPHEFRVKVREGGLIETNKDKKGIPQGSPISAMLSNVYMMGFDEQIHAHVESCGGAYYRYCDDVLLIVPLEKEAEAKALVDLRVNEIGLEIQAAKTETCKFTRSAKGLRSDRPLQYLGFTFDGANIYLRSSSLARYQDRVHRGIWLAEKCMDKVNAKRTSRGQLPRSMFLKKLYKRYSYLGRRNFISYGYRAAR…	GCTTCGGGTATAGACCCGGAGGTGCATCACAAGCTGTCAAGCCCCAAGGCGGCATCCCAGGTGTAACAACCCAGGGTGACCAGCAATGCGGCCAGCAGCTCTCGGATACTTATCTTCATAGGTACTCCAAGTGTGACGCTGACACTATACGTCGATCCTAGCAATCGCGGCGAAATCGGAACTGGGCGACCAACACCGATTGGATGATGTGAGGAGCATTTGAGTTTATCCGGCCAGGCGGCTGAGGATTGCCGCCATCCTATGCCTGGCCGGTTGGCTCG	TAGGAT--------C---------GACGTAT----A---G------TGT----CAGCGTC--ACA---------------------CTTGGAGTACCTATGA-----------AG---AT--AAGTATCCGAGAGCTGCTGGC-----CGCATTG-----CTGGTCAC---CCTGGGTTGTTACACCT-------------------------GGGATGCCGC----------CTTGGGGCTTGACAG------------CTTGT	ATGAAGATAAGTATCCGAGAGCTGCTGGCCGCATTGCTGGTCACCCTGGGTTGTTACACCTGGGATGCCGCCTTGGGGCTTGACAGCTTGT	TAGGATCGACGTATAGTGTCAGCGTCACACTTGGAGTACCTATGAAGATAAGTATCCGAGAGCTGCTGGCCGCATTGCTGGTCACCCTGGGTTGTTACACCTGGGATGCCGCCTTGGGGCTTGACAGCTTGT	MKISIRELLAALLVTLGCYTWDAALGLDSLLGSTYSVSVTLGVPMKISIRELLAALLVTLGCYTWDAALGLDSL	TRUE
	649040447	RefSeq	NZ_CP093428.1	4932385	4933668	+	WP_280161977.1	antiviral reverse transcriptase Drt2	Pseudomonas migulae	8R6	GCF_029866525.1	MPENWYKSRGYLHFDRPINQVAALEIVSSPKTVARHAFYPFIRYVAQTQKVFFDKSIGKVVKKDPKQRPISYAAHVDSHIYSYYCDLLNQAYEDRLAKVQWASAILAFRALGKSNIDFARDAFLDIATRKSCCVIAIDIKGFFDNLDHTHLKNAWQALLGTSRLPDDHYAVFRSLTKYSFVYRDQVYETLGLSKSNPKHGRKRICEPHEFRAKVRDGDLMETNKDKKGIPQGSPISALLSNVYMMGFDEQIHAYVESCGGAYYRYCDDVLLIVPLEKEAEAKALVDLRVNTIGLEIQAAKTETCKFTRSAKGFRSDRPLQYLGFIFDGAKIYLRSSSLARYQDRVNRGIWLAGKCMDKVNAKRIARGQLPRSMFLKKLYQQYSYLGRRNFISYGYRAAR…	GCTTTGGATATAGATCCAAAGGTGCATCACAAGCTGTCAAGCCCCAAGGCGGCATCCCAGGTGTAACAACCCAGGGTGACCAGCAATGCGGCCAGCAGCCCTCGGATACTTATCTTCATAGGTACTCCAAGTGTGACGCTGACACTATACGTCGATCCTAGCAATCGCGGCGAAATCGGAACTGGGTGACTGAGACCGATTGGACAATGTGAGGAACATTTGGGTTTATCCGGCCAGGCGGCTTGAGGATTGCCGCCATCCTAAGCCTGGCCGGTTGGCTCG	TAGGAT--------C---------GACGTAT----A---G------TGT----CAGCGTC--ACA---------------------CTTGGAGTACCTATGA-----------AG---AT--AAGTATCCGAGGGCTGCTGGC-----CGCATTG-----CTGGTCAC---CCTGGGTTGTTACACCT-------------------------GGGATGCCGC----------CTTGGGGCTTGACAG------------CTTGT	ATGAAGATAAGTATCCGAGGGCTGCTGGCCGCATTGCTGGTCACCCTGGGTTGTTACACCTGGGATGCCGCCTTGGGGCTTGACAGCTTGT	TAGGATCGACGTATAGTGTCAGCGTCACACTTGGAGTACCTATGAAGATAAGTATCCGAGGGCTGCTGGCCGCATTGCTGGTCACCCTGGGTTGTTACACCTGGGATGCCGCCTTGGGGCTTGACAGCTTGT	MKISIRGLLAALLVTLGCYTWDAALGLDSLLGSTYSVSVTLGVPMKISIRGLLAALLVTLGCYTWDAALGLDSL	TRUE
	326750111	RefSeq	NZ_CP053697.2	1044093	1044794	-	WP_173203843.1	hypothetical protein	Pseudomonas campi	S1-A32-2	GCF_013200955.2	MPIKDDTWFKTRTYLHFDPPTSKKTAFSIISSPSKVSSHSYYPLIRFTISTQKIRFNKAESKVERKPPKDREISYAAHLDSHIYSYYCQILDELYEQTLKESDLDDVVLAFRKKGKSNINFAHDAFNEISLRKNCCAIGLDITGFFNNLDHQILKNSWRDLLNLKALPADHYSIYKSLTKFSFVNRDDLYNALKIPSTNPKNGRTRVCTPEEFRVLVRGNGLITINHESPQLS	GCTTCATGTGTAGGCATGAAGGTGCGCAACAGGCTGTCAAGCCCCGCCAGGCAACCAGAGGTAGCGATACCTAAGGCAACCATGGCGACGGCCAGCAGCAGACGGGTAACGTGATTCATGCGGAACCACACTGTAACGCTGACATAAGTATATGTCTCTCCTAGCATCAAGCGGCCATATCCGGACTCCGGTGGAAGGTGTGAGGAACATTTTGGTTTATCCGGCCAGGCGCCCATAAGATTGCCGCCATCTTATGCCTGGCCGGTTGGCTAA	TAGGAG--------A---------GACATAT----ACTTA------TGT----CAGCGTT--ACA---------------------GTGTGGTTCCGCATGA-----------AT---CA--CGTTACCCGTCTGCTGCTGGC-----CGTCGCC-----ATGGTTGC---CTTAGGTATCGCTACCT-------------------------CTGGTTGCCT----------GGCGGGGCTTGACAG------------CCTGT	ATGAATCACGTTACCCGTCTGCTGCTGGCCGTCGCCATGGTTGCCTTAGGTATCGCTACCTCTGGTTGCCTGGCGGGGCTTGACAGCCTGT	TAGGAGAGACATATACTTATGTCAGCGTTACAGTGTGGTTCCGCATGAATCACGTTACCCGTCTGCTGCTGGCCGTCGCCATGGTTGCCTTAGGTATCGCTACCTCTGGTTGCCTGGCGGGGCTTGACAGCCTGT	MNHVTRLLLAVAMVALGIATSGCLAGLDSLLGETYTYVSVTVWFRMNHVTRLLLAVAMVALGIATSGCLAGLDSL	TRUE
	254701075	INSDC	SBGV01000017.1	2785	4560	-	TNE69111.1	reverse transcriptase	Paracoccaceae bacterium	NA	GCA_006226505.1	MPKDWHPHIRRMAPNWGCFSHVFKLSRPVSQPVQDASSIIRAPLASHAGGFAAIRQYHIASCFTVYTTTSKTNAHRRTAGAEMLRVGALTRCSCPLSRRPMEDEFDFTAKDLKHYPHFDAPITLKEIRALVTDPARVAANSFYPFFLYEESWQPYRSTDAAKPDKKTRPIRYGARRDAYVFAFYRRKLSRLYETRLRDLGIEDCPIAYRQVLKPGRGGGKCNIDFAKDAFDEIDRLGDCVAVALDIKGYFENLDHGRIKRTWCDLLGVDKLPPDHYAVFKNITKYSYVDQRSVYSRLGYFGMRERNGHMVPGFLIPFRDMPKQLCSNSDFRAKICGGDPKIGPSLVQKNFLPHGVPQGAPISDLIANFYMLEFDAVLAEYARARGGRYMRYSDDILLIL…	GCACCCAATTGGGGGTGTTTCAGTCACGTGTTTAAACTGTCAAGGCCAGTTTCGCAGCCGGTGCAAGACGCGAGTTCGATCATTCGGGCTCCTCTCGCCAGCCACGCGGGCGGCTTTGCGGCAATTCGGCAATACCACATTGCCAGTTGTTTCACAGTATACACGACCACGTCGAAGACAAACGCACACCGCAGAACGGCGGGGGCGGAGATGTTAAGGGTCGGTGCGTTGACCCGAT	TCGACGTG-----GT---------CGTGTAT----A---C------TGT----GAAACAA-------CTGGCA-------------ATGTGGTATTGCCGA--------A---TT----G--CCGCAAAGCCGCCCGCGTGG-------CTGGCG------AGAGGAGCCCGAATGATCGAACTCGCGTCTT----------------GCA--CCGGCTGCGA----------AACTGGCCTTGACAG------------TTTAA	ATGTGGTATTGCCGAATTGCCGCAAAGCCGCCCGCGTGGCTGGCGAGAGGAGCCCGAATGATCGAACTCGCGTCTTGCACCGGCTGCGAAACTGGCCTTGACAGTTTAA	TCGACGTGGTCGTGTATACTGTGAAACAACTGGCAATGTGGTATTGCCGAATTGCCGCAAAGCCGCCCGCGTGGCTGGCGAGAGGAGCCCGAATGATCGAACTCGCGTCTTGCACCGGCTGCGAAACTGGCCTTGACAGTTTAA	MWYCRIAAKPPAWLARGARMIELASCTGCETGLDSLIDVVVYTVKQLAMWYCRIAAKPPAWLARGARMIELASCTGCETGLDSL	TRUE
	562120285	RefSeq	NZ_JAOXXF010000070.1	18412	19887	+	WP_253176868.1	reverse transcriptase domain-containing protein	Brucella intermedia	Q1111	GCF_026256565.1	MPTGVVAPTHSHEEWELRDKDIKRYIHFDRAISPQKIQKIATDRVAVARHPFFPLLRFHEQWTKFRDQKKPKKKKVRPLRYASRLDAAIYARYRHELSKYYERALAIKGISDIPVAYRRLPKERGGNKCNIDIAKDVFYFIRKIGNCIVTVVDIKSYFESLDHRRIEAVWADLIGKSLPEDHLAVFKSLTKYSIVDVQKLFARLEMKEKVSVGTRKERRQRRIDALRANGYRQICSPKEFRDVVAGGNGKHPSLIQKNGFDFGIPQGTPISDLIANFYLLDFDKEVNEHVEALGGIYRRYSDDIIVVLPTENVGSFEEMKNFLQLRIRKYGAKLQIQDKKVCIGEFTDAGATITYRHLFGSASKNGLEYLGFEYDGQRVKIKSSTLSNAWRKLKRKSYG…	TCCGGATCACGGTAGCGCGTGAGTCAAGTGTTTACACGGTCAATCGGGAAGACAGTCAATATCATCTTAATCAATGGGATAGCTCCTGTGGTTAGGTTCGATATCAGCGACTGTATCAAGATGATGGCCATGGCCATCATTATCTCGATACCGGCAGTATAACATGTATCGTTGAAAATAAGGACGAGAGTGGCGCGAATGCCATGCTAAAATGGCGGGGGTGATAACTATACCATGCCTACTGGTGTT	TCAACGAT-----AC---------ATGTTAT----A---C------TGC----CGGTATC----GAGATAATG-------------ATGGCCATGGCCA--------------TC----A--TCTTGATACAGTCGCTGATATCGAA-CCTAACC------ACAGGAG------CTATCCCATTGATTAAGA----------------TGA--TATTGACTGT----------CTTCCCGATTGACCG------------TGTAA	ATGATGGCCATGGCCATCATCTTGATACAGTCGCTGATATCGAACCTAACCACAGGAGCTATCCCATTGATTAAGATGATATTGACTGTCTTCCCGATTGACCGTGTAA	TCAACGATACATGTTATACTGCCGGTATCGAGATAATGATGGCCATGGCCATCATCTTGATACAGTCGCTGATATCGAACCTAACCACAGGAGCTATCCCATTGATTAAGATGATATTGACTGTCTTCCCGATTGACCGTGTAA	MMAMAIILIQSLISNLTTGAIPLIKMILTVFPIDRVINDTCYTAGIEIMMAMAIILIQSLISNLTTGAIPLIKMILTVFPIDRV	TRUE
	661660873	RefSeq	NZ_JANJWC010000230.1	1869	3149	+	WP_287925478.1	antiviral reverse transcriptase Drt2	Diaphorobacter sp.	NA	GCF_024709745.1	MPYPTWFRQRRYLHFDEPMGLEKARELVEDPVAVSKHAFWPLISYQIETSKIKEDAATGKLVSHPKVRPIAYAAHSDSHIFSYYCQQIGVAYEAALGRHDIADVVLAFRSLGKNNIDFARQAFDEIRLLGDCVAVAFDISGFFDHLDHTLLKQRWKEVLGVAELRSDHYAVFKALTKSAVVNRDELFKATGVSMSNPRSGGRRRLCEPEDFRRKVRAAGLVSSNPNGFGVPQGTAISALLSNVYMLNFDVAAKQFAASRGGKYMRYCDDMLFIMPGKDHADVESFAVAEICKLKLSLNSSKTDVCVFTKVSGGSRQTVSRPLQYLGFLFDGERVLIRSAAFAKFSNRMRRGVSLAKQTMRSRNAMRAQAGIPERDLFLKKIYTRYSHLGGRNFLRYGYK…	GCCTGAGCAAATCGGTGCTTAGGGGATGTCACAGAAAGTCAAGCCATCCGGCATAGCCGGAGCAACTTGATGGACTCACTTGGATTGTCAACTTCATAGTTGCCTCCAGAACAGTGTACGACATTGCTAACACACGTGGCCTTGATGGTGATCGTTTGTCACTCGGTTAAGCCGGGGAGGGTATAAGGGGATTGCCACGGTCTCATCCCTCTCCGGTTTTGCTAT	TAGCAA--------T---------GTCGTAC----A-C--------TGT----T--------------------------------CTGGAGGCAACTATGA----AGTT---GA-------CAATCCA-------------------AGTGAGT------CCATCAA---GTTGCTCCGGCTATGC----------------------------------------------CGGATGGCTTGACTT------------TCTGT	ATGAAGTTGACAATCCAAGTGAGTCCATCAAGTTGCTCCGGCTATGCCGGATGGCTTGACTTTCTGT	TAGCAATGTCGTACACTGTTCTGGAGGCAACTATGAAGTTGACAATCCAAGTGAGTCCATCAAGTTGCTCCGGCTATGCCGGATGGCTTGACTTTCTGT	MKLTIQVSPSSCSGYAGWLDFLLAMSYTVLEATMKLTIQVSPSSCSGYAGWLDFL	TRUE
	46353594	RefSeq	NZ_JAOTPJ010000061.1	109316	110788	+	WP_023925646.1	reverse transcriptase domain-containing protein	Rhodobacter capsulatus	B10	GCF_031630755.1	MQDEFDFTTKDLKHYPHFDAPLSLREIRRLVTSPERVAANSFYPFFLYEESWQPYRSADAAKPDKKTRPIRYGARRDAYIFAFYRRKLSRLYEARLRTLGIEDCPIAYRQVSKSGLGGGKCNIDFAKDAFDEIDRLGDCVAVALDIKGYFENLDHRRIKQIWCDLLGVAELPPDHYAVFKNITKYHFVDQRTTYRRLGYFGLRERNGEMIDGFLRPYRDMPKQLCSNADFRAKICGGDPAYPSIIKKNDKPHGVPQGAPISDLIANFYLLEFDVVMAAYARARGGRYMRYSDDILLILPGGASEASAAVAFATAEMLNHGPELRIKDSKTCVAQFERVAGALRFQHLAQRPDEPAKNGFEYLGFRYDGRCVYVRDSTISRFFGKVAGAAKRDGRRHVEA…	TCCCAGAAGGGCGGGCGCCAGTTACGTGTTTAAACTGTCAAGGCCAGCTTCCGGGGCGGTGCAGATCGCGAGTTCCATAATTCGGGCTCCTTTCGCCAGCCACGCGGGCGGCGTTGCGGCAATCCGGCAATACCACATTGCCAGGTGCGTCACAGTGTATACGACCACGTCAAAGACGAACGCACACCGCAGAACGGCGGGGGCGGAGATGTTAAGGGTCAGTGCGTTGACCCAAT	TTGACGTG-----GT---------CGTATAC----A---C------TGT----GACGCAC-------CTGGCA-------------ATGTGGTATTGCCGG--------A---TT----G--CCGCAACGCCGCCCGCGTGG-------CTGGCG------AAAGGAGCCCGAATTATGGAACTCGCGATCT----------------GCA--CCGCCCCGGA----------AGCTGGCCTTGACAG------------TTTAA	ATGTGGTATTGCCGGATTGCCGCAACGCCGCCCGCGTGGCTGGCGAAAGGAGCCCGAATTATGGAACTCGCGATCTGCACCGCCCCGGAAGCTGGCCTTGACAGTTTAA	TTGACGTGGTCGTATACACTGTGACGCACCTGGCAATGTGGTATTGCCGGATTGCCGCAACGCCGCCCGCGTGGCTGGCGAAAGGAGCCCGAATTATGGAACTCGCGATCTGCACCGCCCCGGAAGCTGGCCTTGACAGTTTAA	MWYCRIAATPPAWLAKGARIMELAICTAPEAGLDSLIDVVVYTVTHLAMWYCRIAATPPAWLAKGARIMELAICTAPEAGLDSL	TRUE
	578958480	INSDC	CP081161.1	83812	85263	+	UWQ99296.1	hypothetical protein	Rhodobacteraceae bacterium S2214	S2214	GCA_025141675.1	MQKPFTPADIKHYPHFDRHLTPDQINELVRDSARVASNKFYPFFLYYETWQPFRTKKDSNGKTIKPPIKSRPIRYAARKDAYILTHYRRILSEKYEVRLCEMGIEECPIAYRKIPKSTGGGKSNIEFAKDAFDAIDAMGDCIAIALDIKGFFENLDHDRIKSVWCDLLGVERLPEDHFTVFKNVTRYRVVDQKEVYRRLGIIAKGQDGIEQYTVPYSDMPTQLCSPKEFRDKICGGDPNLPSIIVKNDDPFGIPQGAPISDLIANFYLMDFDKSLSDFAAEFGGTYMRYSDDILLILPFSEGIADKAEQFAIAEIRNYGNQLKIKPSKTCVVQFKRLDDGLSFQHVKGPQGKNGFEYLGFRYDGRKVYIRDSTISRLYRKVSRTAKGIANGFSNGHPDM…	TCGGCGCACTTGGGGCGTCGCAGTCGATCGTTTAAACTGTCAAGTCCTAGTGCTTCTGTTACGCATAATGCGAGTTCCAATACATGTTCTCCTTTATCGTGACCTGGCCGCTGGACGGCAATCTGGCTCAGCCAGACCACCGCTTGCACAGTATACACGACCACGTCGAAGATTGAGTGTATAACGCAGAACGGTCAGGGTCGGAAATGCCATTTAAGAGCGAATACACCGCTCAAT	TCGACGTG-----GT---------CGTGTAT----AC---------TGT--GCAA-------------------------------GCGGTGGTCTGGCTGA-----------GC---CA-GATTGCCGTCCAGCGGCCAGGT-----CACGATA----AAGGAGAAC---ATGTATTGGAACTCGCATTAT---------------------GCGTAACAGA-------AGCACTAGGACTTGACAG------------TTTAA	TTGGAACTCGCATTATGCGTAACAGAAGCACTAGGACTTGACAGTTTAA	TCGACGTGGTCGTGTATACTGTGCAAGCGGTGGTCTGGCTGAGCCAGATTGCCGTCCAGCGGCCAGGTCACGATAAAGGAGAACATGTATTGGAACTCGCATTATGCGTAACAGAAGCACTAGGACTTGACAGTTTAA	MELALCVTEALGLDSLIDVVVYTVQAVVWLSQIAVQRPGHDKGEHVLELALCVTEALGLDSL	TRUE
	171035634	RefSeq	NZ_PGES01000001.1	5364051	5365343	-	WP_100429051.1	antiviral reverse transcriptase Drt2	Janthinobacterium sp. 67	67	GCF_002797895.1	MQKPKHPWFRRRGYPHFDHPISFREAKRIVKNPLQVAQHSFYPFVEFTINTFKVKRNKITDKVERVEKIRPIAYASHVDCHIYSYYSFILSKIYESWIRSSGLNECILAFRSKGKSNVEFAKDAFDAIKKMGNCHVVALDITGFFDNLDHKILKLEWANLIDERNLPADHYAVFKSLTKFATVNQIKLYESLGISSNNKKSNPKRLCTPLEFRTVIRSKEKIVKNNKGSKKGIPQGSPISALLSNIYMRQFDKVLYSFANSCAGHYFRYCDDILLVVPTEKSSYVETLAINEISKLNLVINPTKTDRVGFQINSTGELCSTKPLQYLGFLFDGEKIILRSASLARYSEKMKKGIKIAKATMLKRNLARIARGEDEKPLFRHKINKRYSHFGRRNFISYG…	GCTCTATACAAAGGTGTAGAGGGATTTCACATGATGTCAAGCCCGCTGAAGCCCGCAACATGGCCTGAAAGCACAATCGACAGCACAATCTGGACAATGAGTTTCATTATTGCCTCCATGATTACATGGTAATACATTTCTAATATTCGTGGCTCGGCCTGACGTTATCAGGTGAAATAGTTGGAGAAAGACCGCTGGCCTAATCCGGAAGGGTGGCTCATAGATCGCCACCATCTCTCACCTTTCCGGTTTGCTAG	TAGAAA--------T---------GTATTACC---A----------TGT----AATC-----------------------------ATGGAGGCAATAATGA-------A---AC----T--CATTGTCCAGATTGTGCTGTC-----GATTGTG------CTTTCAG---GCCATG------------------------------------TTGCGGGCTT----------CAGCGGGCTTGACAT------------CATGT	ATGAAACTCATTGTCCAGATTGTGCTGTCGATTGTGCTTTCAGGCCATGTTGCGGGCTTCAGCGGGCTTGACATCATGT	TAGAAATGTATTACCATGTAATCATGGAGGCAATAATGAAACTCATTGTCCAGATTGTGCTGTCGATTGTGCTTTCAGGCCATGTTGCGGGCTTCAGCGGGCTTGACATCATGT	MKLIVQIVLSIVLSGHVAGFSGLDIMLEMYYHVIMEAIMKLIVQIVLSIVLSGHVAGFSGLDIM	TRUE
	563049582	INSDC	LR963122.1	4453154	4454134	+	CAD7553324.1	hypothetical protein	Aeromonas dhakensis	NA	GCA_905132895.1	MQLKESVLAFRSLGKSNIDFANTAFEKIKAHGDCTAIAMDISGFFDNLDHVILKSMWCKLLQENSLPSDHFNIYRSLTKSSTVNRDLLYAALKISRNNPKSTGARLCDIKTFRDKIRGLGLIKTNSTGKGIPQGTSISALLSNIYMLDFDKKIKDIVVSISGEYYRYCDDMLFIIDSDKTSELISIVTKSISELKIEINDKKTEVRNFHVYSGVQKCDKPLQYLGFIFDGERKLIRSAALARFSGRMKAGVRLAKKTHQKANLIEEKNGVAKTPLFKKKIYERYSHLSKRNFITYGHKAANIMGSNAIKKQLKPLWGRLLKEMNEQ	GCTTACTTATTTAGGAAGTAAGGTGTATCACAAGCTGTCAAGTAGAACGCTCACCAGTACACTGGCTAGCAGACGACTTGCATGGCCGCAGATGGCTAGTAGACTCACGTCGAACACTCCTGCGATGATGGTATCATATATCATATCTGACATTCGTGGCCGACATCATATCGGTGTTGTGAATGCGTATTTAAGTACGTTTGTTAAGCCCGGATTGGGAATCGGATGGCCACAGTCCTTTACCTTTCCGGGTTTTGCAAT	CAGATA--------T---------GATATATG---A----------TAC----CATCATC--GCA---------------------GGAGTGTTCGACGTGA-----------GT---CT-ACTAGCCATCTGCGGCCATGCA-----AGTCGTC----------------TGCTAGCCAGTGTACTGGTGA---------------------G-------------------CGTTCTACTTGACAG------------CTTGT	GTGTTCGACGTGAGTCTACTAGCCATCTGCGGCCATGCAAGTCGTCTGCTAGCCAGTGTACTGGTGAGCGTTCTACTTGACAGCTTGT	CAGATATGATATATGATACCATCATCGCAGGAGTGTTCGACGTGAGTCTACTAGCCATCTGCGGCCATGCAAGTCGTCTGCTAGCCAGTGTACTGGTGAGCGTTCTACTTGACAGCTTGT	MFDVSLLAICGHASRLLASVLVSVLLDSLSDMIYDTIIAGVFDVSLLAICGHASRLLASVLVSVLLDSL	TRUE
	130955455	RefSeq	NZ_FRCX01000020.1	79713	80903	+	WP_072790426.1	antiviral reverse transcriptase Drt2	Duganella sacchari	Sac-22	GCF_900143065.1	MQTTREPWFRRRGYLHFDRPVGQAAALTIVSDPVRVAQRSFFPFLDFDILSTKVKWDDDLKQLVRKRKERKVAYASHIDSHIYSYYCQLLSARYEQELTRRGLGDCVLAFRSLGKSNIHFAAEGFAEVSRRSNCFVLGLDIRGFFDTLDHKILKSAWMSVLGVAQLSPDHYAVYKAITRFSMVNLDSVLELLGVSKNNPRKGRNRLCTPEDFRDKVRPSGMIRANSTGKGIPQGSSISALLSNIYMLEFDCFINEYVAGLGGKYFRYCDDMLFVLPLAAKPTCEAVIKDAISKCKLEIQDAKTERRDFVTRGGRLVTDKPLQYLGFLFDGERIYLRSASLARYSDRLTRGVHLAKATMRKRNRARVARGEDPRPLFTAPLAGQIPPPLATPNSPTL	GCTCCACGTAAAGACGTGGAGGTGTGTTACAAGTTGTCAATTCCGCCCGGCAGCGTGATCGCCAGGACGATTGATAGCAGCGCGATGACAGGATTCCGCAAGGATACCTCCAGTAGCATGTGAACATTGTACGTCATTCCTAACATATGCGGCTCGGCCCCTCTCGGGGTGAGATGGTAAGAAGATTACTTGGTTTATCCGGGGGGGCGGTTAGTAGAATGCCGCCATCTTAGCCCTTCCGGTTTGCTAG	TAGGAA--------T---------GACGTAC----A-A--------TGT----TCACATG----------CTA-------------CTGGAGGTATCCTTGC-----------GG---AA--TCCTGTCATCGCGCTGCTATC-----AATCGTC------CTGGCGA---TCACGCTGCCGGG----------------------------------------------------CGGAATTGACAA------------CTTGT	TTGCGGAATCCTGTCATCGCGCTGCTATCAATCGTCCTGGCGATCACGCTGCCGGGCGGAATTGACAACTTGT	TAGGAATGACGTACAATGTTCACATGCTACTGGAGGTATCCTTGCGGAATCCTGTCATCGCGCTGCTATCAATCGTCCTGGCGATCACGCTGCCGGGCGGAATTGACAACTTGT	MRNPVIALLSIVLAITLPGGIDNLLGMTYNVHMLLEVSLRNPVIALLSIVLAITLPGGIDNL	TRUE
	664509217	RefSeq	NZ_JAUFPQ010000002.1	1160	2461	-	WP_290309091.1	antiviral reverse transcriptase Drt2	Halomonas maura	CECT 5298	GCF_030409305.1	MRREDACWFRKRNYLHFDSPIGFAKAEQLVTNPQKVSQHSFYPLISYSIDSVKISKDKATKNIQKKPKKRPISYPSHKDGHIYSYYSKIIAQRYEEEIKKAQISESVLAFRQLGKSNIDFAKEAFDTIKRMGDCSVVALDITAFFDTLDHKILKEKWSKTLGINSLPEDHYSIYKSITKFSIVSKERLYEELGISKNNPKKNRHRLCSPSEFREKVRKKVLVKTNKTGKGIPQGTPISALLSNIYMIDFDTLMQEAVSEQGGKYFRYCDDMLFITPVQCRDEVAGFVQSEINKLELSIQPTKTERRTFITTPTGQQSDKPLQYLGFTFDGERILIRSSSLSRYSRKVKGGVKLAKSTMKKRNKERIDKGMPEESIYKKKLYERYSHLGKTNFITYGHRA…	GCTTGCCGAAAAGTTGGCAAGGAACATCACAGGATGTCAAGCATTTGCAAGCATACGTGAAAACGAGCCAGAGAATGCAACGACATCGCGCAACTGGGGTCTAGCTTCATAACGATCTCCAATGTGATTGTGATACTGACATTATATGTCATCTCTAACAGAAGCGGCGCATCATTGCTTTCACGAGAAGCGCAACGAGAGTAATGATGGATGGTGAGACTTAGTCCACTTGGTTAAGCCGGGGGGGAGCAGAATGGATGGCCGCAGTCCATCTCCCCCGGTTTTGCTAA	TAGAGA--------T---------GACATAT----A---A------TGT----CAGTATC----ACAATCACA-------------TTGGAGATCGTTATGA-------A---GC----T--AGACCCC-------------------AGTTGCG----CGATGTCGTT--GCATTCTCTGGCTCGTTTTCA----------------CG---TATGCTT-------------GCAAATGCTTGACAT------------CCTGT	ATGAAGCTAGACCCCAGTTGCGCGATGTCGTTGCATTCTCTGGCTCGTTTTCACGTATGCTTGCAAATGCTTGACATCCTGT	TAGAGATGACATATAATGTCAGTATCACAATCACATTGGAGATCGTTATGAAGCTAGACCCCAGTTGCGCGATGTCGTTGCATTCTCTGGCTCGTTTTCACGTATGCTTGCAAATGCTTGACATCCTGT	MKLDPSCAMSLHSLARFHVCLQMLDILLEMTYNVSITITLEIVMKLDPSCAMSLHSLARFHVCLQMLDIL	TRUE
	20122689	INSDC	CP001940.1	1212795	1214072	-	ADH85711.1	RNA-directed DNA polymerase (Reverse transcriptase)	Desulfurivibrio alkaliphilus AHT 2	AHT 2	GCA_000092205.1	MRSQDHPWYKSRGYIHFDLPIGVRQAEAIATSPKRVKRHSFYPFIAYEIKSKKVRKGEDGKSLAIKEKKRPVSYASHVDSHIYTYYTYMLNEAYEKFIKDIGVEENVMAFRKLGKSNIDFANDAFNKIIERQFCAAIAFDIEGFFDNLNHSILKESWSRVLGLKKLPDDHYNVFKSLTKFSKVYKDPLYEAFAISKNNPKKKNKRVCEPRDFRKVVRKNGLVEVNNTQKGIPQGSPISALLSNIYMVEFDQIVSSVMGEINGCYLRYCDDILCIVPLARKNEIIDRINKEIKKLNLNINTDKTKTSEYRVVKGQLTCDKPLQYLGFVFDGHHKLIRSAALARFSERMKSGVRLAKLTRIKYNRVRIRKGQPRQDVYKRKIYERYSHLGQRNFIRYGLRC…	GCCCGTTGTGTAGGCAGCGGGGGATGACACAGGATGTCAAGTCGAAAGTTAATGTATAGACATTGCTGAGATAATGACATCTGGCCAATGGTCAGGATGATTAGTGTTCCTATGAACATAAAGTTGTCCTCCATAGTGTTAGTATAACACATTCTTAACAGTCGCGGCGCGTACCTCCGAGTACGGAAGGGGTTAGTAAACCTTTGGCTAAGCCGGAAGGGATATTTGGATGGCCGCAGTCCTACTCCCTTCCGGTTTTGCAGA	TAAGAA--------T---------GTGTTAT----A-C--------TAA----CACTATG--------------------------GAGGACAACTTTATGT-----------TC---AT--AGGAACACTAATCATCCTGACC----ATTGGCC----AGATGTCATT--ATCTCAGCAATGTC----------------------------TATACATTAA----------CTTTCGACTTGACAT------------CCTGT	ATGTTCATAGGAACACTAATCATCCTGACCATTGGCCAGATGTCATTATCTCAGCAATGTCTATACATTAACTTTCGACTTGACATCCTGT	TAAGAATGTGTTATACTAACACTATGGAGGACAACTTTATGTTCATAGGAACACTAATCATCCTGACCATTGGCCAGATGTCATTATCTCAGCAATGTCTATACATTAACTTTCGACTTGACATCCTGT	MFIGTLIILTIGQMSLSQQCLYINFRLDILLRMCYTNTMEDNFMFIGTLIILTIGQMSLSQQCLYINFRLDIL	TRUE
	653342032	RefSeq	NZ_CANLZT010000028.1	7134	8327	+	WP_282178268.1	antiviral reverse transcriptase Drt2	Vibrio nereis	NA	GCF_947495615.1	MSAKSPTWYRSRGYLHFDLPISSVKAKRLVTNPELVAKHAFFPLINYSVESKKISKDKASSRIDVTYKERPIAYSSHVDSHIYAYYAELLSVKYESKLKELELSECVLAFRGLGKSNIDFAHEAFEQIKNMGECSAVALDFSKFFDTLDHELLKKSWAAILDTNKLPNDHFNVFKSITKFSKVNKVDLYNEFSISNNNPKKGRNRVCSSKEFRDVVRAKKLIKTNQDSFGIPQGSPISALLSNIYMLEFDAEMNRYVKMYGGKYYRYCDDMLFIVPTGQKKKVAGYAQKKVKGLKVSINPKKTELRTFTKQGNILVADQMLQYLGFMFDGENAYIRSSSLALYSEKMKRGIRLAKKTMVKYNAIRQSKGLDERPLYKRKLYSRYTHLGGRNFITYGL	GCTTTTGATAGAGGCAAATATGTCGCTGATCAAAAGGAGCTTAACAGGCTGTCAAGTCCAATCGGAATGCAACCAAAGCAAACTGAGCAGATAGACAGCAGGAACTGGAATAAGGTCTTCATAGATACTTCCAAGGTTATAGTTATAGTATAATCCATTTCTAACATTACGCGGCTAGAGTCCATGGATTCAACGGTTGTTTAAACAACTTGGTTAAGCCGAGGTAAGGCGTTCCGAATTGCCGCAGTTCTAAGTCTGCCTCGGTTTTGCTAG	TAGAAA--------T---------GGATTAT----A---C------TAT----AACTATA---------ACC--------------TTGGAAGTATCTATGA-------A---GA---------------CCTTATTCCAGT--------TCCTG------CTGTCTA----TCTGCTCAGTTTGCTTTGGT----------------TG----CATTCCG------------ATTGG-ACTTGACAG------------CCTGT	ATGAAGACCTTATTCCAGTTCCTGCTGTCTATCTGCTCAGTTTGCTTTGGTTGCATTCCGATTGGACTTGACAGCCTGT	TAGAAATGGATTATACTATAACTATAACCTTGGAAGTATCTATGAAGACCTTATTCCAGTTCCTGCTGTCTATCTGCTCAGTTTGCTTTGGTTGCATTCCGATTGGACTTGACAGCCTGT	MKTLFQFLLSICSVCFGCIPIGLDSLLEMDYTITITLEVSMKTLFQFLLSICSVCFGCIPIGLDSL	TRUE
	390678730	RefSeq	NZ_WFKC01000266.1	2388	3362	-	WP_200479634.1	antiviral reverse transcriptase Drt2	Azospirillum brasilense	BR11138	GCF_016622105.1	MSDPVWYRKKRYAHFDVPLSADNATAYVTNPERVAKRSFYPFIAFDITVRRYKSKNGTTEIKNKKRPIRMASHVDGYVFAYYAWMLSRRYEGFIENTPLRKCVLAYRSGIGSNITFAKEAFWEVDRRGSCVAIAMDLEKFFDSLDHEHLKRQWCQVLGTNRLPPDHYAVFKAMTRYARVDREAAYATLGIKDAPPKPLCTPSEFRTKIRAGRLIQVNTDKFGIPQGSPMSSVLSNIYMIPFDQEMVALAYGLHGYYRRYCDDILWIVEDGDQETVQRAVEIALRKIGSEVNVNREKTIVSKFDFHGLTADGKPLQYLGFTYDGH	GCCTCTCAGGAACGGATGCCGGTCGCTGTAGAGGGGGAGTAGTTGATGACGTCAACGGCGAACTTCGCCAGCGACACGAGCCTGAATATCCACAGCGTGGCTTTCAGCAGCTTGCGGCTCATCTTCCGACCTCCATCGTTAGGTTAGCACATGTAGTTTTTCGCGTTAGGTGGCGATGCTCTGGTAACGCTGCCGAATATAGTGGTCCCCGACACAGTCCAATCGGCGTGGCTAATTGGCATTGATAGAGGGGGTCGAAGTCTTCCGGGGGAGCGGATTATTGGGTAGGCGCGACAGAACCCAGGCTTTGCCACGCTCCCCCGGACTTGCTAC	TCGGCA------------------GCGTTACCA-GA-GCA------TCG---CCACCTAAC-------------------------GCGAAAAACTACATGT-----GCT---AA--CCTAACGATGGAGGTCGGAAGATGAGC----CGCAAGC----TGCTGAAAGCCACGCTGTGGATATTCAGGCTCG---------------TGT---CGCTGGCGAA----------GTTCGCCGTTGACGT------------CATCA	GTGTCGCTGGCGAAGTTCGCCGTTGACGTCATCA	TCGGCAGCGTTACCAGAGCATCGCCACCTAACGCGAAAAACTACATGTGCTAACCTAACGATGGAGGTCGGAAGATGAGCCGCAAGCTGCTGAAAGCCACGCTGTGGATATTCAGGCTCGTGTCGCTGGCGAAGTTCGCCGTTGACGTCATCA	MSLAKFAVDVIIGSVTRASPPNAKNYMC*PNDGGRKMSRKLLKATLWIFRLVSLAKFAVDVI	TRUE
	502666155	INSDC	CP086301.1	1916109	1917380	+	UEP39990.1	reverse transcriptase/maturase family protein	Burkholderia sp. B21-005	B21-005	GCA_020843965.1	MSEPAEWFKRRRYLHFDLPISEPAAVAITGNPTVVARHAFYPFIRFTVKSRKVKWDKLSKRLMTSEKERPVSYASHVDSHIYAFYASILSQHYEDYLKEVGYQSSVLAFRKLGKSNIEFAKDAFDAIKKMEGADVIAADISDFFGSLNHQILKASWAKILKTKELPSDHYNVFKSLTRFTWVDKNYLYKCLGISIHNPRGFGARICEPEIFRTVVRKLGLIQRNATDRGIPQGSPISALLSNIYMTDFDQAMWTSVASIGGQYFRYCDDMLIIAPEGKGKEFMQLARELADLYALPLHPKKTEERFFTSSSGKLLADKPLQYLGFIFDGQQVSLRSASLARYSERMRRGIRLARVTMQARNTLRVERGESPRPLYKGKLYRRYSYLGRRNFVSYAIRAA…	GCTCATCGGATTTGCCGATGAGGAAAGTGACAGGTTGTCAAGCCACGCGAATCCGCTCCATGAGCTGAGACGCAACGCGGACAACACGTAGAACAGGACTTCCGTCATACGGACCTCTACGATGATACTGCCATGATACTGCATTTCTAACATTTAGCGGCCAAAGCTCAGTTTTCGGACTGAGTGAGATAATGTGAAGAACATTGTTGTATATCCGGGGAGGCGGTTACTGGAATGCCGCCAACCATCGCCCCCCCGGTTTGCTAG	TAGAAA--------T---------GCAGTATC---A----------TGG----CAGTATC---ATC--------------------GTAGAGGTCCGTATGA------CG---GA-------AGTCCTGTTCTACGTGTTGTC-----CGCGTT-------GCGTCTC---AGCTCATGGAGCGGATT---------------------------------------------CGCGTGGCTTGACAA------------CCTGT	ATGACGGAAGTCCTGTTCTACGTGTTGTCCGCGTTGCGTCTCAGCTCATGGAGCGGATTCGCGTGGCTTGACAACCTGT	TAGAAATGCAGTATCATGGCAGTATCATCGTAGAGGTCCGTATGACGGAAGTCCTGTTCTACGTGTTGTCCGCGTTGCGTCTCAGCTCATGGAGCGGATTCGCGTGGCTTGACAACCTGT	MTEVLFYVLSALRLSSWSGFAWLDNLLEMQYHGSIIVEVRMTEVLFYVLSALRLSSWSGFAWLDNL	TRUE
	492284505	RefSeq	NZ_JAIZPT010000004.1	306239	307510	-	WP_226229218.1	antiviral reverse transcriptase Drt2	Burkholderia cepacia	AU41977	GCF_020419085.1	MSESVEWFKRRRYLHFDLPTSESAAVAITSNPSVVERHAFYPFIQFTVTSRKVKWDKSAKRLVTIEKERPVSYASHVDSHIYAYYASILSEHYENYLKDVGYQASVLAFRKLGKSNIEFAKDAFDAIKEMSGADVIAADISDFFGSLNHKILKASWAKILKAKELPSDHYNVFKSLTRFTWVNKNNLYKCLGISIYNPRGSGARICEPEIFRTVVRKLGLIQRNATDKGIPQGSPISALLSNIYMTDFDQAMWTSVASMGGKYFRYCDDMLIIAPEGKGKEFMQLARELADLHALPLHPKKTEERFFTSSSGKLLADKPLQYLGFIFDGQQVSLRSASLARYSERMRRGVRLARVTMQARNTLRVERGESPRPLYKGKLYRRYSYLGRRNFVSYAMRAA…	GCTCATCGGATTTGCTGATGAGGAAAGTGACAGGTTGTCAAGCCACGCGAATCCGCTCCATGAGCTGAGACGCAACGCGGACAACACGTAGAACAGGACTTCCGTCATACGGACCTCTACGATAATACTGCCATGATACTGCATTTCTAACATTTCGCGGCCAAAGCTCAGTTTTCGGACTGGGTGAGATAGTGTGAAGAACATTGTTGTATATCCGGGGAGGCGGTTACTGGAGCGCCGCCAACCGTCGCCTCCCCGGTTTGCTAG	TAGAAA--------T---------GCAGTATC---A----------TGG----CAGTATT---ATC--------------------GTAGAGGTCCGTATGA------CG---GA-------AGTCCTGTTCTACGTGTTGTC-----CGCGTT-------GCGTCTC---AGCTCATGGAGCGGATT---------------------------------------------CGCGTGGCTTGACAA------------CCTGT	ATGACGGAAGTCCTGTTCTACGTGTTGTCCGCGTTGCGTCTCAGCTCATGGAGCGGATTCGCGTGGCTTGACAACCTGT	TAGAAATGCAGTATCATGGCAGTATTATCGTAGAGGTCCGTATGACGGAAGTCCTGTTCTACGTGTTGTCCGCGTTGCGTCTCAGCTCATGGAGCGGATTCGCGTGGCTTGACAACCTGT	MTEVLFYVLSALRLSSWSGFAWLDNLLEMQYHGSIIVEVRMTEVLFYVLSALRLSSWSGFAWLDNL	TRUE
	4779628	INSDC	CP000388.1	2076094	2077383	+	ABG40257.1	conserved hypothetical protein	Paraglaciecola sp. T6c	T6c	GCA_000014225.1	MSIENLNDWYKERHYLHFDPPIGKRKAISIATNPEAVAKHAFYPLINFEVTKIKVRSDDNGKLIKHKKPRPIAYAAHSDAAIYSYYAQLLSKEYEVKVAELNLDDNVLAFRSKGKSNIHFANDAFEAINQVGPCTAIGYDVSKFFDTLDHGVLKSQWQTLLGVKTLPDDHYKVFKSLTKFTQVDKCKLFGSLGLSIHNPKVQNKRLCTAEQFRKYVRENNLISKNPRPNKGIPQGTPISALLSNIYMLDFDQRVKEALEGQGGVYFRYCDDMLFIIPDAAKQFVSSIDQFVTDAIESLKIEINHGKTEKRQFVLKGSELFSNKPLQYLGFLFDGKRKMLRSAGLAKYSERMKKAVKLAKRTQKVRNEKRVKRGLLPTQLYKKKLYSKHSYLGRRNFITY…	GCCTAATTTATAGAGATTAGGGGATGCTACAGTTTGTCAAGGTACTGCAAGAGAAATCTTAAAGTAACTGACGCTATCATGAACATTATTGTTTCCATGTTACTCGGGACCTCCAATGCCCCATGATTATTAGTATATATCATTATTAACACATGCGGCTCGTTGCTTCTGCAACAAGATGGTGCGATGTAAGTCAATCCAGATAAGCCAGCGCTAAGCTTAGGATCGCCGCAAAACCGATTTTAGCGCTGGTTTAGCTAC	TAATAA--------T---------GATATAT----ACTAA------TAA---TCATGGGG---CA---------------------TTGGAGGTCCCGA--------------GT---AA--CATGGAAACAATAATGTT--------CATGATA------GCGTCAG---TTACTTTAA---------------------------------GATTTCTCTT----------GCAGTACCTTGACAA------------ACTGT	ATGGAAACAATAATGTTCATGATAGCGTCAGTTACTTTAAGATTTCTCTTGCAGTACCTTGACAAACTGT	TAATAATGATATATACTAATAATCATGGGGCATTGGAGGTCCCGAGTAACATGGAAACAATAATGTTCATGATAGCGTCAGTTACTTTAAGATTTCTCTTGCAGTACCTTGACAAACTGT	METIMFMIASVTLRFLLQYLDKLLIMIYTNNHGALEVPSNMETIMFMIASVTLRFLLQYLDKL	TRUE
	69023883	RefSeq	NZ_JQNA01000002.1	1035398	1036669	-	WP_035551547.1	antiviral reverse transcriptase Drt2	Burkholderia sp. 9120	9120	GCF_000745015.1	MSKAVGWFKRRRYLHFDLPISENAAAAIACNPEVVTRHAFYPFIRFIVKSHKVKWDKVHKRLVVIPKERPVSYASHVDSHIYAHYASLLSERYEEYLREVEYQPSVLAFRRLGKSNIEFAKEAFDAIKLMGGADVICADISDFFGNLDHKILKASWATMLGGKNLPPDHYNVFKSLTRFTWVDKRNLYKVLGISFNNPRRAGARICEPDVFRNVVRACGLIERNVVPKGIPQGSPISALLSNIYMTGFDQAMWTALSPSGGKYFRYCDDMLIIAPEGKGKEFMKLAGELASLYELPLHPKKTEERFFTSTSGRLEADRPLQYLGFIFDGQQVSLRSASLARYSERMRRGVRLARVTMRTRNDLREERGEAARPLYKGKLYRRYSYLGRRNFVSYALRAS…	GCTCTTCGGATATGCTGGAGAGGAAAGTGACAGGTTGTCAAGCCACGCCGAACGGCTCCAAGAGCAGAGACGCAGCGCTGATAACGCATAGACTATGATCTCCGTCATACGGACCTCTACGTCGATACTGACATGATACTTCATTTCTAACATTAGCGGCCAAAGCTCGGTTTTTAAGCTGAGTGAGATAATGTGAAGAACATTGCTGTATATCCGGGGAGGCGGTTATTGGAATGCCGCCAACCGTCGTCTCCCCGGTTTGCTAG	TAGAAA--------T---------GAAGTATC---A----------TGT----CAGTATC---GAC--------------------GTAGAGGTCCGTATGA------CG---GA-------GATCATAGTCTATGCGTTATC-----AGCGCT-------GCGTCTC---TGCTCTTGGAGCCGTTC---------------------------------------------GGCGTGGCTTGACAA------------CCTGT	ATGACGGAGATCATAGTCTATGCGTTATCAGCGCTGCGTCTCTGCTCTTGGAGCCGTTCGGCGTGGCTTGACAACCTGT	TAGAAATGAAGTATCATGTCAGTATCGACGTAGAGGTCCGTATGACGGAGATCATAGTCTATGCGTTATCAGCGCTGCGTCTCTGCTCTTGGAGCCGTTCGGCGTGGCTTGACAACCTGT	MTEIIVYALSALRLCSWSRSAWLDNLLEMKYHVSIDVEVRMTEIIVYALSALRLCSWSRSAWLDNL	TRUE
	226592131	INSDC	PIQC01000008.1	20776	22041	+	RUO66965.1	hypothetical protein	Idiomarina ramblicola	R22	GCA_003987255.1	MSKDEPAWYKKRGYLHFDAPIGAARAIKLVRNTKAVSKHAFYPLLRYEVISKKLKRNSDGKLKPEPKIRPISYAAHADSQIYSFYANQLAEAYERKLASLELSECVLAFRKLRKSNIEFARDAFTEISNMGRCSAVAIDISKFFDTLNHQHLKKSWCDVLGEETLPNDHYAVYKSLTKFSFCNRDAVYKAFQVSPSNPWNGRQRICESAEFRKRVRDSGLITTNKDTFGIPQGTPISALLSNIYMIDFDQQMKALAKECGGSYRRYCDDMLFIIKRGCEARVESQAECELKKLGVAINPKKTEVRQFWRYGGVQKANAPLQYLGFTFDGQRILLRSAALAKFSGRMNKAIRLVSRTLNSQLEKDEKARLRKKKLYERYSHLGNRNFIRYGLRAADKMQS…	GCTCCGTCTGTAGAGTCGGAGGTGTATCACAAGCTGTCAAGTAGCAATTGGAGCCAGCAACCATAACTGGTGACCACATGCCTTGAGCAGCCGCACATAACGATTAGCTGAAACATGCCGATAGTTCCCTGTGACGCAATGATATTATACATCATATGTGACATATGAGTGGCCCGGCGCGGAAGCGCTATGTATACGTAACAACTACGTTTGTTAAGCCCAAGACGGTACCGGATGGCCACAGTCTAAGCCGTTTTGGGTTTTGCAAA	CACATA--------T---------GATGTAT----A-A--------TAT----CATTGCG--------------------------TCACAGGGAACTATCG-----------GC---AT--GTTTCAGCTAATCGTTATGTGCG---GCTGCTC------AAGGCATG--TGGTCACCAGTTATGG---------------------TT---GCTGGCTCCA----------ATTGCTACTTGACAG------------CTTGT	ATGTTTCAGCTAATCGTTATGTGCGGCTGCTCAAGGCATGTGGTCACCAGTTATGGTTGCTGGCTCCAATTGCTACTTGACAGCTTGT	CACATATGATGTATAATATCATTGCGTCACAGGGAACTATCGGCATGTTTCAGCTAATCGTTATGTGCGGCTGCTCAAGGCATGTGGTCACCAGTTATGGTTGCTGGCTCCAATTGCTACTTGACAGCTTGT	MFQLIVMCGCSRHVVTSYGCWLQLLLDSLSHMMYNIIASQGTIGMFQLIVMCGCSRHVVTSYGCWLQLLLDSL	TRUE
	652219728	RefSeq	NZ_CAKZHR010000059.1	22175	23446	-	WP_281663552.1	antiviral reverse transcriptase Drt2	Paraburkholderia fungorum	NA	GCF_936925495.1	MSKLPEWYRRRRYLHFDLPINEKAAAVIACNPEIVTRHAFYPFIRFTVKSHKIKWDKVHKRLVATPKERPVSYASHVDSHIYAFYASQLSARYEEYLREVEYQPSVLAFRKLGKSNIEFAKEAFDAIKLMGGADVVCADISDFFGNLDHKILKASWAAILGVKDLPPDHYNVFKSLTRFSWVDKRNLYKTLGISFNNPRRSGARICEPDVFRNVVRGCGLIERNLLAKGIPQGSPISALLSNIYMTGFDQAMWTAAAASGGKYFRYCDDMLIIAPEGKGKEFMMLANELADLYRLPLHPKKTEERFFTSASGKLKADKPLQYLGFIFDGQQVSLRSASLARYSERMRRGVRLARVTMRTRNDLRVARGEAATPLYKGKLYRRYSYLGRRNFVSYALRAS…	GCTCTTCGGATTTGCTGGAGAGGAAAGTGACAGGTTGTCAAGCCATGCCGAACCGCTCCACGAGCAGAGACGCAGCGCAGACAACGCATAGACTAGGATTTCCGTCATACGGACCTCTACGTCGATACTGACATGATATTTCATTTCTAACATTAGCGGCCAAAGCTCGGTTTATAAACCGAGTGAGATAATGTGAAGAACATTGCTGTATATCCGGGGAGGCGGTTATTGGAATGCCGCCAACCGTCGCCTCCCCGGTTTGCTAG	TAGAAA--------T---------GAAATATC---A----------TGT----CAGTATC---GAC--------------------GTAGAGGTCCGTATGA------CG---GA-------AATCCTAGTCTATGCGTTGTC-----TGCGCT-------GCGTCTC---TGCTCGTGGAGCGGTTC---------------------------------------------GGCATGGCTTGACAA------------CCTGT	ATGACGGAAATCCTAGTCTATGCGTTGTCTGCGCTGCGTCTCTGCTCGTGGAGCGGTTCGGCATGGCTTGACAACCTGT	TAGAAATGAAATATCATGTCAGTATCGACGTAGAGGTCCGTATGACGGAAATCCTAGTCTATGCGTTGTCTGCGCTGCGTCTCTGCTCGTGGAGCGGTTCGGCATGGCTTGACAACCTGT	MTEILVYALSALRLCSWSGSAWLDNLLEMKYHVSIDVEVRMTEILVYALSALRLCSWSGSAWLDNL	TRUE
	518856140	RefSeq	NZ_RBSX01000110.1	1	1108	-	WP_235811844.1	antiviral reverse transcriptase Drt2	Pseudomonas savastanoi	ICMP 9420	GCF_003701775.1	MSNAWYKSRRYLHFDRPVNEDAALKVVSDQRAVARHSFYPLIRYVAESQKVHFDKAAGRVVKKDPKKRQISYAAHLDSHIYSYYCEALSDLYERYLSTTEWSASVLAFRTLGKSNIEFAYEAFMDIASRTECCAVGIDIKGFFDNLSHTHLKSSWQKLIDRPSLPDDHFAVYKSLTKFSFVDREEVYSALGISKNNPKNGRQRICEPHQFRSAIRGAGLIETNSIGKGIPQGSPISALLSNIYMMDFDEKLYSYVETHGGSYFRYCDDILLIVPLAKEAEAIQFVDDEVAAIKLEVQKTKTEICRFKKTAKGCRSDRALQYLGFIFDGENIYLRSSSLARYQERVNRGLSIATLSMQKVNTARIAREGL	GCTCATGGCATAGGCCCTGAGGTGCATCACAAGCTGTCAAGCCCCAAGGCGGTTCCGGAGGAATAACATCCTACGATTACCAGCAATGCGGCCAGCAGCCCACGGAGACTTATCTTCATAGATACTCCAAGTGTGACGCTGACATTATATGTCGATCCTAGCAATCGCGGTGAGGCCGGGTAACCGGTTAGATGGTGTGAAGAACATTTGGGTTTATCCGACCGAGCGGCTGAAGGATTGCCGCCATCCTATGCTCGGTCGGTTGGCTCG	TAGGAT--------C---------GACATAT----A---A------TGT----CAGCGTC--ACA---------------------CTTGGAGTATCTATGA-----------AG---AT--AAGTCTCCGTGGGCTGCTGGC-----CGCATTG-----CTGGTAAT---CGTAGGATGTTATTCCT-------------------------CCGGAACCGC----------CTTGGGGCTTGACAG------------CTTGT	ATGAAGATAAGTCTCCGTGGGCTGCTGGCCGCATTGCTGGTAATCGTAGGATGTTATTCCTCCGGAACCGCCTTGGGGCTTGACAGCTTGT	TAGGATCGACATATAATGTCAGCGTCACACTTGGAGTATCTATGAAGATAAGTCTCCGTGGGCTGCTGGCCGCATTGCTGGTAATCGTAGGATGTTATTCCTCCGGAACCGCCTTGGGGCTTGACAGCTTGT	MKISLRGLLAALLVIVGCYSSGTALGLDSLLGSTYNVSVTLGVSMKISLRGLLAALLVIVGCYSSGTALGLDSL	TRUE
	541086202	INSDC	CP089282.1	25247	26524	+	UPT37152.1	reverse transcriptase/maturase family protein	Pseudomonas amygdali pv. loropetali	AAC	GCA_023207855.1	MSNAWYKSRRYLHFDRPVNEDAALKVVSDQRAVARHSFYPLIRYVAESQKVHFDKAAGRVVKKDPKKRQISYAAHLDSHIYSYYCEVLSDLYERYLSTTEWSASVLAFRTLGKSNIEFAYEAFMDIASRTECCVVGIDIKGFFDNLSHTRLKSSWQKLIDRPSLPDDHFAVYKSLTRFSFVDREEVYSALGISKNNPKNGRQRICEPHQFRSAIRGAGLVETNSIGKGIPQGSPISALLSNIYMMDFDEKLYSYVETHGGSYFRYCDDILLIVPLAKEAEAIQFVDDEVAAIKLEVQKTKTEVCRFKKTAKGFRSDRALQYLGFIFDGENIYLRSSSLARYQERVNRGLSIATLSMQKVNTARIARGQLPRSIFLRKLHSRYSYLGRRNFISYGYRAAR…	GCTCATGGCATGGGCCCTGAGGTGCATCACAAGCTGTCAAGCCCCAAGGCGGTTCCGGAGGAATAACATCCTACGATTACCAGCAATGCGGCCAGCAGCCCACGGAGACTTATCTTCATAGATACTCCAAGTGTGACGCTGACATTATATGTCGATCCTAGCAATCGCGGTGAGGCCGGGTAACCGGTTAGATGGTGTGAAGAACATTTGGGTTTATCCGACCGAGCGGCTGAAGGATTGCCGCCATCCTATGCTCGGTCGGTTGGCTCG	TAGGAT--------C---------GACATAT----A---A------TGT----CAGCGTC--ACA---------------------CTTGGAGTATCTATGA-----------AG---AT--AAGTCTCCGTGGGCTGCTGGC-----CGCATTG-----CTGGTAAT---CGTAGGATGTTATTCCT-------------------------CCGGAACCGC----------CTTGGGGCTTGACAG------------CTTGT	ATGAAGATAAGTCTCCGTGGGCTGCTGGCCGCATTGCTGGTAATCGTAGGATGTTATTCCTCCGGAACCGCCTTGGGGCTTGACAGCTTGT	TAGGATCGACATATAATGTCAGCGTCACACTTGGAGTATCTATGAAGATAAGTCTCCGTGGGCTGCTGGCCGCATTGCTGGTAATCGTAGGATGTTATTCCTCCGGAACCGCCTTGGGGCTTGACAGCTTGT	MKISLRGLLAALLVIVGCYSSGTALGLDSLLGSTYNVSVTLGVSMKISLRGLLAALLVIVGCYSSGTALGLDSL	TRUE
	682688585	RefSeq	NZ_JAUZML010000001.1	2431678	2432961	+	WP_305838748.1	antiviral reverse transcriptase Drt2	Photobacterium leiognathi subsp. mandapamensis	lsplen1.1	GCF_030716725.1	MSSNKPLWYRSRGYLHFDLPVSFKKAKNLVTNPELVSKHAFFPLINYAVESKKISKNKDTRKIDVAVKERPIAYSSHMDSHIYAFYANLLSKKYEAKLKSAGLTESILAFRGLGKSNIDFAFEAFEQIKIMGECSAVALDFSKFFDTLDHDLLKQSWANLLGEKNLPLDHFNVFKSITKFSKVNKVELYKEFGISPNNPKNGRNRVCTAQEFRDVVRKKKLIKTNKDPFGIPQGSPISALLSNIYMFEFDAEMKRYMDIHGGKYYRYCDDMLFIVPAPLREKVAGYAQEQVKKLKVSINPKKTELRTFSSQGDILVADQMLQYLGFMFDGENVYIRSSSLARYSEKMKRGIRLAKKTMDKYNAVRANKGLPEKALYKRKLYSRYTHLGGRNFVTYGLRA…	GCTTTTGATAGGGATAAATGAATCGTTGATCAAAAGGAGCTTAACAGGTTGTCAAGTCCAATCGGCACGCCACCAAGGCAAGCTGAGCAGATAGACAGCAGGAACTGGAACAGGGTCTTCATAGATACCTCCACGGTTATAGTTATAGCATAATCCATTTCTAACATGACGCGGCTAGAGTTTCAGGACTCGTGGATGGTTGTCTTAACAACTTGGTTAAGCCGAGGTAAGGCGTAAGGAATTGCCGCAGTTCTAAGTCTGCCTCGGTTTTGCTAG	TAGAAA--------T---------GGATTAT----G---C------TAT----AACTATA---------ACC--------------GTGGAGGTATCTATGA-------A---GA---------------CCCTGTTCCAGT--------TCCTG------CTGTCTA----TCTGCTCAGCTTGCCTTGGT----------------GG----CGTGCCG------------ATTGG-ACTTGACAA------------CCTGT	ATGAAGACCCTGTTCCAGTTCCTGCTGTCTATCTGCTCAGCTTGCCTTGGTGGCGTGCCGATTGGACTTGACAACCTGT	TAGAAATGGATTATGCTATAACTATAACCGTGGAGGTATCTATGAAGACCCTGTTCCAGTTCCTGCTGTCTATCTGCTCAGCTTGCCTTGGTGGCGTGCCGATTGGACTTGACAACCTGT	MKTLFQFLLSICSACLGGVPIGLDNLLEMDYAITITVEVSMKTLFQFLLSICSACLGGVPIGLDNL	TRUE
	72297648	INSDC	CABFLW010000015.1	7150	8478	+	VTX83733.1	Reverse transcriptase (RNA-dependent DNA polymerase)	Neisseria subflava	NA	GCA_901873995.1	MSTSNPSWYKCRGYLHFDSPINSRQAISLVTSPKKVVTHSFYPFLSCTLSMPKVKKENGELKRGAKEREIAYASHKDSHIFSYYTHILNEKYENLIENKYSSINNSVLAFRKLGKSNIEFAKYAFDYILKHKNCSVIALDISNFFGNIDHNILKAKWKKIISNGTLPPDHFAVFKAITQYSIIKKEIAFKEFGISIHTPRSNSRKQICSPEEFRKFRDKFNDTLFKGNQVIYSNKGMGKGIPQGSPISALLSNIYMIDFDIIVQDIIQEKNGLYMRYCDDILCIIPSDELEIIRTFIKNEIKKLKLDINEKKTEIVNFKFDQEKNKITNDKKLQYLGFIIKDESITIRPAAFTKYSKKMKRGVSLAKQTQRKYNKIRELNGKEKKKIFKHKLFVTYSHL…	GCCTGTTTAGTTTGAGCGAACAGGGACTTCAGCAGACTGTCAAGGTCAAGGTAGGCTTGGAAACTTGCCGCCAACCAAGACAGGGCTATCCACAGGAAATGTATGATGATTATTGTCATATTTTCATCCTTGATAGTTATTGTTTGAGTATAACTCATCTTTAGCATATCACGCGGTCTCATAAAGTTGTAAGTCATGCATCATTATGTAAACGGTGCTTTTTAGAAGTGCTTTGCTATACTAGGGGCTGTTAATTTAATTATCTGAACTGATAATTAGGGACTACCGCAATCCTAAGCTCCTAGTTTTGCTAA	TAAAGA--------T---------GAGTTAT----ACTCAAACA---AT----AACTATC--------------------------AAGGATGAAAATATGA-----CAA---TA---AT--CATCA---TACATTTCCTGTG-----GATAGCC------CTGTCT----TGGTTGGCGGCAAGTTTCCAA----------------GC---CTA-----------------CCTTGACCTTGACAGT---------CTGCTGA	ATGACAATAATCATCATACATTTCCTGTGGATAGCCCTGTCTTGGTTGGCGGCAAGTTTCCAAGCCTACCTTGACCTTGACAGTCTGCTGA	TAAAGATGAGTTATACTCAAACAATAACTATCAAGGATGAAAATATGACAATAATCATCATACATTTCCTGTGGATAGCCCTGTCTTGGTTGGCGGCAAGTTTCCAAGCCTACCTTGACCTTGACAGTCTGCTGA	MTIIIIHFLWIALSWLAASFQAYLDLDSLLIKMSYTQTITIKDENMTIIIIHFLWIALSWLAASFQAYLDLDSLL	TRUE
	252968857	INSDC	VANS01000003.1	157573	158886	-	TMM51678.1	reverse transcriptase	Sulfitobacter sabulilitoris	HSMS-29	GCA_005887615.1	MTDDFSLTNSDLKHYPHFDAPISLKEIERLVTDEQRVASNKFYPFFLYHEEWQPYRSANAVKPEKKSRPIRYGARRDAYIFAHYRRKLSAPYEQRLADMGISDCPIAYRQIPKPGTNGGKCNIDFAKDAFDEVDRLGDCVAVALDIKGYFENLSHSRIKAIWCDLLGADELPADHYAVFKNITKYRFVDQRSVYRRLGYLGLIQRGKHTIEGFTVPYREMPKQLCSPDDFRAKICGGDPTKPSLVQKNALPHGVPQGAPISDLIANFYLIDFDAKLDQYARERGGKYMRYSDDILLIIPGGDTEAAAATSFATDEIKNHGEALEIKAAKTCVVRFTRSGEDLSFEHLTGSQGKNGLEYLGFRYDGRKVYVRESTISRLYRKVSVAAKRDGTMHVLSNPS…	TCGGCATCGATTGGGATGCCGCAGTTATGTGTTTAAACTGTCAAGGCTCGTTGTTAGGCCAGTGCAGATTGCTTGTTCCATAATCGGGGCTCCTTCCGCCAGTGCGCAGCGCATCTTGTAGGTAATCCGACAATACCAGATTGTCAGCTTTACTACAGTATACACTATCACGTCGTAGACGAACGCACATCGCAGAACGGCGGGGGCGGGAATGACAAGGGTAAGTGCGTTGACCCGA	ACGACGTG-----AT---------AGTGTAT----A---C------TGT----AGTAAAG-------CTGACA-------------ATCTGGTATTGTCGG--------A---TT----A--CCTACAAGATGCGCTGCGCA-------CTGGCG------GAAGGAGCCCCGATTATGGAACAAGCAATCT----------------GCA--CTGGCCTAAC----------AACGAGCCTTGACAG------------TTTAA	ATGCGCTGCGCACTGGCGGAAGGAGCCCCGATTATGGAACAAGCAATCTGCACTGGCCTAACAACGAGCCTTGACAGTTTAA	ACGACGTGATAGTGTATACTGTAGTAAAGCTGACAATCTGGTATTGTCGGATTACCTACAAGATGCGCTGCGCACTGGCGGAAGGAGCCCCGATTATGGAACAAGCAATCTGCACTGGCCTAACAACGAGCCTTGACAGTTTAA	MRCALAEGAPIMEQAICTGLTTSLDSLNDVIVYTVVKLTIWYCRITYKMRCALAEGAPIMEQAICTGLTTSLDSL	TRUE
	351517519	RefSeq	NZ_JABBJE010000001.1	1018284	1019699	+	WP_185224265.1	reverse transcriptase domain-containing protein	Brevundimonas huaxiensis	090558	GCF_014218725.1	MTGRTIVRQDVNTVAGESRNIIVTAAGGRDGLNGTHPRRVTTKPLKARRYPHFDDPLDDNALGTFERSEAEVAAHPFFPLLAYQKTRRTVDFSVFPPEVKTKPRDIKYAAHADAALYGIYARKLAVPYEDALRHRGISDSVLAYRSGVGYNVPFAGALFDEIRQCGGGTVICVDVSKFFDRLRHDLLKARLGDIIGSSRLPPDWHAVYRRMTAFDSVEIEALKAKLGRLGGGRICDIDAFRRDVRPIIKRNPNPYGIPQGTPLSGGFANLYMIDVDQFMHTWVSGRGGSYRRYSDDIAIRMPSPVAASAAIDILQEQLTSVGLEMNDDKTCVSTFVQKDGQLVCVGSPLQYLGFTFDGSKTLIRSESMRVFYARMKSNIRRYVRAAARDKIPVTQLRRR…	GCCTCAGGATGAGTTCGCTGGACTTGAGGGGGATTGGTTAATGGACGCAAGAACGATGTTCGCGAATGCGACGATCAGCTTGCACCAGATCGCAGAGTGCCCAATGGGCATGATGAGGTCTCCATGACCGGCCGTACGATTGTACGCCAAGATGTTAACACCGTGGCCGGTGAAAGCCGGAACATCATCGTAACAGCAGCCGGGGGGCGCGACGGGTTGAACGGCACCCACCCCCGGCGC	TTAACATC-----TT---------GGCGTAC----A---A------TCG----TACGGCC---------------------------------------------------------------GGTCATGGAGACCTCATCAT-----GCCCATT------GGGCACTCTGCGATCTGGTGCAAGCTGATCG----------------TCG--CATTCGCGAA----------CATCGTTCTTGCGTC------------CATTA	ATGCCCATTGGGCACTCTGCGATCTGGTGCAAGCTGATCGTCGCATTCGCGAACATCGTTCTTGCGTCCATTA	TTAACATCTTGGCGTACAATCGTACGGCCGGTCATGGAGACCTCATCATGCCCATTGGGCACTCTGCGATCTGGTGCAAGCTGATCGTCGCATTCGCGAACATCGTTCTTGCGTCCATTA	MPIGHSAIWCKLIVAFANIVLASIINILAYNRTAGHGDLIMPIGHSAIWCKLIVAFANIVLASI	TRUE
	292192746	RefSeq	NZ_JAAALS010000031.1	30496	31824	-	WP_161749880.1	antiviral reverse transcriptase Drt2	Vibrio toranzoniae	cmj 9.11	GCF_009906175.1	MTHKKSSQWYTKRNYLHFDQSVSEVKAQRIVMNKKVVSTHAFFPFISYTFNTSKLARDVATDKLYQKPKPRSVAYSSHIDSHIYAYYAQLLSERYEEALKQKGLEENVLAFRKIDGKSNIHFANDAFNDIRLFGTGHSAVALDFSKFFNTLDHQLLKQSWCEVLKVSQLPSDHYNVFRSLTKYSEADRNALFSMFDISPYNPKAQDSQGKKRKQICLISDFRSKVRKNGLIQTNRSGEGIPQGSPISALLSNIYMLSFDEKMRDFVACHGGKYYRYCDDMLFIVPTSIRSDVEQFAIQEIGSLKVQINKDKTEIRDFKLSDNVLTSFDEHGQKKTLQYLGFLFDGNSIYLRSTALARYSEKMKGGVKLAKDTRDKENRIRKTKGEPKQDRLYRKKLHRL…	GCTTCATGTGTAGGCATGAAGGTTTGTAACAGATTGTCAATGTATTTACTCTTGGCTAGCCAAGAGAAGGTCATGGATAGGAAGCGTAAGGTTATCATCGTATAGTCTCCTGTGATTACATAATAAATCATTTCTAATAGTTTGCGGTGCGTGCTTCTTAGTGAAGCCAGATAATTGGTTTGACCAGTTAGTTAAAGCCCAAGAGGATGCTACGGAAAGGCCGCTCATTCCATTTCTCTTGGGTTTTGCTAG	TAGAAA--------T---------GATTTAT----T---A------TGT----AATCACA-----------------------------GGAGACTATACGA-------T---GA---------------------TAACCTT-----ACGCTTC------CTATCCA---TGACCTTCTCTTGGCTAGCCA----------------AG---AG------------------TAAATACATTGACAA------------TCTGT	ATGATAACCTTACGCTTCCTATCCATGACCTTCTCTTGGCTAGCCAAGAGTAAATACATTGACAATCTGT	TAGAAATGATTTATTATGTAATCACAGGAGACTATACGATGATAACCTTACGCTTCCTATCCATGACCTTCTCTTGGCTAGCCAAGAGTAAATACATTGACAATCTGT	MITLRFLSMTFSWLAKSKYIDNLLEMIYYVITGDYTMITLRFLSMTFSWLAKSKYIDNL	TRUE
	257071398	INSDC	VFYP01000001.1	143813	145279	+	TPP09429.1	reverse transcriptase	Rhizobium glycinendophyticum	CL12	GCA_006443685.1	MTIKAHGHLAPSRSSDSGEWAFKPKMYPHFDSFIAETEARALASDPVRVAAHTFYPFILYHQRWTKFAAKGTKGKVKERPIRFAARADAYIFSYYRHLLSVPFEAKLKELNLEDCVLAYRRIVNPGGGGKCNIHFALDAVNAIRKLGNCSAIALDVSSFFESIDHGMLRARWCDLLKVDRLPPDHYAVFKAMTQYSVIDREMLYERLGFWGEKHVSRDGTPIKGFLVEEAEIPLQLCNGTEFRQKIAGGNGHRSLIQVHRKPYGIPQGSPISDLLANFYLMEFDSAVASKVRELGGTYFRYSDDILIIAPIEADAATDLEAWVRQEIVRHGPKLQIKAEKSAVFQYWGTGGNQTWTRVMGEQGKNGIEYLGFRYDGESIFLRDSTLSGLQRKASLSAKR…	GACTGGAGGCGGCAGAGTTTTAGTTGAAACTGTCAAGGTTTCCGAGAATATTTATAATGATGTCCATTAGGATTTCCTTATGATGACGACGATGCCATATGCTTGTTAGCATACTGACAATATAGACGATTACATCGAAGAAGTGCCTTACACACCAAACGGTGCGGAGCAAGGTTATGACTATAAAGGCACATGGTCAC	TCGATGTA-----AT---------CGTCTAT----A---T------TGT----CAGTATG-------CTAACA-------------AGCATAT----------------G---GC----A--TCGTCGTCA--------------------TCAT------AAGGAAA---TCCTAATGGACATCATTATAA----------------ATA--TTCTCGGAAA----------C------CTTGACAG------------TTTCA	ATGGACATCATTATAAATATTCTCGGAAACCTTGACAGTTTCA	TCGATGTAATCGTCTATATTGTCAGTATGCTAACAAGCATATGGCATCGTCGTCATCATAAGGAAATCCTAATGGACATCATTATAAATATTCTCGGAAACCTTGACAGTTTCA	MDIIINILGNLDSFIDVIVYIVSMLTSIWHRRHHKEILMDIIINILGNLDSF	TRUE
	235933200	RefSeq	NZ_SINX01000001.1	4938533	4940035	+	WP_130772023.1	reverse transcriptase domain-containing protein	Rhizobium ruizarguesonis	SM122B	GCF_004305265.1	MTIRAHGHLAPSRSSDLGGWAFRPKMYPHFDSFLTETEARALASDPARVAAHSFYPFILYHQRWTKFTAKGTKGKVKERPIRFAARADAYIFSYYRHLLSAPFEARLKELDLGDSVLAYRRIANPGGGGKCNIHFALDAVNAIRKLGNCSAIALDISSFFESLDHEMLRARWCDLLKVSRLPPDHYAVFKAMTRYSVIDREGLYERLGFWGQKHVSRDGVPIKGFLVDESAIPLQLCNGTDFRQKIAGGNGLRSLIEVHRKPYGIPQGSPISDLLANFYLMQFDKVVATRVRELGGAYFRYSDDILIVAPIEADAAVDLEAWVRQEIVCHGPKLQIKAEKSAIFRYWGTGGDQIWTRIAGEQGKNGIEYLGFRYDGNSMFLRDSTLSGLQRKAASSAMR…	GACTGGAGGCGTCCGAGCTTTAGTTGAAACTGTCAAGGTTTCCGAGAATATTTATGATGAGATCCATTAGGATTTCCTTGTGATGACGACGATGCCATATGCTGGACAGCATACTGACAATATAGACGATTACATCGAAGAAGTGCCTTACATCCTAAACGGTGCGGAGCAAGGTTATGACTATAAGGGCACATGGTCAC	TCGATGTA-----AT---------CGTCTAT----A---T------TGT----CAGTATG-------CTGTCC-------------AGCATAT----------------G---GC----A--TCGTCGTCA--------------------TCAC------AAGGAAA---TCCTAATGGATCTCATCATAA----------------ATA--TTCTCGGAAA----------C------CTTGACAG------------TTTCA	ATGGATCTCATCATAAATATTCTCGGAAACCTTGACAGTTTCA	TCGATGTAATCGTCTATATTGTCAGTATGCTGTCCAGCATATGGCATCGTCGTCATCACAAGGAAATCCTAATGGATCTCATCATAAATATTCTCGGAAACCTTGACAGTTTCA	MDLIINILGNLDSFIDVIVYIVSMLSSIWHRRHHKEILMDLIINILGNLDSF	TRUE
	110652120	INSDC	LNQB01000077.1	29224	30693	+	OAP43553.1	hypothetical protein	Sinorhizobium saheli	LMG 7837	GCA_001651875.1	MTIRAHGNLAPSRSCSPAGEWTFKPKSYPHFDAFLSEDDARSLAADPTRVASHAFFPFLRYHQRWTKFTDKGEKGDVKERPIRFASRADSYIFSYYRHLLSQPFEKELKERGLDGSVLAYRRVIGANGRGQCNIHFALEAISAIRALGNCCAIALDISSFFESLDHGRLKAIWCGLLGTDRLPADHYRVFQAITAYSVVDREELFERLGYIGPKYMSKTGEPINGYLVEKSLIPRRLCTGQEFREKIAGGDGQKSLIKKHRKPYGIPQGSPISDLLANFYLLDFDTAVKAKVDGMGGRYFRYSDDILIVVPVDRVAAVELEEWVRSQIVLHGPKLRIKAEKSAIFCYEGSGGDQSWSRIMGEQGKNGLEYLGFRYDGRNMFLRDSTLSGLQRKAAASAK…	TCTCACAGATCGGGGGGACTGGAGCAGCTGTTGAAGCTGTCAAGGCTTATGAAGGTATTCAATGCGAGTTCCATTGCGCTCTCCTTTGATATCGGACGATGCCAGCAGAATGCGCATAGCATCCTGATGACAGTATAGACGATTACGTCGATGAAGTGCCTTATCTACTAAGCGGTGCGGGGCAAGGGATTTGACCATAAGGGCACA	TCGACGTA-----AT---------CGTCTAT----A---C------TGT----CATCAGG-------ATGCTA-------------TGCGCAT--TCTGCT--------G---GC----A--TCGTCCGAT--------------------ATCA------AAGGAGA---GCGCAATGGAACTCGCATTGA----------------ATA--CCTTCATAAG----------C------CTTGACAG------------CTTCA	ATGGAACTCGCATTGAATACCTTCATAAGCCTTGACAGCTTCA	TCGACGTAATCGTCTATACTGTCATCAGGATGCTATGCGCATTCTGCTGGCATCGTCCGATATCAAAGGAGAGCGCAATGGAACTCGCATTGAATACCTTCATAAGCCTTGACAGCTTCA	MELALNTFISLDSFIDVIVYTVIRMLCAFCWHRPISKESAMELALNTFISLDSF	TRUE
	195308779	INSDC	QEXL01000010.1	689	2143	-	RBM06694.1	hypothetical protein	Novacetimonas cocois	WE7	GCA_003311635.1	MTKNFNFTQDDLKKYPHFDAPISLKNIKRLVTSPDRVAKNTFYPLFLYHKSWQPFRLKGHFRPSKKIRPIRYGARRDAYIFSHYRNILSDLYEKRLHEMDISSCPIAYRKIKRPDGRGKCNIDFAKDAFDTIDFLGNCVAICLDIKGYFESLDHLQIKQIWCDLLGVTKLPADHYAVFKNITQYHYVDQKNVYTRLGYWGVLDPSKPLVEGPLKSIPIQICTPKEFREKICGLDGKSGPSLIEKNSYNYGIPQGAPISDIIANFYLLYFDKKINDYVRSQGGKYLRYSDDILIILPKNSLNLKYTIDFVSDELAKNGKNVSIKKEKTSIVEFFLNNGLRSNKTIAYDGFINNKDGLEYLGFRYDGNNVYVREGTVSRFYRKISIGAKKYSREYVKDNPK…	GCCGTATTTAAGGACGGTTCAGTTTCGTGTTTTCACTGTCAAGGCAAAATGTGTGACTACTGATTGCGAGTTTCATAATCTGGGCTCCTACGGTAAGCCACCACGGCGTCTTGCCAGCATATCGGAGCAACATAGTTGCCACCAATATGATAGCATACACGGCATGGTCGAAAAAAACGCAACCGACAAAATAGCGGGGGCGGAAATGTTAAAGGTTATGCGTTAGCCTGAT	TCGACCAT-----GC---------CGTGTAT----G---C------TAT----CATATTG-------GTGGCA-------------ACTATGTTGCTCCGA--------T---AT----G--CTGGCAAGACGCCGTGGTGG-------CTTACC------GTAGGAGCCCAGATTATGAAACTCGCAATC-------------------A--GTAGTCACAC----------ATTTTGCCTTGACAG------------TGAAA	ATGTTGCTCCGATATGCTGGCAAGACGCCGTGGTGGCTTACCGTAGGAGCCCAGATTATGAAACTCGCAATCAGTAGTCACACATTTTGCCTTGACAGTGAAA	TCGACCATGCCGTGTATGCTATCATATTGGTGGCAACTATGTTGCTCCGATATGCTGGCAAGACGCCGTGGTGGCTTACCGTAGGAGCCCAGATTATGAAACTCGCAATCAGTAGTCACACATTTTGCCTTGACAGTGAAA	MLLRYAGKTPWWLTVGAQIMKLAISSHTFCLDSEIDHAVYAIILVATMLLRYAGKTPWWLTVGAQIMKLAISSHTFCLDSE	TRUE
	150794387	INSDC	NFMA01000005.1	775	2139	+	OUQ80130.1	hypothetical protein	Flavonifractor sp. An100	An100	GCA_002161175.1	MTKQEWLTSETVIEKSRRSYAHFDCRTDIAQQRSYISVPQNIEQHGFYPFIHYQQRQVKFNKETGPKEKKRDICYASHIDRCIYQYYSFLLGEKYNQRVVKDGLSNVAVAYRTDLHKNNIHFAKRVIQFIRNNSPCYIMIGDFTGFFDHLDHGYLKQQWCSLMGVSELPKDHYKVFRSVTRYSTWELSDLLALNSLKDNRAGRRTLNSMLRVLTPEEYKANSNRKHIKPNPDAFGIPQGSPISGLLANVYMLEIDKTVNDLITEKNGLYMRYSDDFIVVLPDTESTTRQILKNVSTSFNSIPGLALEPNKTQYFRYEDTKLENCGSLFGVPLEGQKRFINFLGFTFDGKTVSIRMKTLGKYYYRMYSKAKTIQKSGNYSPKGKHISNKNLYALYSIKGA…	GCCTCACACGAAAGGTGTGGGGGAGGAATATTGTTGTCAACCCTTTCTTCATAATTTCTGTCAGGAGACTGCACAGGAGAGCTTGAAGTTGGAGTGACTGACTGGGATCCCACCAGATGGTGGCCGCCGCCAGACACATCCAGAAGGTAGTGACACAAGCTTCCCGCTCAATTATAACATGATTGAGCATTGCAAACTGGGCAGTCGGTTTCCTTAGACACACACCAAACGGGTGAAGCAGGAGACTGCGTCAAACTGTATATCCGCCGACTGAGGGATGCTGCCCCCCGTGTCGGCGGATATTGCAAT	TATAAT--------TGA-------GCGGGAA----GCTTG------TGT----CACTACC----TT--------------------CTGGATGTGTCTGGCG-----GCG---GC---CA--CCATCTGGTGGGATCCCAGTCA----GTCACTC----CAACTTCAAG--CTCTCCTGTGCAGTCTCCTGA----------------CA---GAAATTATGA----------AGAAAGGGTTGACAA-------------CAAT	ATGTGTCTGGCGGCGGCCACCATCTGGTGGGATCCCAGTCAGTCACTCCAACTTCAAGCTCTCCTGTGCAGTCTCCTGACAGAAATTATGAAGAAAGGGTTGACAACAAT	TATAATTGAGCGGGAAGCTTGTGTCACTACCTTCTGGATGTGTCTGGCGGCGGCCACCATCTGGTGGGATCCCAGTCAGTCACTCCAACTTCAAGCTCTCCTGTGCAGTCTCCTGACAGAAATTATGAAGAAAGGGTTGACAACAAT	MCLAAATIWWDPSQSLQLQALLCSLLTEIMKKGLTTIIIEREACVTTFWMCLAAATIWWDPSQSLQLQALLCSLLTEIMKKGLTT	TRUE
	527672491	RefSeq	NZ_QEWT01000003.1	173652	174842	-	WP_239990245.1	antiviral reverse transcriptase Drt2	Ignatzschineria cameli	UAE-HKU60	GCF_003121945.1	MTNPKKVARHSFYPMLRYCAFTIKLGKASEDASLVKNHKAREITYASHLDSHIYAYYGKVLELSYEEILSQLNLSDVVLAFRRLGKSNVDFAYEAFKEIESRKDCDVIALDITGFFDNLDHQHLKDAWAKLLHKEQLPEDHYAVYRSLTRYAYCIRDEIYKEFEISLNNPWYQRKKICSADEFRSRVRGKRYILINSTDRGIPQGTAISALLSNIFMLNFDKKLHSKMNDLGGSYRRYCDDMLFILPKSQQFDVESFVASEIEAYGLSINSKKTEKRLFREGISNKALQYLGFTYDGKRILLRSAALARFSEKMNKSIRLVKKTVAKESKKVGYKVPLRRKKLYERYSHLGRRNFITYGLRASKVMNSRAIRKQMKPLWDRLNQKLDEVDQSINDE	GCCCTATTTAATAGGAATGGGGGGATATCACATGATGTCAACCAGAATAACCTCCCAGTGATGGATGATTATTCCGATGACAATGCTGTAGATATGAATATGCTTAATATGAATATTTATGGTAATACGCATCTTTAGTCCTCCTTGTGAGACTGAGGTAATGATATAATAAATCATATGCAACATATGGTGGCACAGCGGTTTTATCGCAATGAATACGTAAAGATTACGTTTGTTAAGCCCCAAACAGTATAGGATGGCCACAGTCCGACCTGTTTGGGGTTTTGCATT	TGCATA--------T---------GATTTATT---A----------TAT----CATTACC---TCAGTCTCAC-------------AAGGAGGACTAAAGAT-----------GC---GT--ATTACCATAAATATTCATATTAAG--CATATTC---ATATCTACAGCA-TTGTCATCGGAATAATCATCC---------------ATC---ACTGGGAGGT----------TATTCTGGTTGACAT------------CATGT	ATGCGTATTACCATAAATATTCATATTAAGCATATTCATATCTACAGCATTGTCATCGGAATAATCATCCATCACTGGGAGGTTATTCTGGTTGACATCATGT	TGCATATGATTTATTATATCATTACCTCAGTCTCACAAGGAGGACTAAAGATGCGTATTACCATAAATATTCATATTAAGCATATTCATATCTACAGCATTGTCATCGGAATAATCATCCATCACTGGGAGGTTATTCTGGTTGACATCATGT	MRITINIHIKHIHIYSIVIGIIIHHWEVILVDIMLHMIYYIITSVSQGGLKMRITINIHIKHIHIYSIVIGIIIHHWEVILVDIM	TRUE
	357245406	INSDC	BMXZ01000001.1	732219	733409	-	GGZ77585.1	hypothetical protein	Ignatzschineria indica	KCTC 22643	GCA_014652015.1	MTNPKKVARHSFYPMLRYCAFTIKLGKASEDASLVKTHKAREITYASHLDSHIYAYYGKVLELSYEQILSQLNLSDVVLAFRRLGKSNVDFAYEAFKEIESRKNCDVIALDITGFFDNLDHQHLKDAWAKLLHKDQLPEDHYAVYRSLTRYAYCIRDEIYREFEISLNNPWHQRKRICSAYEFRSRVREKEYISINNTDRGIPQGTAISALLSNIFMLNFDQKLHSKMNDLGGSYRRYCDDMLFILPKSQQFDVESFVASEIKAYGLSINSKKTEKRLFRDSKSNKALQYLGFTYDGKRILLRSAALARFSEKMNKSIRLVKNTVNKESKKMGYKVPLRRKKLYERYSHLGHRNFITYGLRASEVMNSKAIRKQIKPLWDRLNQKLDEVDQSIKDQ	GCCCCATTTAATAGGAATGGGGGGATATCACATGATGTCAACCAGAATAATCCTCCAGTTATTGGTGATTATTCCGATGACAATGCTGTAGATATGAATATGCTTAATATGAATATTTATGGTAATACGCATCTTTAGTCCTCCTCGTGAGACTGAAGCAATGATATTATAGATCATATGCAACATATGGTGGCACAGCGGTTTTATCGCAAAGAATACGTAAAAGATTACGTTTGTTAAGCCCCAAACAGTATAGGATGGCCACAGTCCGACCTGTTTGGGGTTTTGCATT	TGCATA--------T---------GATCTATA---A----------TAT----CATTGCT---TCAGTCTCAC-------------GAGGAGGACTAAAGAT-----------GC---GT--ATTACCATAAATATTCATATTAAG--CATATTC---ATATCTACAGCA-TTGTCATCGGAATAATCACCA---------------ATA---ACTGGAGGAT----------TATTCTGGTTGACAT------------CATGT	ATGCGTATTACCATAAATATTCATATTAAGCATATTCATATCTACAGCATTGTCATCGGAATAATCACCAATAACTGGAGGATTATTCTGGTTGACATCATGT	TGCATATGATCTATAATATCATTGCTTCAGTCTCACGAGGAGGACTAAAGATGCGTATTACCATAAATATTCATATTAAGCATATTCATATCTACAGCATTGTCATCGGAATAATCACCAATAACTGGAGGATTATTCTGGTTGACATCATGT	MRITINIHIKHIHIYSIVIGIITNNWRIILVDIMLHMIYNIIASVSRGGLKMRITINIHIKHIHIYSIVIGIITNNWRIILVDIM	TRUE
	381914731	RefSeq	NZ_JACFSK010000001.1	220167	221678	-	WP_198233744.1	reverse transcriptase domain-containing protein	Bartonella sp. M0283	M0283	GCF_016100455.1	MTNWKPSIKKYPHFDAIPSLATIDKIVRDHEAVAKHAFFPFLKYDQRTNLFSKKGEKGKIKERPIRYAAHLDSCIFSYYRHMLSVLYEEKLKKVNLEQSVLAYRRIINEKTHRGCCNIDYAYDAIKFIRDSKKCFTISLDISNFFENINHKLLYNAWLELLENQELNKECSDGKQVNTLPDDYYDALIRHKLPNDHYHVFKAVTKYAFVDLLSAYKRLGFYGNKKNSRGIIYEGYLLKHSNIPRQLCSVKDFRQKIAGDDGTPSLIQKNTTEVGIPQGAPMSDLLANLYLFEFDKYAHELCNKYEAKYFRYSDDILIIGRFDYNAVLQIEKEICSTIKNQFQLEIKEEKSAIHEFISHGSVQSVIVHKASTKYKLNSKTKPFEYLGFRFDGKNVFIRDK…	TGGATCGTTTTGGATTCAGAGTTTCTATTATAGTTGTCAACTAAGCTATAAGCAGAATATAGCGGCAATATTAACAATATGTTCATTTGGACCTCTAGGTTGATATGCAGGTATGCTATGCAATAGCTAAGTTGCGCGATGATTGAAAGAAATCGTTCACAACTATAGTCATTCGACTTAATTTGATTGTCGTTTAGAGTTCGCAAGAGCTCGCATTTACAGTTGGGGGGAAGTACACATTGGATGCAACCATTAGC	TTGCAT--------AGC-------ATACCTGC---A-T-A------TCA----ACCTAGA------GGTCCAA-------------ATGAACATATTGTTAA-------T---------A--TTGCCGCTATATTCTGCTTAT-----AGCTTAG------TTGACAA---CTATAATAGAAACTCTGAATC----------------CA---AAACGATCCA------------------------------------------	ATGAACATATTGTTAATATTGCCGCTATATTCTGCTTATAGCTTAGTTGACAACTATAATAGAAACTCTGAATCCAAAACGATCCA	TTGCATAGCATACCTGCATATCAACCTAGAGGTCCAAATGAACATATTGTTAATATTGCCGCTATATTCTGCTTATAGCTTAGTTGACAACTATAATAGAAACTCTGAATCCAAAACGATCCA	MNILLILPLYSAYSLVDNYNRNSESKTIHCIAYLHINLEVQMNILLILPLYSAYSLVDNYNRNSESKTI	TRUE
	148024694	INSDC	MTAB01000028.1	30287	31227	+	OSI18158.1	hypothetical protein	Neisseria dumasiana	124861	GCA_002108545.1	MTREPKKRVISYASHKDSHIFSYYAYILNDKYEHLLNNSYSSINNSVLAFRKLGQNNINFAQQAFNNIKQAKNCSVIALDISDFFGNLDHKILKQQWCKLLGTHTLPVDHFAVFKAITQYTTISKDILFKEFKISSHTPRSNNRKRICTPEEFRSFRKKHKLSLALPDQNLFIPNKNKGIPQGSPISALLSNIYMIDFDAFCHNKISELGGLYLRYCDDILCIVPTPRVDEIQHLVNQEIMKLKLKIHPTKTEIITFKYDDKKRKVLNDKKLQYLGFILKDESITIRPAAFTKYSKKMKRGVSLAKQTQRKYN	GCTCATTTCATCATAGGAAATGAGGTTGTCAGCAGACTGTCAAGGTCATTATAGGCTTCGAAAGTTGCCATAGACCATGACAGTATTATCAACAGGAAACGCATGGCATAGATTATTGTCATGTTTAACTCCTTGGTAATTATATCTGTTTGATTATAATTCATCTTTAGCATATTAGCGGTCTGCGTAAAATTGTTGTCATGCAATAGTATGCAAAATGGTGCTCCTTAACTGAGAGTGCTTGGCTATACTGAGGGCTGTTAACTACTTAAGTAGTTAGGGACTACCGCAATCCTAAGCCCTTAGTTTTGCTTT	TAAAGA--------T---------GAATTAT----AATCAAACAGATAT----AATTACC--------------------------AAGGAGTTAAACATGA-----CAA---TA---AT--CTATGCCATGCGTTTCCTGTT-----GATAATA------CTGTCA----TGGTCTATGGCAACTTTCGAA----------------GC---CTA-----------------TAATGACCTTGACAGT---------CTGCTGA	ATGACAATAATCTATGCCATGCGTTTCCTGTTGATAATACTGTCATGGTCTATGGCAACTTTCGAAGCCTATAATGACCTTGACAGTCTGCTGA	TAAAGATGAATTATAATCAAACAGATATAATTACCAAGGAGTTAAACATGACAATAATCTATGCCATGCGTTTCCTGTTGATAATACTGTCATGGTCTATGGCAACTTTCGAAGCCTATAATGACCTTGACAGTCTGCTGA	MTIIYAMRFLLIILSWSMATFEAYNDLDSLLIKMNYNQTDIITKELNMTIIYAMRFLLIILSWSMATFEAYNDLDSLL	TRUE
	361509438	RefSeq	NZ_JACXLD010000025.1	2859	4136	+	WP_190766956.1	antiviral reverse transcriptase Drt2	Spongiibacter pelagi	KMU-158	GCF_014705705.1	MTSKDDGWYRKRGYLHFDHPIGYKKARKIVANPKAVAKHSFWPLIHYEITTPKITKNSAGDVVRKEKARPIAYASHLDSHIYAYYAQILAELYENRLAALGIGEHVSAFRSLGKSNIEFARDAFKSISEFGPCAVVGVDITGFFDNLDHAILKMQWSSVLGEPQLPHDHFAVFKSLTRFALVSRESLYDQLGISKHNPKNGRDRICKPEEFHSLVRKTGLISSNKGSKGIPQGTPISALLSNIYMIEFDKRMAEVVSEWGGRYFRYCDDMLFIVPQEFEKTVGGMVTTEIKALKLAINPKKTEIRLFSKNAEGGLHSNQPIQYLGFLFDGQQILLRSAALSRYSDRMKRGVKLARRTCGKRNTARINRGQHPRPLYKQKLYERYSHFGRRNFVRYGLRA…	GCCTTTGCTGTAGAGCAGGGGGCGTGTCACAAGATGTCAACACCAAATTGACAGCTAATCGCTGCCAACACGGCATACGACATCCGCGTGGCGAGGTTACATTTCATTGTGATCTCCAACGTGATACTGACATTATAAACCATGTCTAACATGTGCGGTTTGCTTGAGGTTTGGCGACCTGACAAGATTGCTCGACTTATAGCTAGAAGGTGTAGTCAAGTGCACCAGCTAAGCCAAGCGAGGGGTAACGGATGCCGCAGTCCTACCTCGCTTGGTTTCGCTAG	TAGACA--------T---------GGTTTAT----A-ATG------TCA---GTATCACG--------------------------TTGGAGATCACAATGA-----AAT---GT---AA--CCTCGCCACGCGGATGTCGTA-----TGCCGTG------TTGGCAG---CGATTAG---------------------------------------CTGTCA----------ATTTGGTGTTGACAT------------CTTGT	ATGAAATGTAACCTCGCCACGCGGATGTCGTATGCCGTGTTGGCAGCGATTAGCTGTCAATTTGGTGTTGACATCTTGT	TAGACATGGTTTATAATGTCAGTATCACGTTGGAGATCACAATGAAATGTAACCTCGCCACGCGGATGTCGTATGCCGTGTTGGCAGCGATTAGCTGTCAATTTGGTGTTGACATCTTGT	MKCNLATRMSYAVLAAISCQFGVDILLDMVYNVSITLEITMKCNLATRMSYAVLAAISCQFGVDIL	TRUE
	668218210	RefSeq	NZ_CAJXTV010000003.1	402316	403593	-	WP_295873804.1	antiviral reverse transcriptase Drt2	uncultured Zhongshania sp.	NA	GCF_913060945.1	MTSKDDGWYRKRGYLHFDHPIGYKKARKVVANPKAVAKHSFWPLIHYEITTPKITKNSVGDVVRKEKTRPIAYASHLDSHIYAYYARILAELYENRLTALGIGEHVSAFRSLGKSNIEFARDAFKSISEFGPCAVVGVDITGFFDNLDHTILKMQWASVLGEPQLPHDHFAVFKSLTRFALVSRELLYHQLGISKHNPKNSRDRICKPEEFHSLVRKTGLISSNKGSKGIPQGTPISALLSNIYMIEFDKKMAEVVSEWGGKYFRYCDDMLFIVPQEFEKTVGGMVATEIKALKLTINPKKTEIRLFSKNSEGKLHSVLPIQYLGFLFDGQQILLRSAALSRYADRMKRGVKLARRTCSKRNTAKIRRGQHPRSLYKQKLYERYSHLGRRNFVRYGLRA…	GCCTTTGCTGTAGAGCAGGGGGCGTGTCACAAGATGTCAACACCAAACTGACAGCTAATTGCTGCCAACACGGCATACGACATCCGCGTGGCGAGGTTACATTTCATTGTGATCTCCAACGTGATACTGACATTATAAACCATGTCTAACATGTGCGGTTTGCTTGAGGTTGGCGACCTAACAAGATTGCTCGACTTATAGCTAGAGGGTGTAGTCAAGTGCACCAGCTAAGCCAAGCGAGGGGTAACGGATGCCGCAGTCCTACCTCGCTTGGTTTCGCTAG	TAGACA--------T---------GGTTTAT----A-ATG------TCA---GTATCACG--------------------------TTGGAGATCACAATGA-----AAT---GT---AA--CCTCGCCACGCGGATGTCGTA-----TGCCGTG------TTGGCAG---CAATTAG---------------------------------------CTGTCA----------GTTTGGTGTTGACAT------------CTTGT	ATGAAATGTAACCTCGCCACGCGGATGTCGTATGCCGTGTTGGCAGCAATTAGCTGTCAGTTTGGTGTTGACATCTTGT	TAGACATGGTTTATAATGTCAGTATCACGTTGGAGATCACAATGAAATGTAACCTCGCCACGCGGATGTCGTATGCCGTGTTGGCAGCAATTAGCTGTCAGTTTGGTGTTGACATCTTGT	MKCNLATRMSYAVLAAISCQFGVDILLDMVYNVSITLEITMKCNLATRMSYAVLAAISCQFGVDIL	TRUE
	613498236	RefSeq	NZ_BSFI01000020.1	25017	26594	+	WP_271169347.1	reverse transcriptase domain-containing protein	Hansschlegelia plantiphila	VKM B-2347	GCF_027922265.1	MTVCRTLEQNQRPFSQPPRPWVLPKAKLKTYRHFDAIMSIEQAEALANDPARVAAHAFYPLLRFDEIKRYFRRRDQPHRPSKLRPLRYAARSDAYIYMRYRDWLSALYEERLMAEGLDDVVLAYRRVASPYRPGNKCNIDFAYDAVNHIRRLGDCYAICLDIKSFFENLDHARLKRVWASVLGLPDLPPDHYRVFRSLTKYVQADLFEVYRRLGIWGQKTVGGRPTPVEGYLVDRRKIPVRLCDAETMREIVFGDGGKHDRIAEVRTEAYGIPQGTPISDLLANMYMLDFDAEMKKLAASSGGVYMRYSDDILFVVPAEDIDPKAFVEGVSRSIGTYGDQLQIAKDKTSIHRFTPAAKGQTCQNAKEDAERPSKRFEYLGFSFDGQKVRIRDSTMSSLV…	TCGCAGGCGGAAGGCCTGCGAGTTACGAGTTAAGCCTGTCAAGTCTCGCCGCGAAGATCAGGTTGATGATCGACAAGGTCATCTCCATGGTCGGATCGACGGAACATCCTGGCAGGATGGCCGACAACCCGATGAGGGTTGCGCGTCCAGCGTACTCGACTGCGTTGAATTCGGCACTTTAGAGGAACGATGGTCCTCGACTAGAAACGGCAAGGGACGCTGGCATGACGGTATGCCGAACCCTCGAAC	TCAACGCA-----GT---------CGAGTACG---CTGGA------CGC--GCAACCCTC--------------------------ATCGGGTT-------------------GT---CG-GCCATCCTGCCAGGATGTTCCG-----TCGATCCG--ACCATGGAGA---TGACCTTGTCGATCATCAACC---------------------TGATCTTCGC----------GGCGAGACTTGACAG------------GCTTA	ATGGAGATGACCTTGTCGATCATCAACCTGATCTTCGCGGCGAGACTTGACAGGCTTA	TCAACGCAGTCGAGTACGCTGGACGCGCAACCCTCATCGGGTTGTCGGCCATCCTGCCAGGATGTTCCGTCGATCCGACCATGGAGATGACCTTGTCGATCATCAACCTGATCTTCGCGGCGAGACTTGACAGGCTTA	MEMTLSIINLIFAARLDRLINAVEYAGRATLIGLSAILPGCSVDPTMEMTLSIINLIFAARLDRL	TRUE
	665277194	RefSeq	NZ_JADFAH010000007.1	149931	151217	-	WP_290519055.1	antiviral reverse transcriptase Drt2	Alcanivorax sp.	NA	GCF_015665355.1	MVKGEHPWYRKRGYLHFDLPVGIKKASAIVLDTEKVSRHAFWPFIDYQIVTEKLSKDADGDLKKKIKERLIAYAAHLDSHIYSYYSNLLSQFYEEELKKRQIGRHVLAFRALGKSNIHFARDAFKAIESFGPCGVIALDVSGFFDNLNHDYLKSRWSELLGKSLLPKDHYNVFKSLTKFSTVNRDALYSRLNIAKHNPKNGRERVCSTKEFDRKVRKEKLIIPNRNNHGIPQGAPISSLLSNIYMLEFDQKMSESVAEWGGHYFRYCDDMLFVVPQEFTNSVAGMVVTELKSLGLTINSSKTEIRTFENIGDGQKSNKPLQYLGFLYDGQSILIRSAAFARFSERMKGGVKLAKSTQVKRNAIRVRRGEKPTRLFKQKLYERYSHLGRRNFIRYGLRAA…	GCCTTCGTCATTGGGCGGAGGGTGTGTCACAAGCTGTCAATACAAATTGGACCTACGCAGAATGCGATAAGTTCAATGAAGATTGACACGATCCAGTTGGTGACTTGCAATTTCATTGTGATTTCCACTGTGATACTGACATTATAACACATGTCTAACATGCGCGGTTCGCTGATCGCTAGTGGGCAAGCACGCTAACGAGAGGCAAGAAGGTGTATTAGGTTGCACCAGTTAAGCCAAGCGGGGCAAGAGGATGCCGCAGTCCAATGCCCCGCTTGGTTTTGCTAA	TAGACA--------T---------GTGTTAT----A-ATG------TCA---GTATCACA--------------------------GTGGAAATCACAATGA-----AAT---TG---CA--AGTCACCAACTGGATCGTGTC-----AATCTTC------ATTGAAC---TTATCGCATTCT------------------------------GCGTAGGTCC----------AATTTGTATTGACAG------------CTTGT	ATGAAATTGCAAGTCACCAACTGGATCGTGTCAATCTTCATTGAACTTATCGCATTCTGCGTAGGTCCAATTTGTATTGACAGCTTGT	TAGACATGTGTTATAATGTCAGTATCACAGTGGAAATCACAATGAAATTGCAAGTCACCAACTGGATCGTGTCAATCTTCATTGAACTTATCGCATTCTGCGTAGGTCCAATTTGTATTGACAGCTTGT	MKLQVTNWIVSIFIELIAFCVGPICIDSLLDMCYNVSITVEITMKLQVTNWIVSIFIELIAFCVGPICIDSL	TRUE
	623343594	RefSeq	NZ_PKDI01000157.1	14564	15895	+	WP_273025056.1	antiviral reverse transcriptase Drt2	Rheinheimera sp.	NA	GCF_002862515.1	MVKKHDWYRLRGYLHFDAPIGLKKANAIVTNTNRVATHAFYPLLHYTIESFKVFKNEQGAIEKKVKHRPIAYASHLDSHIYSYYSRVLSAKYEIALKDRGLEKNVIAFRALGKSNIDFANDAFEEIKKRRSCSAIALDITGFFDNLDHQILKEHWCYLLEEDKLPNDHFNVFRSITRFSKVCRDTVYERLKIAKNNPKNGRFKICEPEVFRRVIRANKLIQVNTDLKGVPQGSPISALLSNIYMLTFDVAAKNIAEQYDGCYYRYCDDMLFIVPTAYKDLVEKAVMAEIEKVKLDINPKKTEIRDFWPSGAVMQSSKPLQYLGFIFDGQHKLIRSAALARFSGRMKSGVRLAKKTQRKANYREIIAGKEVSRLFKHKLYERYSHLSSRNFITYGYRAAK…	GCTCAGGTCTTTAGGGGCTGAGGTGTATCACAAGCTGTCAAGGGCTACCTGAACCATGAACTGGAACAGGCGCTTCTTGAAGCTATGACAGGCGGTTAATAGACTCATGTCGAACACTCCTGACACTATGATATTATACATCATACCTGACATTCGTGGCCCAGCGCCTCGCGCTGAGAATGCGTAATAAAATACGTTTGTTAAGCCTAGATCGGGAATTGGAAGGCCACAATCCCTTACCGTTCTAGGTTTTGCACT	CAGGTA--------T---------GATGTATA---A----------TAT----CATAGTG--TCA---------------------GGAGTGTTCGACATGA-----------GT---CT-ATTAACCGCCTGTCATAGCTTC-----AAGAAGC----------------GCCTGTTCCAGTTCATGGTTC---------------------A-------------------GGTAGCCCTTGACAG------------CTTGT	ATGAGTCTATTAACCGCCTGTCATAGCTTCAAGAAGCGCCTGTTCCAGTTCATGGTTCAGGTAGCCCTTGACAGCTTGT	CAGGTATGATGTATAATATCATAGTGTCAGGAGTGTTCGACATGAGTCTATTAACCGCCTGTCATAGCTTCAAGAAGCGCCTGTTCCAGTTCATGGTTCAGGTAGCCCTTGACAGCTTGT	MSLLTACHSFKKRLFQFMVQVALDSLSGMMYNIIVSGVFDMSLLTACHSFKKRLFQFMVQVALDSL	TRUE
	635828767	RefSeq	NZ_JARFNJ010000002.1	99119	100618	+	WP_275499970.1	reverse transcriptase domain-containing protein	Sphingomonas pollutisoli	H39-1-10	GCF_029167165.1	MVLGEERFRKENSVWDADVLPPSRGGRVVDWSPSLKHYPHFDKPIRHKDIEELVRNPDAVSRNSFYPFMRFEEKWQPFRDKVGGKPKKKIRQLRFASRRDAYIYSYYRHILRDPYEASLRARDLEHSVIAYRKLVTPTGKGKSNIDFALDAFNVIRNFGHAAVVTLDISAFFESIDHELLRQKWCSLLGTAELPRDHRAVFRAITRYSIVDRDAAYERLGYLTWEAKGAGKIPVYTTGFKDMPRQLCSNSEFREKICGKGGTFASLIETNENDFGIPQGSPISDMLANIYLIDFDSALKAYVDAVGGTFFRYSDDIIIIVPGEEIEAIAARDFAMNEIKKHGSKLLIKESKTSVLRYFSVPGGQDFKKIHGEQGTNGLEYLGFRYDGKAAYLRDSTMSR…	TACGCTCACGCGAACAGGAGTAGTTTGTTTATACTGTCAACCGCTAAATTCGCGCTGGTTTGGTACATAGTTGCCTCGCTGGTTAGAATGAATGTGGAAGGATCGGCAAAGACGTAAGTCTCGATGATCCATACTGTTTCAGTATACTCGAAATCGTTCGAAAACGGTCCCAGCAGAGTGTTAATGGCGCTCGATTGATAGTGGTGCTGGGGGAGGAACGCTTCCGAAAGGAAAATTCCGTAT	ACGATT--------T---------CGAGTAT----AC---------TGA--AACAGTATG---GATC-------------------ATCGAGACTTACGTCT-----------TT---GC--CGATCCTTCCACATTCATTCT-----AACCAGC------GAGGCAA---CTATGTACCAAA------------------------------CCAGCGCGAA----------TTTAGCGGTTGACAG------------TATAA	ATGTACCAAACCAGCGCGAATTTAGCGGTTGACAGTATAA	ACGATTTCGAGTATACTGAAACAGTATGGATCATCGAGACTTACGTCTTTGCCGATCCTTCCACATTCATTCTAACCAGCGAGGCAACTATGTACCAAACCAGCGCGAATTTAGCGGTTGACAGTATAA	MYQTSANLAVDSINDFEYTETVWIIETYVFADPSTFILTSEATMYQTSANLAVDSI	TRUE
	600431031	RefSeq	NZ_CP098694.1	1083990	1085267	-	WP_267262968.1	antiviral reverse transcriptase Drt2	Yersinia ruckeri	NVI-8270	GCF_026435135.1	MVQPEHPWFRTRGYLHFDKPISLKKTLRLVTDPSKVAKHSFLPFITFDVKSYKISQDKITKKITKDEKERKIAYSSHVDSHIYAYYAAILSGIYEEKLKDYGISNNVIAFRALNKSNIEFANEAFNSIKNRKECGAVALDLSKFFDTLDHLQLKDAWCRLLGTEELPEDHYAVFKNITRYSAVYKNKLYEHLKISKNNPKFKRFSICSFDDFRNNVRKSKLITQNKSGYGIPQGSPISALLSNIYMLNFDIDMKNYVNSVGGDYYRYCDDMLFIVPLDQIDKVAGIAERELFKLKVKLNVKKTELRSFTSTSERITADKPLQYLGFLFDGHNIYLRSSSLSRYSDRMRRGVRLAKATMKSKNKTRVAKGLVKKSLFKEKIYARYAHVGKRNFLTYGYRA…	GCCTTATGTGTAGGCATAAGGGAAATGTACAGGTTGTCAAGCCATGAACAGCGTCCTGCAAAGCTCGCTGACCAGACGGTATACAACACTTGGAAGATGCTCATAACGGTCTCCATACTACTAGTCACATTATACAGTGTTTCTAACATTTGCGGTGTGGTTCGTCGAATCATTGACGGATGAGAAGGTTGGGTAAAGACCACTTTGTTAAGCCGAGGTGATGAAGTATTGAATGGCCGCAGTTCAACCATCCCTCGGTTTTGCAAT	TAGAAA--------C---------ACTGTAT----A-ATG------TGA---CTAGTAGT--------------------------ATGGAGACCGTTATGA-----------GC---AT--CTTCCAAGTGTTGTATACCG------TCTGGTC----AGCGAGCTT---TGCAGGACG----------------------------------------CTG----------TTCATGGCTTGACAA------------CCTGT	ATGAGCATCTTCCAAGTGTTGTATACCGTCTGGTCAGCGAGCTTTGCAGGACGCTGTTCATGGCTTGACAACCTGT	TAGAAACACTGTATAATGTGACTAGTAGTATGGAGACCGTTATGAGCATCTTCCAAGTGTTGTATACCGTCTGGTCAGCGAGCTTTGCAGGACGCTGTTCATGGCTTGACAACCTGT	MSIFQVLYTVWSASFAGRCSWLDNLLETLYNVTSSMETVMSIFQVLYTVWSASFAGRCSWLDNL	TRUE
	75272099	RefSeq	NZ_CP033713.1	580651	581928	+	WP_042592651.1	antiviral reverse transcriptase Drt2	Yersinia pseudotuberculosis	FDAARGOS_581	GCF_003798425.1	MVQPEHPWFRTRGYLHFDKPISLKKTLRLVTDPSKVAKHSFLPFITFDVKSYKISQDKITKKITKDEKERKIAYSSHVDSHIYAYYAEILSGIYEEKLKLYGVSSNVIAFRALNKSNIEFANEAFNSIKNRKECGAVALDLSKFFDTLDHSQLKDAWCRLLGAEELPEDHYAVFKNITRYSAVYKNKLYEHLKISKNNPKFKRYSICSFGDFRNNVRESKLITKNKAGYGIPQGSPISALLSNIYMLNFDIDMRNYVNSVGGDYYRYCDDMLFIVPLDQIDKVAGIAEKELFKLKVTLNIKKTELRTFTRTSERITADKPLQYLGFLFDGHNIYLRSSSLSRYSDRMRRGVRLAKATMKSKNKTRVAKGMVKKSLFTEKIYARYAHVGKRNFLTYGYRA…	GCCTTATGTGTAGGCATAAGGGAAATGTACAGGTTGTCAAGCCATGGACAGCGTCCTGCAAAGCTCGCTGACCAGATGGTATACAACACTTGGAAGATGCTCATAACGATCTCCATATTACTAGTCACATTATACAGTGTTTCTAACATTTGCGGTGTGGTTCGTCGAATCATTGACGGATGAGAAGGTTGGATAAAGACCACTTTGTTAAGCCGAGGTGATGAAGTATTGAATGGCCGCAGTTCAACCATCCCTCGGTTTTGCAAT	TAGAAA--------C---------ACTGTAT----A-ATG------TGA---CTAGTAAT--------------------------ATGGAGATCGTTATGA-----------GC---AT--CTTCCAAGTGTTGTATACCA------TCTGGTC----AGCGAGCTT---TGCAGGACG----------------------------------------CTG----------TCCATGGCTTGACAA------------CCTGT	ATGAGCATCTTCCAAGTGTTGTATACCATCTGGTCAGCGAGCTTTGCAGGACGCTGTCCATGGCTTGACAACCTGT	TAGAAACACTGTATAATGTGACTAGTAATATGGAGATCGTTATGAGCATCTTCCAAGTGTTGTATACCATCTGGTCAGCGAGCTTTGCAGGACGCTGTCCATGGCTTGACAACCTGT	MSIFQVLYTIWSASFAGRCPWLDNLLETLYNVTSNMEIVMSIFQVLYTIWSASFAGRCPWLDNL	TRUE
	85507005	INSDC	CQEM01000005.1	101051	102328	-	CNK94228.1	Retron-type reverse transcriptase	Yersinia aleksiciae	IP27925	GCA_001115185.1	MVQPEHPWFRTRGYLHFDKPISLKKTLRLVTDPSKVAKHSFLPFITFDVKSYKISQDKITKKITKNEKERKIAYSSHVDSHIYAYYAAILSGIYEEKLKDYGVSSNVIAFRALNKSNIEFANEAFNSIKNRKECGAVALDLSKFFDTLDHLQLKDAWCRLLGAEELPEDHYAVFKNITRYSSVYKNKLYEHLKISKNNPKFKRYSICSFDDFRNNVRKSKLIEKNKSGHGIPQGSPISALLSNIYMLNFDIDMRNYVNSVGGDYYRYCDDMLFIVPLDQINKVAGIAEKELFKLKVTLNIKKTELRTFTSTSEIIPADKPLQYLGFLFDGHNIYLRSSSLSRYSDRMRRGVRLAKATMKSKNKTRVARGMVKKSLFKEKIYARYAHVGKRNFLTYGYRA…	GCCTTATGTGTAGGCATAAGGGAAATGTACAGGTTGTCAAGCCATGGACAGCGTCCTGCAAAGCTCGCTGACCAGACGGTATACAACACTTGGAAGATGCTCATAACGGTCTCCATATTACTAGTCACATTATACAGTGTTTCTAACATTTGCGGTGTGGTTCGTCGATGATTCGACGGATGAGAAGGTTGGATAAAGGCCACTTTGTTAAGCCGAGGTGATGAAGTATTGAATGGCCGCAGTTCAACCATCCCTCGGTTTTGCAAT	TAGAAA--------C---------ACTGTAT----A-ATG------TGA---CTAGTAAT--------------------------ATGGAGACCGTTATGA-----------GC---AT--CTTCCAAGTGTTGTATACCG------TCTGGTC----AGCGAGCTT---TGCAGGACG----------------------------------------CTG----------TCCATGGCTTGACAA------------CCTGT	ATGAGCATCTTCCAAGTGTTGTATACCGTCTGGTCAGCGAGCTTTGCAGGACGCTGTCCATGGCTTGACAACCTGT	TAGAAACACTGTATAATGTGACTAGTAATATGGAGACCGTTATGAGCATCTTCCAAGTGTTGTATACCGTCTGGTCAGCGAGCTTTGCAGGACGCTGTCCATGGCTTGACAACCTGT	MSIFQVLYTVWSASFAGRCPWLDNLLETLYNVTSNMETVMSIFQVLYTVWSASFAGRCPWLDNL	TRUE
	604849274	RefSeq	NZ_JALAWH010000056.1	1	1001	-	WP_268294398.1	reverse transcriptase domain-containing protein	Bacillus inaquosorum	EC30O3N-H13	GCF_026795435.1	MVYNSKGEYASRVFDRVIGYDYIPLLALPNMNEKKYRVKGYKHLDNKKSIEKVKGKIQNPRWVAKHGFYPFMHFEIKFQKYSRKEKKPKEKVRKIFYASHMDSYIYKYYGDKLNNHYNSVVDKLGINEVATAYRNNLSGKSNINFAKEVIDFIKVQQSAYIFVADFTNFFDTLDHRYLKEKIRYVLKKDTLPDDYYNVFKNITRFSYFIKDTIESELKNKYTESEIKNSYKYFTEEEFRSFKHKNIYKNSKSYGIPQGAGISSVCSNIYLLDFDEKLQKYVKEQKGLYRRYCDDLIIVIPIEGDVQDYNYKIHQKIMDDIKEQIPNLEIQPEK	GCCTCATAAAAGTAGTTATGAGGGAAATTGGTGAATTTCTGTCAAGCTTTATCTCAATTGTAATCATAATACTTATCCAGTCAATTACAATCGATAACGCTTCTGAATAACTTGGCATTTGGATACCTCCAATCGTCAACCAATTTAATATACTGATTATAGTATAAGCTATTAGTGCATTCAGTAGCCTCTTTATAGGCTAGCAATGGTCTATAATTCGAAAGGAGAGTATGCTAGCAGGGTTTTTGATAGAGTAATAGGCTACGATTACATACCCCTGCTAGCTCTGCCAA	TATAAT--------C---------AGTATATTA--A-ATT------GGT---TG----------ACGA------------------TTGGAGGTA--------------T---CC-------AAATGCCAAGTTATTC----------AGAAGCG------TTATCGA---TTGTAATTGACTGGATAAGTA-------TT-------AT---GATTACAATT--------GAGATAAAGCTTGACAGA-----------AATTC	ATGCCAAGTTATTCAGAAGCGTTATCGATTGTAATTGACTGGATAAGTATTATGATTACAATTGAGATAAAGCTTGACAGAAATTC	TATAATCAGTATATTAAATTGGTTGACGATTGGAGGTATCCAAATGCCAAGTTATTCAGAAGCGTTATCGATTGTAATTGACTGGATAAGTATTATGATTACAATTGAGATAAAGCTTGACAGAAATTC	MPSYSEALSIVIDWISIMITIEIKLDRNSIISILNWLTIGGIQMPSYSEALSIVIDWISIMITIEIKLDRN	TRUE
	660451905	INSDC	CP099513.1	3835060	3836346	+	WJI31336.1	reverse transcriptase/maturase family protein	Klebsiella sp. ZYC-1	ZYC-1	GCA_030323065.1	MVYREHSWFRKRGYLHFDKPISEEHALNIVTDPYAVATHSFLPFITFTSTTFKVQKDKGTNAINKTIKERPIAYSSHVDSHIYSYYASILNELYEEELKKNNITDNVLAFRALNKSNIEFAYDAFQEIKKRGNCSAAALDLSKFFDTLDHSFLKKSWCQLLTTEKLPEDHYAVFKAITKFSKVDKNEVYELMGLPKNNAKHTKKTRKQICSFEDFRNKVRQSNLIIPNKANFGIPQGSPISALLSNIYMFNFDIEMKQYVTSLGGAYFRYCDDMLFIVPTHEKNNVAGEAEKRLFKLKVNLNVKKTEIRDFFATPNKIKCDKPLQYLGFIFDGHNIFLRSSSLSRYSDRMKRGVRLAKATMKSKNKIRKSKGLPNKELFKEKVYARYAHVGKRNFLTYG…	GCCCTATGTGTAGGCATAGGGGTGATGTACAGTTTGTCAACTCCCGGCCAGCGACCTTCGCTGAACACCGACCAGAGGCTGACCAACAAGTGGACGATGCTCATAACGGTCTCCATGATACTGATTACATTATACAGTGTTTCAAACATTTGCGGTGAAATGCGCAATTGGATTCTGTTGAGTTCTTTGTGTATGAGAAGGTTGGATAAAGACCACTTTGTTAAGCCGGGGTGATGTTTTTTTGAATGACCGCAGTTCGAAATCGCCCCGGTTTCACAAT	TTGAAA--------C---------ACTGTAT----A-ATG------TAA---TCAGTATC--------------------------ATGGAGACCGTTATGA-----------GC---AT--CGTCCACTTGTTGGTCAGCC------TCTGGTC----GGTGTTCAG---CGAAGGTCG----------------------------------------CTG----------GCCGGGAGTTGACAA------------ACTGT	ATGAGCATCGTCCACTTGTTGGTCAGCCTCTGGTCGGTGTTCAGCGAAGGTCGCTGGCCGGGAGTTGACAAACTGT	TTGAAACACTGTATAATGTAATCAGTATCATGGAGACCGTTATGAGCATCGTCCACTTGTTGGTCAGCCTCTGGTCGGTGTTCAGCGAAGGTCGCTGGCCGGGAGTTGACAAACTGT	MSIVHLLVSLWSVFSEGRWPGVDKLFETLYNVISIMETVMSIVHLLVSLWSVFSEGRWPGVDKL	TRUE
	612540398	RefSeq	NZ_CP118993.1	335055	335642	-	WP_270823678.1	reverse transcriptase domain-containing protein	Aeromonas media	K521	GCF_029025005.1	MWCKLLQKNSLPNDHFNIYRSLTKSSVVNRDLLYTALKISKNNPKTAGLRLCDINTFREKVRGLELIKTNSTGRGIPQGTSISALLSNIYMLDFDKKIKDIVKSISGEYYRYCDDMLFIIDSDNTSELMSLVTQSISELKIEINDKKTEIRTFHTYRGVQKCDKPLQYLGFIYDGERKLIRSAALAREGANKSLI	GCTTACTTATTTAGGAAGTAAGGTGTATCACAAGCTGTCAAGTAGAACGCGCACCAGTACACTGGCTAGCAGACGACTTGCATGGCCGCAGATGGTTAGTAGACTCACGTCGAACACTCCTGCGATGATGGTATCATATATCATATCTGACATTCGTGGCCGACATCATATCGATGTTGTGAATGCGTATTTAAGTACGTTTGTTAAGCCCGGATCGGGAATCGGATGGCCACAGTCCTTTACCTTTCCGGGTTTTGCAAT	CAGATA--------T---------GATATATG---A----------TAC----CATCATC--GCA---------------------GGAGTGTTCGACGTGA-----------GT---CT-ACTAACCATCTGCGGCCATGCA-----AGTCGTC----------------TGCTAGCCAGTGTACTGGTGC---------------------G-------------------CGTTCTACTTGACAG------------CTTGT	GTGTTCGACGTGAGTCTACTAACCATCTGCGGCCATGCAAGTCGTCTGCTAGCCAGTGTACTGGTGCGCGTTCTACTTGACAGCTTGT	CAGATATGATATATGATACCATCATCGCAGGAGTGTTCGACGTGAGTCTACTAACCATCTGCGGCCATGCAAGTCGTCTGCTAGCCAGTGTACTGGTGCGCGTTCTACTTGACAGCTTGT	MFDVSLLTICGHASRLLASVLVRVLLDSLSDMIYDTIIAGVFDVSLLTICGHASRLLASVLVRVLLDSL	TRUE
	612097293	RefSeq	NZ_JAQEIA010000008.1	1008	2348	-	WP_270380164.1	reverse transcriptase domain-containing protein	Mitsuokella multacida	AM81-05CM05A	GCF_027665925.1	MYPTKRYPHFDKVIRFLDVKSYVCDPRKVAKHSFFPLIHYIKVSKRYSLRPINEAEKDVHRQHIKKKERDIMYAAHLDGYIYRYYADRLNQKYDEMAMDHHIDAVAIAYRDNKKGNSNIQFAREVFDFIAAHPHCYIRVGDFEHFFDRLNHMYLKKQVKDVLQTESLPQDWYKVLHSVMRYTCVDRKIVAPFYDKRSKRYFRSIKDYRKFRQSRRDAFRVNQAGVGIPQGTALSGVLANVYMIAIDEKIQQFVQSYGGLYRRYSDDTIIVIPLDEGPSVDLKALDDMLQEWIHEAYLSEQLDKTKCFFYRDSVLYDASKQDDSCACARVHAMDYLGFTFDGKEVKVREKGIYKFERKASTAIHHARAIKRKYHLEKLPFRASILRYYFPNGYKKNQSGR…	GCCCTAAGAAATTGGTCTTAGGGGGCTGTGGTATCTTTTGTCAAGTGCGTAGATGCTCATAATGGCTATCAGTATAAATCTGATCCAGTGGCATCCAGTGAGCACTTCTGCTATTAACATGATGATTCTTATCGTCATCCAGTAGACCTCCTTGGTGACAATGGTTGCAATGGCTTTCACAATTATATTGTACTGCCTTTTGTAAAGGCGTGGCCCGCTTGGGAATGTGGCGGTAGTACATAA	AAGCCA--------TTG-------CAACCATT---G-TCA------CCA----AGGAGGT------CTACTGG-------------ATGACGATAAGAATCA-------T------------CATGTTAATAGCAGAAGTGCT-----CACTGGA------TGCCACT---GGATCAGATTTATACTGATAG----------------CC---ATTATGAGCAT---------CTACGCACTTGACAA------------AAGAT	GTGCTCACTGGATGCCACTGGATCAGATTTATACTGATAGCCATTATGAGCATCTACGCACTTGACAAAAGAT	AAGCCATTGCAACCATTGTCACCAAGGAGGTCTACTGGATGACGATAAGAATCATCATGTTAATAGCAGAAGTGCTCACTGGATGCCACTGGATCAGATTTATACTGATAGCCATTATGAGCATCTACGCACTTGACAAAAGAT	MLTGCHWIRFILIAIMSIYALDKR*AIATIVTKEVYWMTIRIIMLIAEVLTGCHWIRFILIAIMSIYALDKR	TRUE
	612116625	RefSeq	NZ_JAQEBV010000042.1	12933	14273	+	WP_270400705.1	reverse transcriptase domain-containing protein	Mitsuokella multacida	AM32-5	GCF_027670365.1	MYPTKRYPHFDKVIRFSDVKSYVCDPRKVAKHSFFPLIHYIKVSKRYSPKLINEAEKDAHRQHIKKKERDIMYAAHLDGYIYRYYADRLNQKYDEMAMDHHIDAVAIAYRDNKKGNSNIQLAREVFDFIAAHPHCYIRVGDFEHFFDRLNHMYLKKQVKDVLQTESLPQDWYKVLHSVMRYTCVDRKIVAPFYDKRSKRYFRSIKDYRKFRQSRRDAFRVNQAGVGIPQGTALSGVLANVYMIAIDEKIQQFVQSYGGLYRRYSDDTIIVIPLDEGPSVDLKALDDMLQEWIHEAYLSEQLDKTKCFFYRDSVLYDASKQDDSCACARVHAMDYLGFTFDGKEVKVREKGIYKFERKASTAIHHARAIKRKYHLEKLPFRASILRYYFPNGYKKNQSGR…	GCCCTAAGAAATTGGTCTTAGGGGGCTGTGGTATCTTTTGTCAAGTGCGTAGATGCTCATAATGGCTATCAGTATAAATCTGATCCAGTGGCATCCAGTGAGCACTTCTGCTATTAACATGATGATTCTTATCGTCATCCAGTAGACCTCCTTGGTGACAATGGTTACAATGGCTTTCACAATTATATTGTACTGCCTTTTGTAAAGGCGTGGCCCGCTTGGGAATGTGGCGGTAGTACATAA	AAGCCA--------TTG-------TAACCATT---G-TCA------CCA----AGGAGGT------CTACTGG-------------ATGACGATAAGAATCA-------T------------CATGTTAATAGCAGAAGTGCT-----CACTGGA------TGCCACT---GGATCAGATTTATACTGATAG----------------CC---ATTATGAGCAT---------CTACGCACTTGACAA------------AAGAT	GTGCTCACTGGATGCCACTGGATCAGATTTATACTGATAGCCATTATGAGCATCTACGCACTTGACAAAAGAT	AAGCCATTGTAACCATTGTCACCAAGGAGGTCTACTGGATGACGATAAGAATCATCATGTTAATAGCAGAAGTGCTCACTGGATGCCACTGGATCAGATTTATACTGATAGCCATTATGAGCATCTACGCACTTGACAAAAGAT	MLTGCHWIRFILIAIMSIYALDKR*AIVTIVTKEVYWMTIRIIMLIAEVLTGCHWIRFILIAIMSIYALDKR	TRUE
	594322778	RefSeq	NZ_CP098703.1	1499508	1500794	-	WP_265315806.1	antiviral reverse transcriptase Drt2	Yersinia ruckeri	NVI-4840	GCF_026435215.1	MESREHPWYRRRGYLHFDKPISLEHALDIVSNPDLIATHSFLPFITFTSASYKIKQDKSTSAINKILKERPIAYSSHVDSHIYSYYAAILSELYENELRAHNVSKNVLAFRTLNKSNINFAYEAFQEIKIRGNCSAVALDLSKFFDTIDHGFLKDAWCKLLATDKLPEDHYAVFKAITKYSKVDKSTIYDLMGIPKNNAKYTKKTRKQICTFVEFRDKVRKGKLIVSNKAGFGIPQGSPISALLSNIYMLNFDIEMDEYVSSLGGVYFRYCDDMLFIVPTDEKNNIAGEAEKRLIKLKVSLNIKKTEIREFSVSPTKIRCDKPLQYLGFLFDGENIFLRSSSLSRYSDRMKSGVRLAKATMKRKNKIRKLKGLSKKELFKEKIYARYAHVGKRNFLTYG…	GCCCTACGCATCGGCGTAGGGGTGATGTACAGTTTGTCAACTCCCGGCCAGCGACCTTCGCTGAACACCGACCAGAGGCTGACTAGCAGGTGGATGATATTCATTATTGTCTCCATTATACTGATTACATTATACAGTGTTTCTAACATTTGCGGTGAAATGCACTTTTGGACTACAAGTAGTCCATTGTGTATGAGAAGGTTGGATAAAGACCACTTTGTTAAGCCGGGGCAATGTATTTTGAACGACCGCAGTTCAAAATTGCCCCGGTTTCACAAT	TAGAAA--------C---------ACTGTAT----A-ATG------TAA---TCAGTATA--------------------------ATGGAGACAATAATGA-----------AT---AT--CATCCACCTGCTAGTCAGCC------TCTGGTC----GGTGTTCAG---CGAAGGTCG----------------------------------------CTG----------GCCGGGAGTTGACAA------------ACTGT	ATGAATATCATCCACCTGCTAGTCAGCCTCTGGTCGGTGTTCAGCGAAGGTCGCTGGCCGGGAGTTGACAAACTGT	TAGAAACACTGTATAATGTAATCAGTATAATGGAGACAATAATGAATATCATCCACCTGCTAGTCAGCCTCTGGTCGGTGTTCAGCGAAGGTCGCTGGCCGGGAGTTGACAAACTGT	MNIIHLLVSLWSVFSEGRWPGVDKLLETLYNVISIMETIMNIIHLLVSLWSVFSEGRWPGVDKL	TRUE
	622661845	RefSeq	NZ_JAQQGO010000001.1	1342151	1343434	-	WP_272793437.1	antiviral reverse transcriptase Drt2	Pseudomonas sp. BLCC-B13	BLCC-B13	GCF_028550635.1	MPENWYKSRGYLHFDRPINQAAALEIVSSPKTVAKHAFYPFIRYVAQTQKVFFDKNIGKVVKKDPKQRPISYAAHVDSHIYSYYCELLNRAYENHLAKVQWSSAILAFRALGKSNIDFARDAFLDIATRDSCCVIAIDIKGFFDNLDHAHLKNAWQSLLGSSQLPDDHYAVYRSLTKFSFVYRDQVYEALGLSKSNPKQGRKRICEPREFRAKVREGGLIETNKDKKGIPQGSPISAMLSNVYMMGFDEQIHAHVESCGGAYYRYCDDVLLIVPLEKEAEAKALVDLRVNEIGLEIQVAKTETCKFTRSAKGLRSDRPLQYLGFIFDGANIYLRSSSLARYQDRVHRGIWLAKKCMNKVNAKRISRGQLPRSMFLKKLYKRYSYLGRRNFISYGYRAAR…	GCTTCGGGTATAGACCCGAAGGTGCATCACAAGCTGTCAAGCCCCAAGGCGGCATCCCAGGTGTAACAACCCAGGGTGACTAGCAATGCGGCCAGCAGCCCTCGGATACTTATCTTCATAGGTACTCCAAGTGTGACGCTGACACTATACGTCGATCCTAGCAATCGCGGCGAAATCGGAGCTGGGTGACCAACACCGATTGGATGATGTGAGGAGCATTTGAGTTTATCCGGCCAGGCGGCTGAGGATTGCCGCCATCCTATGCCTGGCCGGTTGGCTCG	TAGGAT--------C---------GACGTAT----A---G------TGT----CAGCGTC--ACA---------------------CTTGGAGTACCTATGA-----------AG---AT--AAGTATCCGAGGGCTGCTGGC-----CGCATTG-----CTAGTCAC---CCTGGGTTGTTACACCT-------------------------GGGATGCCGC----------CTTGGGGCTTGACAG------------CTTGT	ATGAAGATAAGTATCCGAGGGCTGCTGGCCGCATTGCTAGTCACCCTGGGTTGTTACACCTGGGATGCCGCCTTGGGGCTTGACAGCTTGT	TAGGATCGACGTATAGTGTCAGCGTCACACTTGGAGTACCTATGAAGATAAGTATCCGAGGGCTGCTGGCCGCATTGCTAGTCACCCTGGGTTGTTACACCTGGGATGCCGCCTTGGGGCTTGACAGCTTGT	MKISIRGLLAALLVTLGCYTWDAALGLDSLLGSTYSVSVTLGVPMKISIRGLLAALLVTLGCYTWDAALGLDSL	TRUE
	623889810	RefSeq	NZ_JAQSUW010000014.1	91595	92878	+	WP_273813417.1	antiviral reverse transcriptase Drt2	Pseudomonas sp. Gutcm_11s	Gutcm_11s	GCF_028649395.1	MPENWYKSRGYLHFDRPINQAAALEIVSNPKTVAKHAFYPFIRYVAQTQKVFFDKSIGKVVKKDPKQRPISYAAHVDSHIYSYYCEQLNRAYEDYLAKVQWSSAILAFRALGKSNIDFARDAFLDIATRGSCCVIAIDIKGFFDNLDHAHLKNAWQALLGSSQLPDDHYAVYRSLTKFSFVYRDQVYEALGLSKSNPKQGRKRICEPHEFRAKVREGGLIETNKDKKGIPQGSPISAMLSNVYMMGFDGQIHAHVESCGGAYYRYCDDVLLIVPLEKEAEAKALVDLRVNEIGLEIQATKTETCKFTRSAKGLRSDRPLQYLGFIFDGANIYLRSSSLARYQDRVHRGIWLAEKCMDKVNAKRISRGQLPRSMFLKKLYKRYSYLGRRNFISYGYRAAR…	GCTTCGGGTATAGACCCGAAGGTGCATCACAAGCTGTCAAGCCCCAAGGCGGCATCCCAGGTGTAACAACCCAGGGTGACCAGCAATGCGGCCAGCAGCCCTCGGATACTTATCTTCATAGGTACTCCAAGTGTGACGCTGACACTATACGTCGATCCTAGCAATCGCGGCGAAATCGGAACTGGGTGACCAACACCGATTGGATGATGTGAGGAGCATTTGAGTTTATCCGGCCAGGCGGCTGAGGATTGCCGCCATCCTATGCCTGGCCGGTTGGCTCG	TAGGAT--------C---------GACGTAT----A---G------TGT----CAGCGTC--ACA---------------------CTTGGAGTACCTATGA-----------AG---AT--AAGTATCCGAGGGCTGCTGGC-----CGCATTG-----CTGGTCAC---CCTGGGTTGTTACACCT-------------------------GGGATGCCGC----------CTTGGGGCTTGACAG------------CTTGT	ATGAAGATAAGTATCCGAGGGCTGCTGGCCGCATTGCTGGTCACCCTGGGTTGTTACACCTGGGATGCCGCCTTGGGGCTTGACAGCTTGT	TAGGATCGACGTATAGTGTCAGCGTCACACTTGGAGTACCTATGAAGATAAGTATCCGAGGGCTGCTGGCCGCATTGCTGGTCACCCTGGGTTGTTACACCTGGGATGCCGCCTTGGGGCTTGACAGCTTGT	MKISIRGLLAALLVTLGCYTWDAALGLDSLLGSTYSVSVTLGVPMKISIRGLLAALLVTLGCYTWDAALGLDSL	TRUE
	13034467	RefSeq	NZ_JAKKRU010000002.1	422934	424217	+	WP_012588592.1	antiviral reverse transcriptase Drt2	Shewanella sp. SM68	SM68	GCF_025653925.1	MLKETPKWYRSRGYLHFDLPINQEKATLLVTSPSRVAKHPFFPLISYVVLSKKISKDQSTGTLNVVTKDRPIAYSAHKDSHIYAYYSQILSEKYEKELIKNNLQDSILAFRELGKSNIDFAYEAFCRIKSLGECSAVALDFSKFFDTLDHDLLKKSWANLLGKQKLPTDHFNVYKSLTKYSKVDKATLYKALSISINNPKNGRFRVCNASEFRSMVRDKGLIETNKSRYGIPQGSPISALLSNIYMLEFDKEMKRFVDIYNGYYYRYCDDMLFIVPTELRNTVAGFAAKHVKALKVSINPKKTELRSFKKVGDTLISEQMLQYLGFMFDGENIYIRSSSLARYSEKMKRGISLAKQTMRKYNCIRADKGATEKELFKKKLYSRYTHLGAKNFITYGLRA…	GCTTCTGAATGAGGATATTTATTTAAACCAATTAGGTCAGAAGGTAAATAACATGTTGTCAAGTACTATCTGGACGCCGAATAAGCTTAACGATAGGAACGATAACAACATCTCGACGAAGGTTATCCTAAGTTTCATAGATGTCTCCAAGGTTATAGTTACATTATAATTCATATCTAACATTACGCGGCAACGTCTTAGGACAAAACGGTTGTTTAAACAACTTGGTTAAGCCGGAGTAGGGCGTGTGGAATTGCCGCAGTTCTAAGTCTGCTCCGGTTTTGCTAA	TAGATA--------T---------GAATTAT----A---A------TGT----AACTATA---------ACC--------------TTGGAGACATCTATGA-------A---ACTTA-G--GATAA---CCTTCGTCGAGA--------TGTTG------TTATCGT----TCCTATCGTTAAGCTTATTC----------------GG----CGTCCAG------------ATAGT-ACTTGACAA------------CATGT	ATGAAACTTAGGATAACCTTCGTCGAGATGTTGTTATCGTTCCTATCGTTAAGCTTATTCGGCGTCCAGATAGTACTTGACAACATGT	TAGATATGAATTATAATGTAACTATAACCTTGGAGACATCTATGAAACTTAGGATAACCTTCGTCGAGATGTTGTTATCGTTCCTATCGTTAAGCTTATTCGGCGTCCAGATAGTACTTGACAACATGT	MKLRITFVEMLLSFLSLSLFGVQIVLDNMLDMNYNVTITLETSMKLRITFVEMLLSFLSLSLFGVQIVLDNM	TRUE
	20794602	RefSeq	NZ_CM001435.1	4326777	4328060	+	WP_006083224.1	antiviral reverse transcriptase Drt2	Shewanella baltica OS183	OS183	GCF_000179535.2	MLKETPKWYRNRGYLHFDQPINQVKATKLVTSPFQVAKHPFFPLISYVVLSKKISKNPSTGMLNVVKKDRPIAYSAHKDSHIYAYYAEMLSVKYEEELTKNNLQDSILAFRELGKSNIDFAYEAFCKIKNFGQCSAVALDFSKFFDTLDHDLLKISWAHLLGVKKLPSDHFNVYKSLTKFSKVDKDKLYEALSISKSNPKNCRLRVCDASEFRSRVRDKGFIETNNNSYGIPQGSPISALLSNIYMLEFDKEMKRYTDIHGGHYYRYCDDMLFIVPTKLRDNVAEFADKHVKALKVNINTKKTELRTFRKIGDTLVSDQMLQYLGFMFDGENIYIRSSSLARYSEKMKRGISLAKQTMRKYNDIRAEKGATEKELFMKKLYSRYTHLGAKNFVTYGLRA…	GTTTGAACCAATTAGGTCAGAAGGTAAATAACATGTTGTCAAGTACTATCGGAACGCCTAATAAGCTTAACGATAGAAACCATAACAACATCTCGACGAAGCTTATCCTAAGTTTCATAGATGTCTCCAAGGTTATAGTTACATTATAATTCATATCTAACATTACGCGGCAACGTCTTAGGACAAAACGGTTGTTCAAACAACTTGGTTAAGCCGGAGTAGGACGTGTGGAATTGCCGCAGTTCTAAGTCTGCTCAGGTTTTGCTAA	TAGATA--------T---------GAATTAT----A---A------TGT----AACTATA---------ACC--------------TTGGAGACATCTATGA-------A---ACTTA-G--GATAA---GCTTCGTCGAGA--------TGTTG------TTATGGT----TTCTATCGTTAAGCTTATTA----------------GG----CGTTCCG------------ATAGT-ACTTGACAA------------CATGT	ATGAAACTTAGGATAAGCTTCGTCGAGATGTTGTTATGGTTTCTATCGTTAAGCTTATTAGGCGTTCCGATAGTACTTGACAACATGT	TAGATATGAATTATAATGTAACTATAACCTTGGAGACATCTATGAAACTTAGGATAAGCTTCGTCGAGATGTTGTTATGGTTTCTATCGTTAAGCTTATTAGGCGTTCCGATAGTACTTGACAACATGT	MKLRISFVEMLLWFLSLSLLGVPIVLDNMLDMNYNVTITLETSMKLRISFVEMLLWFLSLSLLGVPIVLDNM	TRUE
	29602560	INSDC	ALKM01000021.1	24302	24544	+	EJO92032.1	hypothetical protein	Pseudomonas mendocina DLHK	DLHK	GCA_000287395.1	MIETNKINKGIPQGSPISAMLSNVYMMSFDEQVHAYVQACGGSYYRYCDDVLLIVPLAKEAEAKDFVNQKVDEIGLEVQVS	GCTTTGGATATAGATCCAAAGGTGCATCACAAGCTGTCAAGTCCTATCGCGGCACCACAGGTGAAATAACCCAGGGTGACCAGCAGTGCGGACAGCAGCGCTCGGATACTTATTCTCATAGGTACTCCAAGTGTGACGCTGACATTATACGTCGATCCTAGCAATCGCGGCGAAATCGGATCTGGGTGACTGAGACCGATTGGATGATGTAAAGAGCATTTTGGTTTATCCGGCCAGGCGGCTTAGAGGATTGCCGCCATCCTAAGCCTGGCCGGTTGGCTAA	TAGGAT--------C---------GACGTAT----A---A------TGT----CAGCGTC--ACA---------------------CTTGGAGTACCTATGA-----------GA---AT--AAGTATCCGAGCGCTGCTGTC-----CGCACTG-----CTGGTCAC---CCTGGGTTATTTCACCT-------------------------GTGGTGCCGC----------GATAGGACTTGACAG------------CTTGT	ATGAGAATAAGTATCCGAGCGCTGCTGTCCGCACTGCTGGTCACCCTGGGTTATTTCACCTGTGGTGCCGCGATAGGACTTGACAGCTTGT	TAGGATCGACGTATAATGTCAGCGTCACACTTGGAGTACCTATGAGAATAAGTATCCGAGCGCTGCTGTCCGCACTGCTGGTCACCCTGGGTTATTTCACCTGTGGTGCCGCGATAGGACTTGACAGCTTGT	MRISIRALLSALLVTLGYFTCGAAIGLDSLLGSTYNVSVTLGVPMRISIRALLSALLVTLGYFTCGAAIGLDSL	TRUE
	30671997	RefSeq	NZ_CP021976.1	3797845	3799137	-	WP_004393154.1	reverse transcriptase domain-containing protein	Bacillus velezensis	T20E-257	GCF_002205715.1	MNEKKYRVKGYKHLDNKKSIEKVKSKIQNPRWVAKHGFYPFMHFEIKFQKYSRKEKKRKEKVRKIFYASHMDRYIYKYYGDKLNNHYNSVVDELGINEVATAYRNNLSGKSNINFAKEVIDFIKVQQSAYIFVADFTNFFDTLDHRYLKEKIRYVLKKDTLPNDYYNVFKNITRFSYFIKDTIESELETKYSESEIKNSYKYFTEEEFRAFKHKNIYKNSKSYGIPQGAGISSVCSNIYLLDFDEKLKKYVKGQKGLYRRYCDDLIIVIPIEGDAQDYNYQIHQKNMNDIKEQIPNLEIQPEKTGNYFYIDNQITDLDFNETKLDYLGFSFNGKEVRIREKSLFKYYTRTYRKVRICNRKSKEFGRKSYRRELYKTYSHLGKNKKGHGNFISYVERAQK…	GCCTCATAAAAGTAGTTATGAGGGAAATTGGTGAATTTCTGTCAAGCTTTATCTCAATTGTAATCATAATACTTACCCAGTCGATTACAATCGATAACGCTTCTGAATAACTTGGCATTTGGATACCTCCAATCGTCATAAACAACCAATTTAATATACTGATTATAGTATGAGCTATTAGTGCATTCAGTAGCCTCTTTATAGGCTAGCAATGGTCTATAATTCGAAAGGAGAGTATGCTAGCAGGGTTTTTGATAGAGAGTAATAGGCTACGATTACATACCCCTGCTAGCTCTGCCAA	TATAAT--------C---------AGTATATTA--A-ATT------GGT---TGTTTATG----ACGA------------------TTGGAGGTA--------------T---CC-------AAATGCCAAGTTATTC----------AGAAGCG------TTATCGA---TTGTAATCGACTGGGTAAGTA-------TT-------AT---GATTACAATT--------GAGATAAAGCTTGACAGA-----------AATTC	ATGCCAAGTTATTCAGAAGCGTTATCGATTGTAATCGACTGGGTAAGTATTATGATTACAATTGAGATAAAGCTTGACAGAAATTC	TATAATCAGTATATTAAATTGGTTGTTTATGACGATTGGAGGTATCCAAATGCCAAGTTATTCAGAAGCGTTATCGATTGTAATCGACTGGGTAAGTATTATGATTACAATTGAGATAAAGCTTGACAGAAATTC	MPSYSEALSIVIDWVSIMITIEIKLDRNSIISILNWLFMTIGGIQMPSYSEALSIVIDWVSIMITIEIKLDRN	TRUE
	31677593	RefSeq	NZ_CP084108.1	1581705	1583102	+	WP_009370819.1	reverse transcriptase domain-containing protein	Lysinibacillus capsici	anQ-h6	GCF_020217405.1	MKDISYFENYKSKNYLHIDKRIPIKRVYKLIQDEKWVSKHAFLPFIHYSIDLKKYTFKEGHSNRSYKKLKLNKNFNQRHIKYKKPKKREINYASHIDSFIYKYYGDELNNTYNEYAIKNGIDENVLAYRNNKKGKNNIHFARDVFDFIIRTEKSLIIALDFSSFFDKISHKHLKTSIKELLHVDELSEDNYNVFKSITKFHYIEKSDLDNHLKSQYSEDELKDMLKYRKINSYMDLKVFRQLVKEKKLNIKANRNPYGIPQGSGMSAVCSNIRLTKFDIEMKCWSDKKNALYRRYCDDLIWIIPNVNDDEMASIVEEIYSIIEKYDDLHLQKEKTIILNYNGNKMLDLHGYDSKLDYLGFIFDGQVIKVREKSLFKFYNRAYKKTKVLAKYNLIYGRNA…	ATCGTATTTAATTGGGAATACGAGTGCAAGGTTTGATGTTGTCAAGCAGATAGTCGCACGATTGTTCGATTACTATGCTAAATAGTAAGATTACAATTCTCATGTCGATATCGTTAGGCATTCTACAATCAACTCCTACGCTAATCATTATAAGATGATTATATAATAATTGTTTATTTATGGGTCCTTCTGTCTTTGTATTAGACAAAAGTCAGATGAGTATTTTGTATGCTAGGGAGGTCACTGTTAATAGACCCAGGTTACTACCTCCCCAGCTCTGCAAA	AACAAT--------T---------ATTATAT----AATCA------TCT----TATAATG----ATTAGCG---------------TAGGAGTTGATTGT---------A---GA---AT--GCCTAACGATATCGACATG-------AGAATTG------TAATCT----TACTATTTAGCATAGTAATCG----------------AA---CAATCGTGCGA---------CTATCTGCTTGACAA------------CATCA	ATGCCTAACGATATCGACATGAGAATTGTAATCTTACTATTTAGCATAGTAATCGAACAATCGTGCGACTATCTGCTTGACAACATCA	AACAATTATTATATAATCATCTTATAATGATTAGCGTAGGAGTTGATTGTAGAATGCCTAACGATATCGACATGAGAATTGTAATCTTACTATTTAGCATAGTAATCGAACAATCGTGCGACTATCTGCTTGACAACATCA	MPNDIDMRIVILLFSIVIEQSCDYLLDNIKQLLYNHLIMISVGVDCRMPNDIDMRIVILLFSIVIEQSCDYLLDNI	TRUE
	40008803	RefSeq	NZ_ALIO01000347.1	59620	60903	-	WP_019396856.1	antiviral reverse transcriptase Drt2	Pseudomonas aeruginosa DQ8	DQ8	GCF_000283055.1	MPENWYKSRGYLHFDRPINQAAALEIVSSPKAVAKHAFYPFIRYVAQTQKVFFDKSIWKVVKKDPKQRPISYAAHVDSHIYSYYCDLLNQAYEGHLAKVRWASAILAFRALGKSNIDFARDAFLDIAARKSCCVIAIDIKGFFDNLDHTHLKNAWQAILDTSHLPDDHYAVFRSLTKYSFVYRDQVYEALGLSKNNPKQGRKRICEPHEFRAKVRDGGLIETNRDKKGIPQGSPISALLSNVYMMGFDEQIHAYVQSYGGSYYRYCDDVLLIVPLEKEAEAKALVDLRVNEIGLEIQTAKTEACKFTRSVKGLRSDRPLQYLGFIFDGANIYLRSSSLARYQDRVNRGIWLAGKRMDKVNAKRIARGQLPRSMFLKKLYKRYSYLGRRNFISYGYRAAR…	GCTTCGGGTATAGACCCGAAGGTGCATCACAAGCTGTCAAGCCCCAAGGCGGCATCCCAGGTATAACAACCCAGGTTGACCAGCAATGCGGCCAGCAGCCCTCGGATACTTATCTTCATAGGTACTCCAAATGTGACGCTGACACTATACGTCGATCCTAGCAATCGCGGCGAAATCGGAACTGGGTGACTGAGACCGATTGGATAATGTGAGGAACATTTGGGTTTATCCGGCCAGGCGGCTTGAGGATTGCCGCCATCCTAAGCCTGGCCGGTTGGCTCG	TAGGAT--------C---------GACGTAT----A---G------TGT----CAGCGTC--ACA---------------------TTTGGAGTACCTATGA-----------AG---AT--AAGTATCCGAGGGCTGCTGGC-----CGCATTG-----CTGGTCAA---CCTGGGTTGTTATACCT-------------------------GGGATGCCGC----------CTTGGGGCTTGACAG------------CTTGT	ATGAAGATAAGTATCCGAGGGCTGCTGGCCGCATTGCTGGTCAACCTGGGTTGTTATACCTGGGATGCCGCCTTGGGGCTTGACAGCTTGT	TAGGATCGACGTATAGTGTCAGCGTCACATTTGGAGTACCTATGAAGATAAGTATCCGAGGGCTGCTGGCCGCATTGCTGGTCAACCTGGGTTGTTATACCTGGGATGCCGCCTTGGGGCTTGACAGCTTGT	MKISIRGLLAALLVNLGCYTWDAALGLDSLLGSTYSVSVTFGVPMKISIRGLLAALLVNLGCYTWDAALGLDSL	TRUE
	48934329	RefSeq	NZ_AZSV01000008.1	37300	38583	-	WP_037038163.1	antiviral reverse transcriptase Drt2	Pseudomonas sp. BAY1663	BAY1663	GCF_000582595.1	MAENWYKSRGYLHFDRPINQAAALDIVSNPKAVARHAFYPFIRYVAQTKKVFFDKSIGKVVKKDPKERPISYAAHVDSHIYSYYCEQLNQAYENHLAEMEWSSSILAFRALGKSNIEFARDAFLNIAARESCCVIAIDIKGFFDNLDHVHLKVAWQSLLGTSQLPDDHYAVYRSLTKFSFVYRDQVYEALGLSKNNPKQGRKRICEPHEFRAKVRDRALIETNKDKKGIPQGSPISALLSNVYMMGFDKQIHSYVQSCGGAYYRYCDDVLLIVPLEKEAEAKTLVDQRVSEIGLEIQAAKTETCKFTRSAKGLRSERPLQYLGFIFDGASIYLRSSSLARYQDRVHRGIWLAEKCMDKVNAKRIARGQLPRSMFLKKLYKRYSYLGRRNFISYGYRAAR…	GCTTTGGATATAGATCCAAAGGTGCATCACAAGCTGTCAAGCCCCATGGCGGCATCCCAGGTATAACAACCAAAGGTGACCAGCAATGCGGCCAGCAGCCCTCGGATACTTATCTTCATAGGTACTCCAAGTGTGACGCTGACATTATACGTCGATCCTAGCAATCGCGGCGAAATCGGAACTGGGTGACAGAGACCGATTGGATGATGTGAGGAGCATTTGAGTTTATCCGGCCAGGCGGCTGAGGATTGCCGCCATCCTATGCCTGGCCGGTTGGCTCG	TAGGAT--------C---------GACGTAT----A---A------TGT----CAGCGTC--ACA---------------------CTTGGAGTACCTATGA-----------AG---AT--AAGTATCCGAGGGCTGCTGGC-----CGCATTG-----CTGGTCAC---CTTTGGTTGTTATACCT-------------------------GGGATGCCGC----------CATGGGGCTTGACAG------------CTTGT	ATGAAGATAAGTATCCGAGGGCTGCTGGCCGCATTGCTGGTCACCTTTGGTTGTTATACCTGGGATGCCGCCATGGGGCTTGACAGCTTGT	TAGGATCGACGTATAATGTCAGCGTCACACTTGGAGTACCTATGAAGATAAGTATCCGAGGGCTGCTGGCCGCATTGCTGGTCACCTTTGGTTGTTATACCTGGGATGCCGCCATGGGGCTTGACAGCTTGT	MKISIRGLLAALLVTFGCYTWDAAMGLDSLLGSTYNVSVTLGVPMKISIRGLLAALLVTFGCYTWDAAMGLDSL	TRUE
	64407158	RefSeq	NZ_JARSKU010000004.1	92147	93439	+	WP_032731842.1	reverse transcriptase/maturase family protein	Bacillus mojavensis	B-14824	GCF_035810635.1	MNEKKYRVKGYKHLDNKKSIEKVKGKIQNPRWVAKHGFYPFMHFEIKFQKYSRKEKKPKEKVRKIFYASHMDSYIYKYYGDKLNNHYNSVVDKLGINEVATAYRNNLSGKSNINFAKEVIDFIKVQQSAYIFVADFTNFFDTLDHRYLKEKIRYVLKKDTLPDDYYNVFKNITRFSYFIKDTIESELKNKYTESEIKNSYKYFTEEEFRSFKHKNIYKNSKSYGIPQGAGISSVCSNIYLLDFDEKLQKYVKGQKGLYRRYCDDLIIVIPIEGDVQDYNYKIHQKIMDDIKEQIPNLEIQPEKTGNYFYTDNQITDLDFNETKLDYLGFSFNGKEVRIREKSLFKYYTRTYRKVRICNRKSKKFGRKSYRRELYKNYSHLGKSKKGHGNFISYVERAQK…	GCCTCATAAAAGTAGTTATGAGGGAAATTGGTGAATTTCTGTCAAGCTTTATCTCAATTGTAATCATAATACTTATCCAGTCAATTACAATTGATAACGCTTCTGAATAACTTGGCATTTGGATACCTCCAATCGTCAACCAATTTAATATACTGATTATAGTATAAGCTATTAGTGCATTCAGTAGCCTCTTTATAGGCTAGCAATGGTCTATAATTCGAAAGGAGAGTATGCTAGCAGGGTTTTGATAGAGTAATAGGCTACGATTACATACCCCTGCTAGCTCTGCCAA	TATAAT--------C---------AGTATATTA--A-ATT------GGT---TG----------ACGA------------------TTGGAGGTA--------------T---CC-------AAATGCCAAGTTATTC----------AGAAGCG------TTATCAA---TTGTAATTGACTGGATAAGTA-------TT-------AT---GATTACAATT--------GAGATAAAGCTTGACAGA-----------AATTC	ATGCCAAGTTATTCAGAAGCGTTATCAATTGTAATTGACTGGATAAGTATTATGATTACAATTGAGATAAAGCTTGACAGAAATTC	TATAATCAGTATATTAAATTGGTTGACGATTGGAGGTATCCAAATGCCAAGTTATTCAGAAGCGTTATCAATTGTAATTGACTGGATAAGTATTATGATTACAATTGAGATAAAGCTTGACAGAAATTC	MPSYSEALSIVIDWISIMITIEIKLDRNSIISILNWLTIGGIQMPSYSEALSIVIDWISIMITIEIKLDRN	TRUE
	83919783	INSDC	LFJO01000001.1	92808	94100	+	KMK78311.1	reverse transcriptase	Alkalihalobacillus pseudalcaliphilus	DSM 8725	GCA_001038565.1	MNKKKYRVKGYKHLDNKKSIDKVKSKIQNPRWVAKHGFYPFMHFEIKFQKYSRKEKQPKEKVRKIFYASHIDSFIYKYYGDKLNDHYNSVVNELGINEVATAYRNNLSGKSNINFAKEVIDFIKVQKSAYIFVADFTNFFDTLDHRYLKEKIRYVLKKDTLPDDYYNVFKNITRFSYFIKDTIEAELKTKYTESEIKNSYKYFTEEEFRAFKHKNIYRNSKSYGIPQGAGISSVCSNIYLLDFDKKIEKYVKEQKGLYRRYCDDLIIVIPIEGEVQDYNYQIHQKFVVDIKEQIPNLEIQPEKTGNYFYYDNQITDLEFNETKLDYLGFGFNGKEVRIREKSLFKYYTRTYRKVRICNRKSKEFGRKSYRRELYKNYSHLGKSKKGHGNFISYAERAQK…	GCCTCATAAAAGTAGTTATGAGGGAAATTGGTGAATTTCTGTCAAGCTTTATCTCAATTGTAATCACAAGGCTGACCCAGCTAATTACAATCGATAATGCTTCTGAATAACTTGGCATTTGGATACCTCCAATCGTCATAATCAACCAATTCAATATACTAATTATAGTATAAGCTATTAGTGCATTTAGTAGCCTCTTTATAGGCTAGCGATGGTCTATAATTTGAAAGGAGAGTATGCTTGCAAGGGTTCTTTGATAGAGTAATAGGCTACGATTACATACCCTTGCTAGCTCTGCCAA	TATAAT--------T---------AGTATATTG--A-ATT------GGT---TGATTATG----ACGA------------------TTGGAGGTA--------------T---CC-------AAATGCCAAGTTATTC----------AGAAGCA------TTATCGA---TTGTAATTAGCTGGGTCAGCC-------TT-------GT---GATTACAATT--------GAGATAAAGCTTGACAGA-----------AATTC	ATGCCAAGTTATTCAGAAGCATTATCGATTGTAATTAGCTGGGTCAGCCTTGTGATTACAATTGAGATAAAGCTTGACAGAAATTC	TATAATTAGTATATTGAATTGGTTGATTATGACGATTGGAGGTATCCAAATGCCAAGTTATTCAGAAGCATTATCGATTGTAATTAGCTGGGTCAGCCTTGTGATTACAATTGAGATAAAGCTTGACAGAAATTC	MPSYSEALSIVISWVSLVITIEIKLDRNSIISILNWLIMTIGGIQMPSYSEALSIVISWVSLVITIEIKLDRN	TRUE
	84277180	INSDC	LDUJ01000004.1	100927	102324	+	KMN41282.1	reverse transcriptase	Lysinibacillus sp. LK3	LK3	GCA_001043675.1	MKWSNGPLQLHNLSSSSNINWEKYRSKGYLHFDERIHIEHMKANLLNKDWVASYAFLPFIHFEMNFKRFVTIKEIDEQGQVTKRKERGEPKKRKIFYSAHKDGYIYKFYGDLLNNAYNIYASENEIDDNVVAYRNNKLGKNNIDFAFEVFDHLFKFENAVVISSDFTKYFDNISHKTLKRNIRRVLGIKTLERDWYQVFKNLTQFTYVNREDIDKFLEEKYGRTLNKKIKTHQINRIMTSSEFRKSKKKYLKPNPNSDSYGIPQGSSMSAVCSNVHLIDFDKEISEWCKQKSANAMYRRYCDDLIVIIPLEKQSTNEFATIRNELFEIINKYKSDGLDVQQKKTEIRLWNGDNILDEQLQPSKLDYLGFVTDGQMIQLREKSLFNYYTRAYRKAKTVKR…	GTTCTGTGAAAATAGTTGCAGAAGTATAAAGTTTCACGCTTGTCAAGGTTATAAATATTTAGAACCTCAACAAGCAAACTAGTAACTTCTATCAAGAACAGCACTAGCTGGACTTCTAGATTGCTAGACAAACTTAGCAACATTGTAATTACCTCCATAGGGTGAGTATAGTGTAATGTTTTAAGAGTAAGAATTCCGTTATATGCGGGAGCGCGTGGTCAGCAGAGCATTCATCTACGGATGGATGACACCAAATTAGGCTAGGAGGTTTTCTGTTATGAAATGGAGTAATGGGCCACTACAATTACATAACCTCTCTAGCTCTTCTAA	TAAAAC--A----TT---------ACACTAT----ACTCAC-----CCT----ATGGAGG----TAATTACA--------------ATGTTGCTAAGTTTGT------CT---AG-------CAATCTAGAAGTCCAGCTAGT-----GCTGTTC------TTGATAG---AAGTTACTAGTTTGCTTGTTG---------------AGG---TTCTAAATAT----------TTATAACCTTGACAAG-----------CGTGA	ATGTTGCTAAGTTTGTCTAGCAATCTAGAAGTCCAGCTAGTGCTGTTCTTGATAGAAGTTACTAGTTTGCTTGTTGAGGTTCTAAATATTTATAACCTTGACAAGCGTGA	TAAAACATTACACTATACTCACCCTATGGAGGTAATTACAATGTTGCTAAGTTTGTCTAGCAATCTAGAAGTCCAGCTAGTGCTGTTCTTGATAGAAGTTACTAGTTTGCTTGTTGAGGTTCTAAATATTTATAACCTTGACAAGCGTGA	MLLSLSSNLEVQLVLFLIEVTSLLVEVLNIYNLDKRDKTLHYTHPMEVITMLLSLSSNLEVQLVLFLIEVTSLLVEVLNIYNLDKR	TRUE
	90992619	INSDC	LDWB01000002.1	22524	23807	+	KOR11216.1	DNA polymerase	Stutzerimonas stutzeri	C2	GCA_001276475.1	MPENWYKSRGYLHFDRPINQAAALEIVSSPKAVAKHAFYPFIRYVAQTQKVFFDKSIGKVVKKDPKQRPISYAAHVDSHIYSYYCDLLNQAYEGHLAKVRWASAILAFRALGKSNIDFARDAFLDIAARKSCCVIAIDIKGFFDNLDHTHLKNAWQAILDTSHLPDDHYAVFRSLTKYSFVYRDQVYEALGLSKNNPKQGRKRICEPHEFRAKVRDGGLIETNRDKKGIPQGSPISALLSNMYMMGFDEQIHAYVQSYGGSYYRYCDDVLLIVPLDKEAEAKALVELRVNEIGLEIQTAKTETCKFTRSVKGLRSDRPLQYLGFIFDGANIYLRSSSLARYQDRVNRGIWLAGKCMDKVNAKRIARGQLPRSMFLKKLYKRYSYLGRRNFISYGYRAAR…	GCTTCGGGTATAGACCCGAAGGTGCATCACAAGCTGTCAAGCCCCAAGGCGGCATCCCAGGTGTAACAACCCAGGTTGACCAGCAATGCGGCCAGCAGCCCTCGGATACTTATCTTCATAGGTACTCCAAATGTGACGCTGACACTATACGTCGATCCTAGCAATCGCGGCGAAATCGGAACTGGGTGACTGAGACCGATTGGATAATGTGAGGAACATTTGGGTTTATCCGGCCAGGCGGCTTGAGGATTGCCGCCATCCTAAGCCTGGCCGGTTGGCTCG	TAGGAT--------C---------GACGTAT----A---G------TGT----CAGCGTC--ACA---------------------TTTGGAGTACCTATGA-----------AG---AT--AAGTATCCGAGGGCTGCTGGC-----CGCATTG-----CTGGTCAA---CCTGGGTTGTTACACCT-------------------------GGGATGCCGC----------CTTGGGGCTTGACAG------------CTTGT	ATGAAGATAAGTATCCGAGGGCTGCTGGCCGCATTGCTGGTCAACCTGGGTTGTTACACCTGGGATGCCGCCTTGGGGCTTGACAGCTTGT	TAGGATCGACGTATAGTGTCAGCGTCACATTTGGAGTACCTATGAAGATAAGTATCCGAGGGCTGCTGGCCGCATTGCTGGTCAACCTGGGTTGTTACACCTGGGATGCCGCCTTGGGGCTTGACAGCTTGT	MKISIRGLLAALLVNLGCYTWDAALGLDSLLGSTYSVSVTFGVPMKISIRGLLAALLVNLGCYTWDAALGLDSL	TRUE
	91254278	INSDC	CP012600.1	3410000	3411295	-	ALC83086.1	reverse transcriptase	Bacillus gobiensis	FJAT-4402	GCA_001278705.1	MNKQKYRVKGYTHLDNKKSIEKVKNNIQNPRWIAKHGFYPFIHFKIKFHKYNRKLKKPKEKIRKIFYASHIDSFIYKYYGDKLNNHYNSVVEELGINDVAIAYRNNLSGKSNINFAKEVIDFIKAQQNAYIFVADFTNFFDTLDHRYLKEKIRYTLKKETLPDDYYNVFKNITRFSYFIKDTIESDLKIKYTESEIKNKYKYFTEEEFRAFKHKNIYKNSKSFGIPQGAGISSVCSNIYLLDFDEKIKKYVDERNGLYRRYCDDLIIVIPHGGDAQLYNFQIHQQFVENVKKQVPNLEIQPEKTGNYFYTNNKIMDLEFNETKLDYLGFSFNGEEVRIREKSLFKYYTRTYRKIRICNRKSKEFARKSYRRELYKNYSHLGKNKKGHGNFLSYVSRAQK…	GCCTCATAAAAGAAGTTATGAGGGTAATTGGTGAATTTCTGTCAAGCTTTATCTCAATTGTAATTCCACTGCTAATCAAGCTAATTACAAATGATATTGCTTCTGAATAACTGGGCATTTGGATACCTCCAATCGTCATAATCAACCAATTCAATATACTAATTATAGTATAAGCTAATAGTGCATCTAGTAGTCTCTTTATAGTCTAGCAATAGCCTATAATTCGAAAGGAGAGTATGCTTGCAAGGGTTTCTTTTAAAGAGTAATAGACTACGATTACATACCCTTGCTAGCTCTGCCAA	TATAAT--------T---------AGTATATTG--A-ATT------GGT---TGATTATG----ACGA------------------TTGGAGGTA--------------T---CC-------AAATGCCCAGTTATTC----------AGAAGCA------ATATCAT---TTGTAATTAGCTTGATTAGCA-------GT-------GG---AATTACAATT--------GAGATAAAGCTTGACAGA-----------AATTC	ATGCCCAGTTATTCAGAAGCAATATCATTTGTAATTAGCTTGATTAGCAGTGGAATTACAATTGAGATAAAGCTTGACAGAAATTC	TATAATTAGTATATTGAATTGGTTGATTATGACGATTGGAGGTATCCAAATGCCCAGTTATTCAGAAGCAATATCATTTGTAATTAGCTTGATTAGCAGTGGAATTACAATTGAGATAAAGCTTGACAGAAATTC	MPSYSEAISFVISLISSGITIEIKLDRNSIISILNWLIMTIGGIQMPSYSEAISFVISLISSGITIEIKLDRN	TRUE
	95600175	INSDC	BMDY01000007.1	30595	31872	+	GGB01988.1	hypothetical protein	Agarivorans gilvus	CGMCC 1.10131	GCA_014636215.1	MTTKIPEWYRRRGYLHFDLPIAYKNAYKLVTNPALVLTHAFFPLINYSVISKKINRDKNTKKIDYATKERPIAYSSHVDSHIYAYYASLLSELYEQRLRSSGLDKNVLAFRGLGKSNIDFAFEAFQQIKAMGECSAVALDFSKFFDTLDHALLKKSWADLLGESKLPPDHFNVFRSLTKFSKVDKFKLYQEFSISTNNPKNGRFRVCSARDFRERVRKKNLIITNPHPYGIPQGSPISALLSNIYMFNFDLEMKKYMNIHGGKYYRYCDDMLFIVPTPLRDKVAGYARQEVDKLKVSINPNKTELRTFYFKDGVLNSDRMLQYLGFMFDGEDTYIRSASLARYSEKMKKGIRLAKKTMKKYNSIRASKGLPKRNLYKRKLYSRYTHLGGRNFITYGLRA…	GCTTTTGTTAACAAATCATAATTTGTTGAACAAAAGGAACGTTACAAGTTGTCAAGCACAATCAGCAAGCCAATAAGGCAGGCCGACCAACAAGACGACTGGACATGATGGAATAGGGTCTTCACAGATACCTCCACGGTTATAGTAATAGTATAATCCATTTCTAACATTACGCGGCTAAGAGTCTTATGACTCATGGATGGTTGTTTAAACAACTTGGTTAAGCCGAGGTAAGGCGTATTGAATTGCCGCAGTTCTAAGTCTGCCTCGGTTTTGCTAG	TAGAAA--------T---------GGATTAT----A---C------TAT----TACTATA---------ACC--------------GTGGAGGTATCTGTGA-------A---GA---------------CCCTATTCCATCA-----TGTCCAG------TCGTCTT----GTTGGTCGGCCTGCCTTATT----------------GG----CTTGCTG------------ATTGT-GCTTGACAA------------CTTGT	GTGAAGACCCTATTCCATCATGTCCAGTCGTCTTGTTGGTCGGCCTGCCTTATTGGCTTGCTGATTGTGCTTGACAACTTGT	TAGAAATGGATTATACTATTACTATAACCGTGGAGGTATCTGTGAAGACCCTATTCCATCATGTCCAGTCGTCTTGTTGGTCGGCCTGCCTTATTGGCTTGCTGATTGTGCTTGACAACTTGT	MKTLFHHVQSSCWSACLIGLLIVLDNLLEMDYTITITVEVSVKTLFHHVQSSCWSACLIGLLIVLDNL	TRUE
	99693087	RefSeq	NZ_FNVH01000037.1	91	810	-	WP_058508609.1	hypothetical protein	Legionella quinlivanii DSM 21216	DSM 21216	GCF_900108145.1	MNRETSPCWFKQRNYIHFDSRLSLKNTIKLVTNPACIIKHSFYPFIKDTLCEKKINNSLERNVKERQVLYASHADSHIYSYYAHLLSEKYEQFLLNKGLANHVLAFRKIPKPQSEKNMCNIDFANHAFREIVSLGNCVALVIDIKGFFDNLDHEILKQNWICLLEDQNFLPEDHYCVYKSLTKYSFVEKEQLYEKLSISKNNHQRLPNYKYCHPSTFRKLIRGNKLIQINSNNYAIPQV	ACCTAAGCAATTGTGCTTAGGGATATGTACTGAATGTCAAGTGTTACGCATCCCGGCGAAACGCCGAGAAACAATGCGAATACCGGCAAACAAGGTAGTATTATGTGTAATAGCATGTGCTTGTCCTTAATGTAAGTATATAACATTTCAAACTTCAGGTGACTGCAGTTTTCTGTGATGTGATTTAATCATCACGTGTTATAGCCGATATAACGTCTCTGTATAGAGTAGACCGTCACCATCTAAAGTTATATCGGTTTAGCAGA	TTGAAA--------T---------GTTATAT----ACTTA------CAT---TAAGGACA-AGCAC--------------------ATGCTATTACACA--------------TA---AT--ACTACCTTGTTTGCCGGTATT-----CGCATTG-----TTTCTCGGC--GTTTCGCCGGGATG------------------------------------------------CGTAACACTTGACAT------------TCAGT	ATGCTATTACACATAATACTACCTTGTTTGCCGGTATTCGCATTGTTTCTCGGCGTTTCGCCGGGATGCGTAACACTTGACATTCAGT	TTGAAATGTTATATACTTACATTAAGGACAAGCACATGCTATTACACATAATACTACCTTGTTTGCCGGTATTCGCATTGTTTCTCGGCGTTTCGCCGGGATGCGTAACACTTGACATTCAGT	MLLHIILPCLPVFALFLGVSPGCVTLDIQFEMLYTYIKDKHMLLHIILPCLPVFALFLGVSPGCVTLDIQ	TRUE
	108074474	RefSeq	NZ_JSEO01000005.1	148047	149327	-	WP_063337973.1	antiviral reverse transcriptase Drt2	Marinomonas sp. SBI8L	SBI8L	GCF_001624705.1	MPSVPPKWFRSRGYLHFDLPVGYKKAVAVVTNPDIVARHAFYPFINYTVKSKKINKDKITNELNISFKERPIAYSSHMDSHIYAYYTKILSKKYEDKIRNSGLENSILAFRGLGKSNIDFAYDAFEKIKKSGECSAVALDFSKFFDTLNHKFLKDSWASLLNSSKLPADHFNVYKSITKFSTVNKLDLYEKFEISINNPKNGRKRVCTAKEFRDIVRKGNLIVPHKAPFGIPQGSPISALLSNIYMFDFDIKMKNYVDECGGEYYRYCDDMLFIVPTELRDEVAGIAQEKVKELGLSINTDKTELRTFKYENRQLKADQMLQYLGFIFDGENIYIRSSSLARYSEKMKRGVSLAKKTMKKYNAIRDNKGLSRESLYKRKLYSRYTHFGGRNFITYGLRA…	GCTTTAAGTAATTGATTAAAAGGAACTTAACAGGTTGTCAAGTCTAATCGGAAAGCCAAGCAAGCTAACTGAGAAGAATGACAGCAATACATTGAATAGAGTCGTCACAGATGTCTCCAAAGTTATAGTTACAGTATAATTCATATCTAACATGACGTGGCTGAGTCTTCGGGCTTGATGGTTGTCTTAACAACTTGGTTAAGCCGGGGTAAGGCGTAGGGAATTGCCACAGTTCTAAGTCTGCCTCGGTTTTGCTAG	TAGATA--------T---------GAATTAT----A---C------TGT----AACTATA---------ACT--------------TTGGAGACATCTGTGA-------C---GA---------------CTCTATTCAATG--------TATTG------CTGTCAT----TCTTCTCAGTTAGCTTGCTT----------------GG----CTTTCCG------------ATTAG-ACTTGACAA------------CCTGT	GTGACGACTCTATTCAATGTATTGCTGTCATTCTTCTCAGTTAGCTTGCTTGGCTTTCCGATTAGACTTGACAACCTGT	TAGATATGAATTATACTGTAACTATAACTTTGGAGACATCTGTGACGACTCTATTCAATGTATTGCTGTCATTCTTCTCAGTTAGCTTGCTTGGCTTTCCGATTAGACTTGACAACCTGT	MTTLFNVLLSFFSVSLLGFPIRLDNLLDMNYTVTITLETSVTTLFNVLLSFFSVSLLGFPIRLDNL	TRUE
	109435868	INSDC	KV441312.1	53751	55055	+	OAD88942.1	hypothetical protein	Clostridiales bacterium KLE1615	KLE1615	GCA_001641065.1	MNVQEWLDNPKTIQKSKKGYAHFDYRIDITKAAEFIKNPENVAHYGFYPFIHYTMKMNKYNAKTGKKLKKREICYAAHLDRCIYQYYAWGLNELYNKRIRKLGIEKVPVAYRTDLSESNIQSAKKAFDFIKENPQCCVMIGDFTNFFDSLDHQYLKQRWGDLIESVQLPPDHYAVYKNITRYSTWELDDLLELNDLSDVKGKIRKLNEKKVVLTKEQYKANRKHIKKNSVSYGIPQGSPISAVLANIYMLDADALIYQAVMKCKGFYMRYSDDFIVVLPEENQIDTFKSIIDIINAIPGLKLENRKTQFFQVDTPTVINIGKSFSIDADDSQKKINFLGISFDGKNIFVRAKTVSKYYYRMNHKAKVIAKNRELKGADKLYQRYSERGAFGKRGNFFTY…	GCTTTACAAGTATGTTGTAAAGGAATGGTATTGTTGTCAACAGTTCTAACAAACATTTATAAGAAATGGTTTGAGGCTGTCTGATACTGGTCACCGTGACCAGAATTAAGATTGTAATGAACATGACGATAATCTCCTGCTTAGTTGTAATTATACCGCAATTAAGTATTGCAGTTAATTGGATAGCTGGCAATCAAAAATAAAGGCATGCCTTTCATATGATTACTAAGTTTTTTCGTATACCCATCGGCTAA	AATACTTAA----TT---------GCGGTATA---A----------TTA---CAACTAAG--------------------------CAGGAGATTATCGTCA-----------TG---TT--CATTACAATCTTAATTCTGGT-----CACGGTGA--CCAGTATCAGACAGCCTCAAACCATTTCTTAT-----------------------AAATGTTTGT----------TAGAACTGTTGACA-------------ACAAT	ATGTTCATTACAATCTTAATTCTGGTCACGGTGACCAGTATCAGACAGCCTCAAACCATTTCTTATAAATGTTTGTTAGAACTGTTGACAACAAT	AATACTTAATTGCGGTATAATTACAACTAAGCAGGAGATTATCGTCATGTTCATTACAATCTTAATTCTGGTCACGGTGACCAGTATCAGACAGCCTCAAACCATTTCTTATAAATGTTTGTTAGAACTGTTGACAACAAT	MFITILILVTVTSIRQPQTISYKCLLELLTTIILNCGIITTKQEIIVMFITILILVTVTSIRQPQTISYKCLLELLTT	TRUE
	110475573	INSDC	LVVY01000129.1	23550	24977	-	OAM73878.1	reverse transcriptase	Devosia elaeis	S37	GCA_001650025.1	MPAWAPLVRTYPHFDPLLTGEKAASIALDPQAVAAHTFYPFIKYDERWTLFAEAGEPGRPKERPIRYAARLDACIFSYYRHMLSEPYERRLEAEGLTETVLAYRRVRASTGKGGKSNIDFAKEAFQYAQALGDCCAISLDISSFFESLDHQRLKSLWASLLGLERLPPDHFAVYKAMTRYAYVEKLEAYERLGFYGKKVGPGGRSVMGFLVDPRAIPVQLCKGEQFRTRIAGGDGSGSIIKLNRTPHGVPQGAPLSDLLANLYLLDFDMQMKALAESVGGRYLRYSDDILFVAPVTAEHATRLEAEARGAISRFGDALVIKEKKSFIHEFAADGMGQIVATIKPEGSNKGLEYLGFRYDGRNAYIRDKTLSALHRKIVASCRAVSIHLERRYRSKSPQE…	GCTCACTAGGGGGGCGGAGCTGACCTTGAAGTTGTCAAGCCCCAAGGCGACCAGCAGTCGAACGAGTATCATTACGATCTCCAAGATTAGCGGGACGTTGAAGGTGCGGGCCGCGAAAGCTGCCGCACAACTAATATAGTCAATATCCTCGACTAGGTGCCATCAGAGCTACGTCGGCTCGTCTTGAACAGTGTGGGGTAGGAGCGATGCCGGAAGCACACGGCGCT	TCGAGGAT-----AT---------TGACTAT----A---T------TAG----TTGTGCG-------GCAGCT-------------TTCGCGGCCCGCACC--------T---TC----A--ACGTCCCGC-------------------TAATC------TTGGAGATCGTAATG------ATACTCGTTC----------------GAC--TGCTGGTCGC----------CTTGGGGCTTGACAA------------CTTCA	ATGATACTCGTTCGACTGCTGGTCGCCTTGGGGCTTGACAACTTCA	TCGAGGATATTGACTATATTAGTTGTGCGGCAGCTTTCGCGGCCCGCACCTTCAACGTCCCGCTAATCTTGGAGATCGTAATGATACTCGTTCGACTGCTGGTCGCCTTGGGGCTTGACAACTTCA	MILVRLLVALGLDNFIEDIDYISCAAAFAARTFNVPLILEIVMILVRLLVALGLDNF	TRUE
	113840785	INSDC	MAJX01000016.1	337	1620	+	OCH41329.1	hypothetical protein	Aliivibrio fischeri	ZF73	GCA_001691105.1	MKILTTDWFRPRTYLHFDLPINIKKAPKIVTNPDAVSKHAFYPLIHYVIEINKIGKDPISKKVIALPPKLRPISYPAHLDSHIYSYYSKILTHYYEDKLKEHGLSDSILAFRSLGKSNIDFALDAFNEVKKVGECSAVALDVTKFFDTLDHEVLKNEWCSLLKVQKLPKDHYNVFKSITKHAHVKKVDLYKLLGISLNYHNHGKRRVCEPQEFREQVRANKLIETNSFKFGIPQGTPLSAMLSNIYMFEFDLKMKQFVDEHNGKYFRYCDDMLFIVPTEIRTKVEQFAVNQIKGLKLSVNQKKTEIRTFTRVGEKLKADSHLQYLGFMFDGEDMFIRSSSLARYSERMRRGIRLAKKTMIKYNSIRYEKGLPERELFKRKLYSRYTHLGQRNFITYGIR…	GCTTTTAATAATTGTTTCATAATTGATTAAAAGGTGCTGAACAGGCTGTCAAACCTACTCAATAAGCTTATTGAGCAGAATGACAGCAATACATGGATAAGTGTCTTCATAGATGCCTCCAGAGTTATTGTTATAGTGATAGCATAATTTATATTTAACATGACGCGGCTTTTGACGGCTGTAATGGCCAGTTAATCCGAGGATGCGTTTAGAATTGCCGCTGTTCTAGCTTCCTCGGTTTTGCTCT	TAAATA--------T---------AAATTATGC-TA-TCAC-----TAT----AACAATA---ACT--------------------CTGGAGGCATCTATGA-----AGA---CA---CT--TATCCATGTATTG--------------------------CTGTCA----TTCTGCTCAATAAGCTTATTG---------------------AG---------------------TAGGTTTGACAG------------CCTGT	ATGAAGACACTTATCCATGTATTGCTGTCATTCTGCTCAATAAGCTTATTGAGTAGGTTTGACAGCCTGT	TAAATATAAATTATGCTATCACTATAACAATAACTCTGGAGGCATCTATGAAGACACTTATCCATGTATTGCTGTCATTCTGCTCAATAAGCTTATTGAGTAGGTTTGACAGCCTGT	MKTLIHVLLSFCSISLLSRFDSLLNINYAITITITLEASMKTLIHVLLSFCSISLLSRFDSL	TRUE
	115158795	RefSeq	NZ_MDGU01000009.1	145624	147021	+	WP_066037125.1	reverse transcriptase domain-containing protein	Lysinibacillus sp. AR18-8	AR18-8	GCF_001705465.1	MKWSNGPQQLHNLSSSSNINWEKYRSKGYLHFDERIHIGHMKANLLNKDWVASYAFLPFIHFEMNFKRFVTIKEIDEQGQVTKRKERGEPKKRKIFYSAHKDGYIYKYYGDLLNNAYNIYASENEIDDNVVAYRNNKLGKNNIDFAFEIFDHLFKFENAVVISSDFTKYFDNISHKTLKRNIRRVLGAKTLERDWYQVFKNLTQFTYVNREDIDKFLEEKYGRTLNKKIKTHQINRIMTSSEFRESKKKYLKPNPNLDSYGIPQGSSMSAVCSNVHLIDFDKEISEWCKQKSANAMYRRYCDDLIVIIPLEKQSTNEFATIRNELFGIINKYKSDGLDVQQKKTEIRLWNGDNILDEQLKPSKLDYLGFVTDGQMIQLREKSLFNYYTRAYRKAKTVKR…	GTTCTGTGAAAATAGTTGCAGAAGTGTTAAGTTTCACGCTTGTCAAGGTTATAAATATTTAGAACCTCAACAAGCAAACTAGTAACTTCTATCAAGAACAGCACTAGCTGGATTTCTAGATTGCTAGACAAACTTAGCAACATTGTAATTACCTCCATAGGGTGAGTATAGTGTAATGTTTTAAGAGTAAGAATTCCGTTATATGCGGGAGGGCGTGGTCAGCAGAGCATTCATCTACGGATGGATGACACCAAATTAGGCTAGGAGGTTTTCTGTTATGAAATGGAGTAATGGGCCACAACAATTACATAACCTCTCTAGCTCTTCTAA	TAAAAC--A----TT---------ACACTAT----ACTCAC-----CCT----ATGGAGG----TAATTACA--------------ATGTTGCTAAGTTTGT------CT---AG-------CAATCTAGAAATCCAGCTAGT-----GCTGTTC------TTGATAG---AAGTTACTAGTTTGCTTGTTG---------------AGG---TTCTAAATAT----------TTATAACCTTGACAAG-----------CGTGA	ATGTTGCTAAGTTTGTCTAGCAATCTAGAAATCCAGCTAGTGCTGTTCTTGATAGAAGTTACTAGTTTGCTTGTTGAGGTTCTAAATATTTATAACCTTGACAAGCGTGA	TAAAACATTACACTATACTCACCCTATGGAGGTAATTACAATGTTGCTAAGTTTGTCTAGCAATCTAGAAATCCAGCTAGTGCTGTTCTTGATAGAAGTTACTAGTTTGCTTGTTGAGGTTCTAAATATTTATAACCTTGACAAGCGTGA	MLLSLSSNLEIQLVLFLIEVTSLLVEVLNIYNLDKRDKTLHYTHPMEVITMLLSLSSNLEIQLVLFLIEVTSLLVEVLNIYNLDKR	TRUE
	139673822	RefSeq	NZ_KV917375.1	4060217	4061602	-	WP_078382029.1	reverse transcriptase/maturase family protein	Sutcliffiella halmapala	DSM 8723	GCF_002019665.1	MVYNSKGEYACKGFFNRVIGYDYIPLLALPNMNKKKYRVKGYKHLDNKKSIEKVKVKILNPQWVAEHGFYPFMHFEIKFQKYSRKKKQPKEKVRKIFYASHIDSFIYKYYGDKLNNHYNSVVDELDIKEVATAYRNNLSGKSNINFAKEVIDFLKVQKNAYVFVADFTNFFDTLDHRYLKEKIRYVLKKATLPDDYFNIFKNITRFSYFIKDTIEAELKTKYTESEIKNSHKYFTEEEFRAFKHKNIYKNSKSYGIPQGAGISSVCSNIYLLDFDKKMEKYVKEQKGLYRRYCDDLIIVIPIEGEVQDYNYQVHQKFVDDIKDQIPNLEIHPEKTGNYFYSENQITDLEFNETKLDYLGFSFNGKEVRIREKSLFKYYTRTYRKVRICYRKSKEFGRKS…	GCCTCATAAAAATAGTTATGAGGGAAATTGGTGAATTTCTGTCAAGCTTTATCTCAATTGTAATCACTTGGTTAACCAAGCTAATTATTATCGATAACGCTGCTGAATAACTTGGCATTTGGATACCTCCAATCGTCATAATCAACCAAATCAATATACTAATTATAGTAGAATCTATTAGTAAATTTAGTAGCCTCTTTATAGGCTAGCAATGGTCTATAATTCGAAAGGAGAGTATGCTTGCAAGGGTTTCTTTAATAGAGTAATAGGCTACGATTACATACCCTTGCTAGCTCTGCCAA	TATAAT--------T---------AGTATATTG--A-TTT------GGT---TGATTATG----ACGA------------------TTGGAGGTA--------------T---CC-------AAATGCCAAGTTATTC----------AGCAGCG------TTATCGA---TAATAATTAGCTTGGTTAACC-------AA-------GT---GATTACAATT--------GAGATAAAGCTTGACAGA-----------AATTC	ATGCCAAGTTATTCAGCAGCGTTATCGATAATAATTAGCTTGGTTAACCAAGTGATTACAATTGAGATAAAGCTTGACAGAAATTC	TATAATTAGTATATTGATTTGGTTGATTATGACGATTGGAGGTATCCAAATGCCAAGTTATTCAGCAGCGTTATCGATAATAATTAGCTTGGTTAACCAAGTGATTACAATTGAGATAAAGCTTGACAGAAATTC	MPSYSAALSIIISLVNQVITIEIKLDRNSIISILIWLIMTIGGIQMPSYSAALSIIISLVNQVITIEIKLDRN	TRUE
	154136523	RefSeq	NZ_SIRL01000007.1	79614	81059	-	WP_165456266.1	reverse transcriptase domain-containing protein	Paracoccus sediminis	CMB17	GCF_004310385.1	MTTFDFSSSDLKNYPHFDSPISLREIRKLVTCKTRVASNTFFPFMRYEEGWQPYREKGAAKPDRKSRPIRYGARRDAYIFTHYRRQLSKLYEERLVTLGISDCPIAYRKIRKPGQSGGKCNIDFAKDAFNEIDRIGNCVAIALDISKFFEHLDHARIKEIWCDLLGVARLPEDHFAVFKNVTDYRFVDQREVYRRLGFFGPKVVNGKSIEGFLQPFEDIPKKLCTMQEFRQKICGYGGVYTSLIQKNQGCYGIPQGSPISDLIANFYLIDFDLSLANYARSLGGCYMRYSDDILLILPGGEAAASAAADFAVQEITKQGNKLRIKNEKTCIVQYERDGQKLRFKHLSGPQGSGGLEYLGFRYDGRKVYIRESTVSRLYRKISSAINQAAHRHAEKNPSL…	TCGGGACCGAAAGGGTTTCGCAGTTACGTGTTTCTACTGTCAAGGCATGTCGCGATGTCCAGGCAATGCGCGAGTTTCACAATTCGGGCTCCTCGTGCCAGATATCGGTCCGGCATACCGGCATTGCGGCAATACCAGATTGCCAGCACGACCACAGTATACACGGCCACGTCGAAAGATAGCGCACCCCACAAAACGGCGGGGGCGGAGATGCTAAGGGCAAGTGCGTTGGCCCAAT	TCGACGTG-----GC---------CGTGTAT----A---C------TGT----GGTCGTG-------CTGGCA-------------ATCTGGTATTGCCGC--------A---AT----G--CCGGTATGCCGGACCGATAT-------CTGGCA------CGAGGAGCCCGAATTGTGAAACTCGCGCATT----------------GCC--TGGACATCGC----------GACATGCCTTGACAG------------TAGAA	ATGCCGGACCGATATCTGGCACGAGGAGCCCGAATTGTGAAACTCGCGCATTGCCTGGACATCGCGACATGCCTTGACAGTAGAA	TCGACGTGGCCGTGTATACTGTGGTCGTGCTGGCAATCTGGTATTGCCGCAATGCCGGTATGCCGGACCGATATCTGGCACGAGGAGCCCGAATTGTGAAACTCGCGCATTGCCTGGACATCGCGACATGCCTTGACAGTAGAA	MPDRYLARGARIVKLAHCLDIATCLDSRIDVAVYTVVVLAIWYCRNAGMPDRYLARGARIVKLAHCLDIATCLDSR	TRUE
	170640542	RefSeq	NZ_PGCM01000006.1	205049	206332	+	WP_289239646.1	antiviral reverse transcriptase Drt2	Pseudomonas sp. FEMGT703P	NA	GCF_002786345.1	MPENWYKSRGYLHFDRPINQAAALEIVSNPKTVSKHAFYPFIRYVAQTQKVFFDKSIGKVAKKAPKERPISYAAHVDSHIYSYYCDLLNQAYEEHLAKVRWASAILAFRALGKSNIDFARDAFLDIASRTSCCVIAIDIKGFFDNLDHAHLKTAWQVLLGSSQLPDDHYAVYRSLTKYSFVYRDQVYETLGLSKNNPKHGRKRICEPHEFRAKVRDGDLIETNKDKKGIPQGSPISAMLSNVYMMGFDEQIHAYVQSCGGAYYRYCDDVLLIVPLEKEAEAKALVDLRVNEIGLEIQAAKTETCKFTQSAKGLRSDRPLQYLGFIFDGANIYLRSSSLSRYQDRVNRGIGLAGKCMDKVNAKRIARGQLPRSMFLKKLYKRYSYLGRRNFISYGYRAAR…	GCTTTGGATATAGATCCAAAGGTGCATCACAAGCTGTCAAGCCCCAAGGCGGCATCCCAGGTGTAACAACCCAGGGTGACCAGCAATGCGGCCAGCAGCCCTCGGATACTTATCTTCATAGGTACTCCAAATGTGACGCTGACACTATACGTCGATCCTAGCAATCGCGGCGAAATCGGCACTGGGTAACTGAGGCCGATTGGATAATGTGAGGAACATTTGGGTTTATCCGGCCAGGCGGCTTGAGGATTGCCGCCATCCTAAGCCTGGCCGGTTGGCTCG	TAGGAT--------C---------GACGTAT----A---G------TGT----CAGCGTC--ACA---------------------TTTGGAGTACCTATGA-----------AG---AT--AAGTATCCGAGGGCTGCTGGC-----CGCATTG-----CTGGTCAC---CCTGGGTTGTTACACCT-------------------------GGGATGCCGC----------CTTGGGGCTTGACAG------------CTTGT	ATGAAGATAAGTATCCGAGGGCTGCTGGCCGCATTGCTGGTCACCCTGGGTTGTTACACCTGGGATGCCGCCTTGGGGCTTGACAGCTTGT	TAGGATCGACGTATAGTGTCAGCGTCACATTTGGAGTACCTATGAAGATAAGTATCCGAGGGCTGCTGGCCGCATTGCTGGTCACCCTGGGTTGTTACACCTGGGATGCCGCCTTGGGGCTTGACAGCTTGT	MKISIRGLLAALLVTLGCYTWDAALGLDSLLGSTYSVSVTFGVPMKISIRGLLAALLVTLGCYTWDAALGLDSL	TRUE
	171159595	INSDC	PHIG01000023.1	937	2412	-	PJK30664.1	hypothetical protein	Minwuia thermotolerans	SY3-13	GCA_002798435.1	MDSDYDFPLGDQKHYPHFDAPISRRKIRQMLRDFEAGPDRAFYPFFRYEQSWQPYRLDGEPKPERKTREIRYGARRDAYIFAFYRRKLARLYEARLAELGIAGCPIAYRQVRNGNGGGKCNIDFAKDAFDEIDRLGDCVAVALDIRKYFERLDHGRIKRVWCDLLGVEELPDDHYAVYRNITRYRTVDQREVFRRLGFFGPKFVNGQWIEGFLRPYRDVPKKLCSRQEFEEKICGKGPGAAPSLVVVNPNEYGIPQGAPISDLIANFYLMEFDTVMAAYARERRGTYMRYSDDILMILPGGRSEADAAIAFAVDEMRRHGPKLEIKEQKTCVALFRQAGDRLDFEHIPQNPDEPNKNGFEYLGFRYDGRRVYVRDSTISGFYRKVATAANSEAAKLVAA…	GCCGAATTGGCGGCAACCAGTTTCGTGTTTATACTGTCAAGGCCAAATTCGAGGTCTGAGCAGATTGCGAGTTCCACCATATGGGCTCCCTTCGCCAGCCACGCGGGCGGCTTTGCGGCAGTTCGGCAATACCAGATTGCCAGTTGCCTCGCAGTATACACGAGCACGTCGATGACGAAGCGCACACCGCAGAACGGCGGGGGCGGAGGTGTTAAGGGCTAGTGCGTTGGCCCGAT	TCGACGTG-----CT---------CGTGTAT----A---C------TGC----GAGGCAA-------CTGGCA-------------ATCTGGTATTGCCGA--------A---CT----G--CCGCAAAGCCGCCCGCGTGG-------CTGGCG------AAGGGAGCCCATATGGTGGAACTCGCAATCT----------------GCT--CAGACCTCGA----------ATTTGGCCTTGACAG------------TATAA	ATGGTGGAACTCGCAATCTGCTCAGACCTCGAATTTGGCCTTGACAGTATAA	TCGACGTGCTCGTGTATACTGCGAGGCAACTGGCAATCTGGTATTGCCGAACTGCCGCAAAGCCGCCCGCGTGGCTGGCGAAGGGAGCCCATATGGTGGAACTCGCAATCTGCTCAGACCTCGAATTTGGCCTTGACAGTATAA	MVELAICSDLEFGLDSIIDVLVYTARQLAIWYCRTAAKPPAWLAKGAHMVELAICSDLEFGLDSI	TRUE
	175417485	RefSeq	NZ_MDAY01000040.1	81780	83063	+	WP_102448145.1	antiviral reverse transcriptase Drt2	Vibrio splendidus	10N.222.51.F9	GCF_002875395.1	MRIVPKEWFRPRTYLHFDLPISLKKASIIVTDPILVAKHAFYPLIHYTIEANKIGKDPISKKVVSLPSKSRPISYPAHVDSHIYAYYSKVLNQSYEEKLKKEGLSDSILAFRSLGKSNIDFALDAFNTIKTSGECCAVALDISGFFDSLDHDILKREWCNLLQVQRLPKDHFNVFKSITKHSFVKKDELYKSLGISLNYHNYSKRRVCSPQEFREKVRGGKLIKPHSLSFGIPQGTPLSAILSNIYMFDFDIKMKEFVNVHNGKYFRYCDDMLFIVPIEYKSKVESFAMETIQSLQLSVNPKKTEIRIFRKDGEKLKADKHLQYLGFMFNGEDIFIRSSSLARYSERMRRGVRLAKKTMIKYNNIRHHNGQSERPLFKRKLYSRYTHLGKRNFITYGIR…	GCTTTCAATAGTTACTAACGTGATTGATTGAAAGGTGCTGAACAGGCTGTCAAACCTACTCAATAAGCTAATTGAGCAGAATGACAGCAATACTTGGATAAGTGTCTTGATAGGTACCTCCAGAGTTATTGTTATAGTGATAGCATAATTTATGTTTAACATGACGCGGCTTTGACGGCCCCTACGGCCAGTTAATCCGAGGAAGCATTTAGAATTGCCGCTGTTCTAGCTCCCTCGGTTTTGCTCT	TAAACA--------T---------AAATTATGC-TA-TCAC-----TAT----AACAATA---ACT--------------------CTGGAGGTACCTATCA-----AGA---CA---CT--TATCCAAGTATTG--------------------------CTGTCA----TTCTGCTCAATTAGCTTATTG---------------------AG---------------------TAGGTTTGACAG------------CCTGT	TTGCTGTCATTCTGCTCAATTAGCTTATTGAGTAGGTTTGACAGCCTGT	TAAACATAAATTATGCTATCACTATAACAATAACTCTGGAGGTACCTATCAAGACACTTATCCAAGTATTGCTGTCATTCTGCTCAATTAGCTTATTGAGTAGGTTTGACAGCCTGT	MLSFCSISLLSRFDSLLNINYAITITITLEVPIKTLIQVLLSFCSISLLSRFDSL	TRUE
	175424380	INSDC	MDBE01000057.1	209545	210828	+	PMO68879.1	hypothetical protein	Vibrio splendidus	10N.222.51.B4	GCA_002875305.1	MRIVPKEWFRPRTYLHFDLPISLKKASIIVTDPILVAKHAFYPLIHYTIEANKIGKDPISKKVVSLPTKSRPISYPAHVDSHIYAYYSKILNQRYEEKLKKDGLSDSILAFRSLGKSNIDFALDAFNTIKTSGECCAVALDISGFFDSLDHDILKREWCNLLQVQRLPKDHFNVFKSITKHSFVKKDELYKSLGISLNYHNYSKRRVCSPQEFREKVRGGKLIKPHKLSFGIPQGTPLSAMLSNIYMFDFDVKMKEFVNVHNGKYFRYCDDMLFIVPIEYKSKVESFAMETIQSLQLSVNPKKTEIRIFRKDGEKLKADKHLQYLGFMFNGEDIFIRSSSLARYSERMRRGVRLAKKTMIKYNNIRHHTGQSERPLFKRKLYSRYTHLGKRNFITYGIR…	GCTTTCAATAGTTGCTAACGTGATTGATTGAAAGGTGCTGAACAGGCTGTCAAACCTACTCAATAAGCTAATTGAGCAGAATGACAGCAATACTTGGATAAGTGTCTTGATAGGTACCTCCAGAGTTATTGTTATAGTGATAGCATAATTTATGTTTAACATGACGCGGCTTTGACGGCCCCTACGGCCAGTTAATCCGAGGAAGCATTTAGAATTGCCGCTGTTCTAGCTCCCTCGGTTTTGCTCT	TAAACA--------T---------AAATTATGC-TA-TCAC-----TAT----AACAATA---ACT--------------------CTGGAGGTACCTATCA-----AGA---CA---CT--TATCCAAGTATTG--------------------------CTGTCA----TTCTGCTCAATTAGCTTATTG---------------------AG---------------------TAGGTTTGACAG------------CCTGT	TTGCTGTCATTCTGCTCAATTAGCTTATTGAGTAGGTTTGACAGCCTGT	TAAACATAAATTATGCTATCACTATAACAATAACTCTGGAGGTACCTATCAAGACACTTATCCAAGTATTGCTGTCATTCTGCTCAATTAGCTTATTGAGTAGGTTTGACAGCCTGT	MLSFCSISLLSRFDSLLNINYAITITITLEVPIKTLIQVLLSFCSISLLSRFDSL	TRUE
	175980551	RefSeq	NZ_JAINWF010000012.1	148043	149326	+	WP_102833450.1	antiviral reverse transcriptase Drt2	Stutzerimonas kunmingensis	IOP_13	GCF_021021335.1	MPEKWYKSRGYLHFDRPINRATALEIVSCSKTVTQHAFYPFIRYVAQTQKVFFDKSIGKVAKKDPKQRPISYAAHVDSHIYSYYCEQLNQAYENHLAKVHWSPAVLAFRTLGKSNIDFARDAFVDIATRDSCCVIAIDIKGFFDNLDHAHLKSSWQALLGASQLPDDHYAVFRSLTKFSFVYRDQVYEALGLSKNNPKQGRKRICEPQEFRTKVRDGGLIETNKDKKGIPQGSPISALLSNVYMMGFDEQIHAYVQSCGGAYYRYCDDVLLIVPLEKEAEAKALVDQRIDAIGLEIQAAKTETCKFKLSAKGLRSDRSLQYLGFVFDGANIYLRSSSLARYQERVHRGIWLAGKCMAKVNAQRISRGQLPRSIFLKKLYKRYSYLGRRNFISYGYRAAK…	GCTTCGGGTATAGACCCGAAGGTGCATCACAAGCTGTCAAGCCCCAAGGCGGCATCCCAGGTGAAACCACCCAGGGTGACCATCAGTGCGGCCAGCAGCGCTCGGATACTTATCTTCATAGGTACTCCAAGTGTGACGCTGACATTATACGTCGATCCTAGCAATCGCGGCGAAATCGGACAGGGTAACCAACACCGATTGGATGATGTGAGGAGCATTTGAGTTTATCCGGCCAGGCGGCTGAGGATTGCCGCCATCCTATGCCTGGCCGGTTGGCTCA	TAGGAT--------C---------GACGTAT----A---A------TGT----CAGCGTC--ACA---------------------CTTGGAGTACCTATGA-----------AG---AT--AAGTATCCGAGCGCTGCTGGC-----CGCACTG-----ATGGTCAC---CCTGGGTGGTTTCACCT-------------------------GGGATGCCGC----------CTTGGGGCTTGACAG------------CTTGT	ATGAAGATAAGTATCCGAGCGCTGCTGGCCGCACTGATGGTCACCCTGGGTGGTTTCACCTGGGATGCCGCCTTGGGGCTTGACAGCTTGT	TAGGATCGACGTATAATGTCAGCGTCACACTTGGAGTACCTATGAAGATAAGTATCCGAGCGCTGCTGGCCGCACTGATGGTCACCCTGGGTGGTTTCACCTGGGATGCCGCCTTGGGGCTTGACAGCTTGT	MKISIRALLAALMVTLGGFTWDAALGLDSLLGSTYNVSVTLGVPMKISIRALLAALMVTLGGFTWDAALGLDSL	TRUE
	185159633	INSDC	PIFH01000001.1	89558	90841	+	PTO71057.1	hypothetical protein	Vibrio splendidus	ZS_138	GCA_003049975.1	MRIVPKEWFRPRTYLHFDLPISLKKASIIVYDPKLVAKHAFYPLIHYTIETNKIGKDPISKKVVSLPAKPRPISYPAHVDSHIYAYYSKVLNQSYEAKLKKEGLSDSILAFRSLGKSNIDFALDAFKAIKKSGECCAVALDISGFFDSLDHEILKREWCDLLQVKRLPKDHFNVFKSITNHSFVKKDELYKSLGISLNYHNHSKRRVCNPQEFREKVRGGKLINPHKLSFGIPQGTPLSAMLSNIYMFDFDMKMKQFVDIHDGQYFRYCDDMLFIVPIKYRSKVENFAMETIQSLQLSVNPKKTEIRTFRKDGEKLKADKHLQYLGFMFNGEDIFIRSSSLARYSERMRRGVRLAKKTMIKYNTIRHGNGQPERALFKRKLYSRYTHLGKRNFITYGIR…	GCTTTCAATAGTTACTAACGTGATTGATTGAAAGGTGCTGAACAGGCTGTCAAACCTACTCAATAAGCTAATTGAGCAGAATGACAGCAATACTTGGATAAGTGTCTTGATAGGTACCTCCAGAGTTATTGTTATAGTGATAGCATAATTTATGTTTAACATGACGCGGCTTTGACGGCCTTTATGGCCAGTTAATCCGAGGAAGCATTTAGAATTGCCGCTGTTCTAGCTCCCTCGGTTTTGCTCT	TAAACA--------T---------AAATTATGC-TA-TCAC-----TAT----AACAATA---ACT--------------------CTGGAGGTACCTATCA-----AGA---CA---CT--TATCCAAGTATTG--------------------------CTGTCA----TTCTGCTCAATTAGCTTATTG---------------------AG---------------------TAGGTTTGACAG------------CCTGT	TTGCTGTCATTCTGCTCAATTAGCTTATTGAGTAGGTTTGACAGCCTGT	TAAACATAAATTATGCTATCACTATAACAATAACTCTGGAGGTACCTATCAAGACACTTATCCAAGTATTGCTGTCATTCTGCTCAATTAGCTTATTGAGTAGGTTTGACAGCCTGT	MLSFCSISLLSRFDSLLNINYAITITITLEVPIKTLIQVLLSFCSISLLSRFDSL	TRUE
	187827720	RefSeq	NZ_JADZGQ010000035.1	128373	129659	-	WP_109248989.1	antiviral reverse transcriptase Drt2	Shewanella algae	HUD-I2	GCF_017580005.1	MSSNYPLWYRSRGYLHFDLPVSFKKAKCLVTNPNLVSKHAFFPLISYVVESKKISKNRTTRKINVALKERPIAYSSHIDSHIYAFYADLLSEKYENKLKSAGLSECVLAFRGLRKSNIDFAHEAFQQIKAMGECSAVALDFSKFFERLDHQIIKQSWINLLGEKRLPNDHFNVFKSITKFSQVDKIELYKKLDISLNNPKKDRDRVCSVQDFRDVVRKGKLIKTNKNSFGIPQGSPISALLSNIYMFDFDSEMKRYMDIHGGKYYRYCDDMLFIVPSQLKNNVAGYAQERVKQLKVSINHKKTELRTFEYQNGVLTADQMLQYLGFMFDGENAYIRSSSLARYSEKMKRGVRLAKKTMRKYNVIRVSKGLPEKEVFKRKLYSRYTHLGGRNFITYGLRA…	GCTTTTGATAGCGACTTGAGTCGTTGATCAAAAGGTGTATAACAGGTTGTCAAGTTCTATAGGGACGCCAATAAGGCTAACTGAGACGAACCACGACAGGAACTGGAATAGGGTCTTCATAGATACCTCCACGGTGATAGTTATATCGTAACTCATTTCTAACATGACGCGGCTAGGGTTTTCGAACTCTTAGATGGTTGTTTTAACAACTTAGTTAAGCCGAGGTAAGACGTAAGGAATTGCCGCAGTTCTAAGTCTGCCTCGGTTTTGCTAG	TAGAAA--------T---------GAGTTAC----G---A------TAT----AACTATC---------ACC--------------GTGGAGGTATCTATGA-------A---GA---------------CCCTATTCCAGT--------TCCTG------TCGTGGT----TCGTCTCAGTTAGCCTTATT----------------GG----CGTCCCT------------ATAGA-ACTTGACAA------------CCTGT	ATGAAGACCCTATTCCAGTTCCTGTCGTGGTTCGTCTCAGTTAGCCTTATTGGCGTCCCTATAGAACTTGACAACCTGT	TAGAAATGAGTTACGATATAACTATCACCGTGGAGGTATCTATGAAGACCCTATTCCAGTTCCTGTCGTGGTTCGTCTCAGTTAGCCTTATTGGCGTCCCTATAGAACTTGACAACCTGT	MKTLFQFLSWFVSVSLIGVPIELDNLLEMSYDITITVEVSMKTLFQFLSWFVSVSLIGVPIELDNL	TRUE
	196523193	INSDC	QOCF01000007.1	251220	252737	+	RBW61849.1	reverse transcriptase	Ruegeria sp. A3M17	A3M17	GCA_003318255.1	MFRSLSRRKMEPIFSPKDLKHYPHFDRRLSIKEAEEIVSDPARVAANKFYPFFLYEETWQPFRIAEKERPEPKSRPIRYAARRDAYILTHYRRILAERYEERLSNLGVEHCPIAYRKIPKGGGGGKCNIDFAKDAFDEIEKQGDCVAIALDIKGYFENLDHERIKAVWCDLLAVDRLPPDHFTVFKNVTRYHVVDQKDVYRRLGYIETVSVNGYPRERYTVPFKKMPTQLCSPADFRAKICGGDPTIPSLVRRNADEEGNLLNHGVPQGAPISDLIANFYLLGFDVAMNQYAESRGGRYMRYSDDILLIVPGGETEADEAEAFAVGEIRKYGEELQIKEAKTCIVRFLRDNDALAFQHVRGPQGKNGFEYLGFRFDGRQVYVRDSTISRLYRKVALSAK…	TCGTCGTCTTTAGGGCGGCGCAGTCGATCGTTTAAACTGTCAAGTCCTGTGGCCAGGTACATGCAGATTTCGAGTACCATTTGTTGGGCTCCTGTATTTATACCGGCGACGCGGCTTCGGTTTCCGGTAATCCCGGTTGTTATGTAAATGACAATATAAGCGAACACGTCGAAAAGATGGGCACCACGCAGAACAGTCGGGGCCGGAACGAATAAGGGCAAGTGTCCTGCCTAAT	TCGACGTG-----TT---------CGCTTAT----A---T------TGT----CATTTAC-------ATAACA-------------ACC-GGGATTACCGG--------A---AA----C--CGAAGCCGCGTCGCCGGTA---------TAAAT------ACAGGAGCCCAACAAATGGTACTCGAAATCT----------------GCA--TGTACCTGGC----------CACAGGACTTGACAG------------TTTAA	ATGGTACTCGAAATCTGCATGTACCTGGCCACAGGACTTGACAGTTTAA	TCGACGTGTTCGCTTATATTGTCATTTACATAACAACCGGGATTACCGGAAACCGAAGCCGCGTCGCCGGTATAAATACAGGAGCCCAACAAATGGTACTCGAAATCTGCATGTACCTGGCCACAGGACTTGACAGTTTAA	MVLEICMYLATGLDSLIDVFAYIVIYITTGITGNRSRVAGINTGAQQMVLEICMYLATGLDSL	TRUE
	204932223	RefSeq	NZ_QUKG01000048.1	4317	5102	+	WP_119206989.1	hypothetical protein	Blautia sp. TF12-12AT	TF12-12AT	GCF_003481205.1	MSKQIYKDKFYTHFDKKKYHTNYEQSVQNINWVSRHGFYPFIHFQMDCSKYTNDLEGNKFIKEKNRDIYYAAHIDRFIYEYYGNRLNSKYNNYMKSKGIGRVSTAYRNCSPGKCNIDFAKEVFEYIAKCESAYIFVGDFSKFFDNLDHRYLKEKIKCVVGEKSLDVADYAIYKNITKFTYVEAEDIEAEKGLFRRDMRELDKYFETDEFHDFKKKYLHKNSKDYEICVSWINILKQMNFMILKRSIFIKIVKIIRFRKVHL	GCCTTATAGAAATAGCTATAAGGGTTTACGTATCTATGTCAAGAATATTCTTGAACAGAATTAATAGCATACAGTTGATGATATTAAGAATTATATTGTCCATTGTATGACCTCCTATTACCAGTGAATTAAAGTAGCTGTTAATAATATTATACAATACATCGTATTTGGAGGATGGTAGAGTTCCTTGCGAAAGCAAGGTCCAA	TATAATAT-----TA---------TTAACAGC---T-ACT------TTA----ATT-------------------------------CACTGGTAATAGGA------------GG----T--CATACAATGGACAATATAATT-----CTTAATA------TCATCAA---CTGTATGCTATTAATT----------------------------CTGTTCAA----------GAATATTCTTGACAT------------AGA-T	ATGGACAATATAATTCTTAATATCATCAACTGTATGCTATTAATTCTGTTCAAGAATATTCTTGACATAGAT	TATAATATTATTAACAGCTACTTTAATTCACTGGTAATAGGAGGTCATACAATGGACAATATAATTCTTAATATCATCAACTGTATGCTATTAATTCTGTTCAAGAATATTCTTGACATAGAT	MDNIILNIINCMLLILFKNILDIDYNIINSYFNSLVIGGHTMDNIILNIINCMLLILFKNILDID	TRUE
	209133899	INSDC	CP032144.1	3881146	3882438	-	AXY39774.1	reverse transcriptase	Bacillus velezensis	BIM B-439D	GCA_003546955.1	MNEKKYRVKGYKHLDNKKSIEKVKSKIQNPRWVAKHGFYPFMHFEIKFQKYSRKEKKRKEKVRKIFYASHMDRYIYKYYGDKLNNHYNSVVNELGINEVATAYRNNLSGKSNINFAKEVIDFIKVQQSAYIFVADFTNFFDTLDHRYLKEKIRYVLKKDTLPNDYYNVFKNITRFSYFIKDTIESELETKYSESEIKNSYKYFTEEEFRAFKHKNIYKNSKSYGIPQGAGISSVCSNIYLLDFDEKLKKYVKEQKGLYRRYCDDLIIVIPIEGDAQDYNYQIHQKNMDDIKGQIPNLEIQPEKTGNYFYIDNQITDLDFNETKLDYLGFSFNGKEVRIREKSLFKYYTRTYRKVRICNSKSKEFGRKSYRRELYKTYSHLGKNKKGHGNFISYVERAQK…	GCCTCATAAAAGTAGTTATGAGGGAAATTGGTGAATTTCTGTCAAGCTTTATCTCAATTGTAATCATAATACTTACCCAGTCGATTACAATCGATAACGCTTCTGAATAACTTGGCATTTGGATACCTCCAATCGTCATAAACAACCAATTTAATATACTGATTATAGTATAAGCTATTAGTGCATTCAGTAGCCTCTTTATAGGCTAGCAATGGTCTATAATTCGAAAGGAGAGTATGCTAGCAGGGTTTTTGATAGAGAGTAATAGGCTACGATTACATACCCCTGCTAGCTCTGCCAA	TATAAT--------C---------AGTATATTA--A-ATT------GGT---TGTTTATG----ACGA------------------TTGGAGGTA--------------T---CC-------AAATGCCAAGTTATTC----------AGAAGCG------TTATCGA---TTGTAATCGACTGGGTAAGTA-------TT-------AT---GATTACAATT--------GAGATAAAGCTTGACAGA-----------AATTC	ATGCCAAGTTATTCAGAAGCGTTATCGATTGTAATCGACTGGGTAAGTATTATGATTACAATTGAGATAAAGCTTGACAGAAATTC	TATAATCAGTATATTAAATTGGTTGTTTATGACGATTGGAGGTATCCAAATGCCAAGTTATTCAGAAGCGTTATCGATTGTAATCGACTGGGTAAGTATTATGATTACAATTGAGATAAAGCTTGACAGAAATTC	MPSYSEALSIVIDWVSIMITIEIKLDRNSIISILNWLFMTIGGIQMPSYSEALSIVIDWVSIMITIEIKLDRN	TRUE
	209133899	RefSeq	NZ_JALJWY010000001.1	492219	493511	+	WP_119001982.1	reverse transcriptase domain-containing protein	Bacillus velezensis	FZB42_2	GCF_024169745.1	MNEKKYRVKGYKHLDNKKSIEKVKSKIQNPRWVAKHGFYPFMHFEIKFQKYSRKEKKRKEKVRKIFYASHMDRYIYKYYGDKLNNHYNSVVNELGINEVATAYRNNLSGKSNINFAKEVIDFIKVQQSAYIFVADFTNFFDTLDHRYLKEKIRYVLKKDTLPNDYYNVFKNITRFSYFIKDTIESELETKYSESEIKNSYKYFTEEEFRAFKHKNIYKNSKSYGIPQGAGISSVCSNIYLLDFDEKLKKYVKEQKGLYRRYCDDLIIVIPIEGDAQDYNYQIHQKNMDDIKGQIPNLEIQPEKTGNYFYIDNQITDLDFNETKLDYLGFSFNGKEVRIREKSLFKYYTRTYRKVRICNSKSKEFGRKSYRRELYKTYSHLGKNKKGHGNFISYVERAQK…	GCCTCATAAAAGTAGTTATGAGGGAAATTGGTGAATTTCTGTCAAGCTTTATCTCAATTATAATCATAATACTTACCCAGTCGATTACAATCGATAACGCTTCTGAATAACTTGGCATTTGGATACCTCCAATCGTCATAAACAACCAATTTAATATACTGATTATAGTATAAGCTATTAGTGCATTCAGTAGCCTCTTTATAGGCTAGCAATGGTCTATAATTCGAAAGGAGAGTATGCTAGCAGGGTTTTTGATAGAGAGTAATAGGCTACGATTACATACCCCTGCTAGCTCTGCCAA	TATAAT--------C---------AGTATATTA--A-ATT------GGT---TGTTTATG----ACGA------------------TTGGAGGTA--------------T---CC-------AAATGCCAAGTTATTC----------AGAAGCG------TTATCGA---TTGTAATCGACTGGGTAAGTA-------TT-------AT---GATTATAATT--------GAGATAAAGCTTGACAGA-----------AATTC	ATGCCAAGTTATTCAGAAGCGTTATCGATTGTAATCGACTGGGTAAGTATTATGATTATAATTGAGATAAAGCTTGACAGAAATTC	TATAATCAGTATATTAAATTGGTTGTTTATGACGATTGGAGGTATCCAAATGCCAAGTTATTCAGAAGCGTTATCGATTGTAATCGACTGGGTAAGTATTATGATTATAATTGAGATAAAGCTTGACAGAAATTC	MPSYSEALSIVIDWVSIMIIIEIKLDRNSIISILNWLFMTIGGIQMPSYSEALSIVIDWVSIMIIIEIKLDRN	TRUE
	216444331	RefSeq	NZ_OMPC01000003.1	2569	3852	-	WP_122032942.1	antiviral reverse transcriptase Drt2	Aliivibrio sp. EL58	NA	GCF_900312675.1	MKILTTDWFRPRTYLHFDLPINIKKAPKIVTNPDAVSKHAFYPLIHYVIEINKIGKDPISKKVIALPPKLRPISYPAHLDSHIYSYYSKILTHYYEGKLKEHGLSDSILAFRSLGKSNIDFALDAFNEVKKVGECSAVALDVTKFFDTLDHEVLKNEWCRLLKVQKLPKDHYNVFKSITKHAHVKKVDLYKLLGISLNYHNHGKRRVCEPQEFREQVRANKLIETNSFKFGIPQGTPLSAMLSNIYMFEFDLKMKQFVDEHNGKYFRYCDDMLFIVPTEVRAKVEQFAVNQIKGLKLSVNQKKTEIRTFSRVGEKLKADSHLQYLGFMFDGEDMFIRSSSLARYSERMRRGIRLAKKTMIKYNSIRYEKGLPERELFKRKLYSRYTHLGKRNFITYGIR…	GCTTTTAATAATTGTTTTATAATTGATTAAAAGGTGCTGAACAGGCTGTCAAACCTACTCAATAAGCTTATTGAGCAGAATGACAGCAATACATGGATAAGTGTCTTCATAGATGCCTCCAGAGTTATTGTTATAGTGATAGCATAATTTATATTTAACATGACGCGGCTTTTGACGGCTGTAATGGCCAGTTAATCCGAGGATGCGTTTAGAATTGCCGCTGTTCTAGCTTCCTCGGTTTTGCTCT	TAAATA--------T---------AAATTATGC-TA-TCAC-----TAT----AACAATA---ACT--------------------CTGGAGGCATCTATGA-----AGA---CA---CT--TATCCATGTATTG--------------------------CTGTCA----TTCTGCTCAATAAGCTTATTG---------------------AG---------------------TAGGTTTGACAG------------CCTGT	ATGAAGACACTTATCCATGTATTGCTGTCATTCTGCTCAATAAGCTTATTGAGTAGGTTTGACAGCCTGT	TAAATATAAATTATGCTATCACTATAACAATAACTCTGGAGGCATCTATGAAGACACTTATCCATGTATTGCTGTCATTCTGCTCAATAAGCTTATTGAGTAGGTTTGACAGCCTGT	MKTLIHVLLSFCSISLLSRFDSLLNINYAITITITLEASMKTLIHVLLSFCSISLLSRFDSL	TRUE
	219310118	INSDC	RKQU01000017.1	59657	60940	+	RPE97856.1	reverse transcriptase (RNA-dependent DNA polymerase)	Vibrio crassostreae	SOS4_4	GCA_003814595.1	MRIVPKEWFRPRTYLHFDLPISLKKASLIVYDPNLVAKHAFYPLIHYTIEANKIGKDPISKKVVSLPTKSRPISYPAHVDSHIYAYYSKVLNQSYEAKLKKEGLSDSILAFRSLGKSNIDFALDAFKAIKKSGECCAVALDISGFFDSLDHEILKREWCDLLQVKRLPKDHFNVFKSITNHSFVKKDELYKSLGISLNYHNHSKRRVCNPQEFREKVRGGKLINPHKLSFGIPQGTPLSAMLSNIYMFDFDMKMKQFVDIHDGQYFRYCDDMLFIVPIKFRSKVENFAMETIQSLQLSVNPKKTEIRTFRRDGEKLKADKHLQYLGFMFNGEDIFIRSSSLARYSERMRRGVRLAKKTMIKYNTIRHGNGQPERALFKRKLYSRYTHLGKRNFITYGIR…	GCTTTCAATAGTCGCTAACGTGATTGATTGAAAGGTGCTGAACAGGCTGTCAAACCTACTCAATAAGCTAATTGAGCAGAATGACAGCAATACTTGGATAAGTGTCTTGATAGGTACCTCCAGAGTTATTGTTATAGTGATAGCATAATTTATGTTTAACATGACGCGGCTTTGACGGCCTCTATGGCCAGTTAATCCGAGGAAGCATTTAGAATTGCCGCTGTTCTAGCTCCCTCGGTTTTGCTCT	TAAACA--------T---------AAATTATGC-TA-TCAC-----TAT----AACAATA---ACT--------------------CTGGAGGTACCTATCA-----AGA---CA---CT--TATCCAAGTATTG--------------------------CTGTCA----TTCTGCTCAATTAGCTTATTG---------------------AG---------------------TAGGTTTGACAG------------CCTGT	TTGCTGTCATTCTGCTCAATTAGCTTATTGAGTAGGTTTGACAGCCTGT	TAAACATAAATTATGCTATCACTATAACAATAACTCTGGAGGTACCTATCAAGACACTTATCCAAGTATTGCTGTCATTCTGCTCAATTAGCTTATTGAGTAGGTTTGACAGCCTGT	MLSFCSISLLSRFDSLLNINYAITITITLEVPIKTLIQVLLSFCSISLLSRFDSL	TRUE
	222220268	INSDC	RXOW01000006.1	48252	49541	+	RTM24797.1	hypothetical protein	Stutzerimonas stutzeri	PS_001	GCA_003965105.1	MPENWYKSRSYLHFDRPINQAAALEIVSSPKTVAKHAFYPFIRYVAQTQKVFFDKSIGKVVKKDPKERPISYAAHVDSHIYSYYCELLNQAYEDHLAKVQWSPAILAFRALGKSNINFAREAFLDIATRDSCCVIAIDIKGFFDNLDHGHLKSAWQTLLGTSQLSDDHYAVYRSLTKFSFVYRGQVYETLGLSKNTPKQGRKRICEPHEFRTKVRDGGLIETNKDKKGIPQGSPISALLSNVYMMGFDEQIHTYVQTCGGAYYRYCDDVLLIVPLEKEAEAKVLVDQRVNAIGLEIQTSKTETCKFKLSAKGLRSDRPLQYLGFIFDGANIYLRSSSLTRYQDRVKKGIWMAEQCMEKVNAKRMSRGQLPRSMFLKKLYKRYSYLGRRNFISYGYRAAR…	GCTTCGGGTATAGATCCGAAGGTGCATCACAAGCTGTCAAGCCCCAAGGCGGCATCCCAGGTGAAACCACCCAAGGTGACCAGCAGTGCGGCCAGCAGCGCTCGGATACTTATCTTCATAGGTACTCCAAGTGTGACGCTGACATTATACGTCGATCCTAGCAATCGCGGCGAAATCGGACTGGGTGACCAACACCGATTGGATGATGTGAGGAGCATTTGAGTTTATCCGGCCAGGCGGTTGAGGATTGCCGCCATCCTATGCCTGGCCGGTTGGCTCG	TAGGAT--------C---------GACGTAT----A---A------TGT----CAGCGTC--ACA---------------------CTTGGAGTACCTATGA-----------AG---AT--AAGTATCCGAGCGCTGCTGGC-----CGCACTG-----CTGGTCAC---CTTGGGTGGTTTCACCT-------------------------GGGATGCCGC----------CTTGGGGCTTGACAG------------CTTGT	ATGAAGATAAGTATCCGAGCGCTGCTGGCCGCACTGCTGGTCACCTTGGGTGGTTTCACCTGGGATGCCGCCTTGGGGCTTGACAGCTTGT	TAGGATCGACGTATAATGTCAGCGTCACACTTGGAGTACCTATGAAGATAAGTATCCGAGCGCTGCTGGCCGCACTGCTGGTCACCTTGGGTGGTTTCACCTGGGATGCCGCCTTGGGGCTTGACAGCTTGT	MKISIRALLAALLVTLGGFTWDAALGLDSLLGSTYNVSVTLGVPMKISIRALLAALLVTLGGFTWDAALGLDSL	TRUE
	226169312	INSDC	CP034660.1	4101896	4103176	-	AZQ85652.1	hypothetical protein	Colwellia sp. Arc7-635	Arc7-635	GCA_003971255.1	MKFTKPHPWFRSRGYLHFDRPISFDTAKKIVTSPKKVASHSFYPLINYSVETKKIKQDKKTRAIETKLKERPISYSSHVDSHIYGYYANLLSSLYEKELSIRGLSDNVLAFRSLGKSNIEFAHEAFLSISDFGECGVVALDLSKFFDKLDHAILKEQWANLLGATKLSPDHFNVFKSLTKFSIVDKLELYGLLDISSNNPKNGRVRVCEPNDFRNKVRGSGLIKPNVHNYGIPQGSPISALLSNIYMIDFDSKMKAYVEKFNGKYFRYCDDMLFIVPIKERDKVAGDARLAIKDLKVDINVNKTELRTFKMNDDGVLHSEQPLQYLGFLFDGVNIYLRSTSLARYSERMRKGVRLAKATMRKRNHLKLERGDETKSLFKNKLYRKYSHLGSRNFVTYGL…	GCTTAGTGTATTTGATGCTAAGGAACATTACAGGTTGTCAAGTCCTATTTGCGGAATCCCAAGGGAAACCAAAGATAAGATTGATAACAATATCTGGAACAGGGTCTTCATAGATACCTCCAAGGTAATAGTAATAGTATAATTCATTTCTAACAGACGCGGCGAGGCTCGCTTTTTAAGTGGGTGAGAAGGTTGGAGAAAGACCACTTGGTTAAGCCGGAGTTAGGCGTTAAGAATGGCCGCATTTCATAGCCAGCTCCGGTTTTGCTAG	TAGAAA--------T---------GAATTAT----A-C--------TAT----TACTATT----ACC-------------------TTGGAGGTATCTATGA-------A---GA---CC--CTGTTCCA------------------GATATTG------TTATCAA---TCTTATCTTTGGTTTCCCTTG---------------------GGATTCCGCA----------AATAGGACTTGACAA------------CCTGT	ATGAAGACCCTGTTCCAGATATTGTTATCAATCTTATCTTTGGTTTCCCTTGGGATTCCGCAAATAGGACTTGACAACCTGT	TAGAAATGAATTATACTATTACTATTACCTTGGAGGTATCTATGAAGACCCTGTTCCAGATATTGTTATCAATCTTATCTTTGGTTTCCCTTGGGATTCCGCAAATAGGACTTGACAACCTGT	MKTLFQILLSILSLVSLGIPQIGLDNLLEMNYTITITLEVSMKTLFQILLSILSLVSLGIPQIGLDNL	TRUE
	231468839	INSDC	SECT01003003.1	1	465	-	RYE96814.1	reverse transcriptase	Oxalobacteraceae bacterium	NA	GCA_004144765.1	MRDPDAVARNSFYPFMRFEEKWQPFRDKQGGKPDKKIRQLRFASRRDAYIYSYYRHILRTPYEAALAARGLGDNVIAYRKLATPEGKGKSNINFALDAFNVIRAYGDAAVVTLDISKYFESIDHELLRQKWCGLLGVAELPRDHAAVFRAITRYA	TCCCAAACGAAAGTGCGGGAGTAGTTAGTTTATACCGTCAACATCTAAATTCGCCGTGGTGTAGTGCATAATCGCCTCGCTCGTGTGGATGAAGGTTGAAGGATCGGCAAAGACGCGAGTCTCGATGATCCATACTGTGACAGTATACTCGATATCGTTCGAAAACGTCCCACCAGAGTGTTATCGGCGCTCGACAGATAATGGTGCTGGGGGAAGAACACTTCCGATAGGAAAATTCCGCATGGGACGCGGATGTT	ACGATA--------T---------CGAGTAT----AC---------TGT--CACAGTATG---GATC-------------------ATCGAGACTCGCGTCT-----------TT---GC--CGATCCTTCAACCTTCATCCA-----CACGAGC------GAGGCGA---TTATGCACTACA------------------------------CCACGGCGAA----------TTTAGATGTTGACGG------------TATAA	ATGCACTACACCACGGCGAATTTAGATGTTGACGGTATAA	ACGATATCGAGTATACTGTCACAGTATGGATCATCGAGACTCGCGTCTTTGCCGATCCTTCAACCTTCATCCACACGAGCGAGGCGATTATGCACTACACCACGGCGAATTTAGATGTTGACGGTATAA	MHYTTANLDVDGINDIEYTVTVWIIETRVFADPSTFIHTSEAIMHYTTANLDVDGI	TRUE
	253079377	RefSeq	NZ_PNCN01000092.1	7550	8830	+	WP_138627307.1	antiviral reverse transcriptase Drt2	Pseudoalteromonas sp. S4741	S4741	GCF_005886135.1	MDDNHPSWYRRRGYLHFDLPIGTKKAISLTSNPSFVKKHSFYPLINYEVSSKKINKDKLSGKLLVKNKMRPIAYSSHVDSHIYAFYAEKLSELYEGTLKDNGLDKSVLAFRNLGKSNIDFAYEAFLKIKEMGECSAVALDFSKFFDTLDHNLLKKSWCKLLGQEKLPPDHFNVFKSITKFSTVDKLELYKLFSISKNKPRNQHKRICSSEDFRTKVRAEGLIKPNLCGYGIPQGSPISALLSNIYMLDFDLEMKKYADIHGGYYFRYCDDMLFIMPKRLKNKVAGFAQKHISKLKVRINPDKTEIRQFNKVGNILKADNTLQYLGFIFDGENIYLRSSSLARYSEKMRRGVSLAKQTMRKYNDIRAMKGADEKALYKKKLYSRYTHLGGRNFITYGLRA…	GCTTCGAGATGAGGAGAACACTCCAATTAGGCTCGGAGGTTTATAACATGTTGTCAAGTACTATCGGAACGCCACAACAGGCAAACGATAAGAACGATAAGATTACATGGACTAAGGTCTTCTGAATGTTTATGGATACCTCCAAGTTAATAGTTATATTATAATTCATGTCTAACATTACGCGGCGACGTTTTACAAGATGGTTACTTAAGTAACTTGGTTAAGCCGAGGTAAGGCGATTGGAATTGCCGCAGTTCTAAGTCTGCCTCGGTTTTGCTAG	TAGACA--------T---------GAATTAT----A---A------TAT----AACTATT---------AAC--------------TTGGAGGTATCCATAA-------A---CATTC-A--GAAGA---CCTTAGTCCATG--------TAATC------TTATCGT----TCTTATCGTTTGCCTGTTGT----------------GG----CGTTCCG------------ATAGT-ACTTGACAA------------CATGT	ATGT	TAGACATGAATTATAATATAACTATTAACTTGGAGGTATCCATAAACATTCAGAAGACCTTAGTCCATGTAATCTTATCGTTCTTATCGTTTGCCTGTTGTGGCGTTCCGATAGTACTTGACAACATGT	MLDMNYNITINLEVSINIQKTLVHVILSFLSFACCGVPIVLDNM	TRUE
	253101395	RefSeq	NZ_PNBW01000090.1	1245	2525	+	WP_138676691.1	antiviral reverse transcriptase Drt2	Pseudoalteromonas aurantia	S3895	GCF_005887285.1	MPKVTPSSEWFRSRSYLHFDQPIGEKKALKLVTSFKRVKEHSFYPLISYEVTSKKLKKDASGKLNVTLKERPIAYSAHKDGHIYAYYAQILSKLYEEQLLKYGLEGCVLAFRSLGKSNIDFAHEAFTQIKESGECSAVALDFSKFFDTLDHSILKQSWCSLLDVQRLPDDHFNVFKSITKFSKVDRTQLYKKMSISINNPKNGRIKVCKAKDFRELVRGGGLIFTNKNNYGIPQGSPISALLSNIYMLEFDKAMKTYVDIHGGYYYRYCDDMLFIVPTALKKKVAGFAAKEVKKLKVALNPDKTELRTFRKVANVLSSDQPLQYLGFIFDGENAFIRSSSLARYSEKMRRGVNLAKQTMNKYNNIRSGLKLDEKDLYKKKLYSRYTHLGGRNFVTYGLR…	GCTTTTGAATGAGGTTTAACCAATAGTTCAAGAGGTATATAACAGTTTGTCAAGTACTATCGGTAAGCCAAACAAGGCTAATGATAAGAACGATAACAACAACTGGACTAATATGTTCTCAATGTTCATAGATACCTCCATGGTTATAGTTATATTATAATTCATGTCTAACATCACGCGGCTACGTCTAAAGACAAAACGGTTGCTCAGCAACTTGGTTAAGCCGGAGTAGGGCGAATGGAATTGCCGCAGTTCTAAGTCCGCTCCGGTTTTGCTAA	TAGACA--------T---------GAATTAT----A---A------TAT----AACTATA---------ACC--------------ATGGAGGTATCTATGA-------A---CATTG-A--GAACA---TATTAGTCCAGT--------TGTTG------TTATCGT----TCTTATCATTAGCCTTGTTT----------------GG----CTTACCG------------ATAGT-ACTTGACAA------------ACTGT	ATGAACATTGAGAACATATTAGTCCAGTTGTTGTTATCGTTCTTATCATTAGCCTTGTTTGGCTTACCGATAGTACTTGACAAACTGT	TAGACATGAATTATAATATAACTATAACCATGGAGGTATCTATGAACATTGAGAACATATTAGTCCAGTTGTTGTTATCGTTCTTATCATTAGCCTTGTTTGGCTTACCGATAGTACTTGACAAACTGT	MNIENILVQLLLSFLSLALFGLPIVLDKLLDMNYNITITMEVSMNIENILVQLLLSFLSLALFGLPIVLDKL	TRUE
	259644981	RefSeq	NZ_CP041305.1	414760	416055	-	WP_142107946.1	reverse transcriptase/maturase family protein	Cytobacillus solani	5L6	GCF_006704205.1	MNKKKYRVKGYKHLDNKKSIEKVKGKIQNPQWVAEHGFYPLMHFEIKFQKYSRKEKQPKEKVRKIFYASHIDSFIYKYYGDKLNNHYNSVVDELDIKEVATAYRNNLSGKSNINFAKEVIDFIKAQQSAYIFVADFTNFFDTLDHRYLKEKIRYVLKKDTLPDDYYNVFKNITRFSYFIKDTIEAELMTKYTESEIKNSYKYFTEEEFRAFKHKNIYKNSKRYGIPQGAGISSVCSNIYLLDFDEKIQKYVKEQKGLYRRYCDDLIIVIPIEGDVQGYDYQIHQKIVGEIKEQVPNLEIQPEKTGNYFYSNNKITDLEFNDTKLDYLGFSFNGKEVRIREKSLFKYYTRTYRKIRICNRKSKEFGRKSYRRELYKNYSHFGKNKKGHGNFLSYAERAQK…	GCCTCATAAAAGTAGTTATGAGGGAAATTGGTGAATTTCTGTCAAGCTTTATCTCAATTGTAATCACAAGGCTGCCCCAGCTAATTACAATCGATAACGCTTCTGAATAACTTGGCATTTGGACTCCTCCAATCGTCATAATCAACCAATTCAATATACTAATTATAGTATAAGCTATTAGTGCATTTAGTAGCCTCTTTATAGACTAGCAATGGTCTATAATTCGAAAGGAGAGTATGCTTGCAAGGGTTTCTTTGATAGAGTAATAGGCTGCGATTACATACCCTTGCTAGCTCTGCCAA	TATAAT--------T---------AGTATATTG--A-ATT------GGT---TGATTATG----ACGA------------------TTGGAGGAG--------------T---CC-------AAATGCCAAGTTATTC----------AGAAGCG------TTATCGA---TTGTAATTAGCTGGGGCAGCC-------TT-------GT---GATTACAATT--------GAGATAAAGCTTGACAGA-----------AATTC	ATGCCAAGTTATTCAGAAGCGTTATCGATTGTAATTAGCTGGGGCAGCCTTGTGATTACAATTGAGATAAAGCTTGACAGAAATTC	TATAATTAGTATATTGAATTGGTTGATTATGACGATTGGAGGAGTCCAAATGCCAAGTTATTCAGAAGCGTTATCGATTGTAATTAGCTGGGGCAGCCTTGTGATTACAATTGAGATAAAGCTTGACAGAAATTC	MPSYSEALSIVISWGSLVITIEIKLDRNSIISILNWLIMTIGGVQMPSYSEALSIVISWGSLVITIEIKLDRN	TRUE
	264908311	RefSeq	NZ_CP088014.1	109625	110368	-	WP_145630828.1	hypothetical protein	Bradyrhizobium daqingense	CCBAU 15774	GCF_021044685.1	MDTWKIASENLKRYPHFDAQLSIAAATKLATDPKAVASHTFYPFLLYSDRWTRFAPLGKQGDVKLRPIRYSARGDAYIFSYYRHVLSRAYEAALASNALSDSILAYRRIMDEDGKGKCNIHFARDAFDTISKLGNCCVVALDISGFFESLDHDRLKAAWCELLGVKKLPEDHFRVFRAITRYTVVEKQAVYERLGYFGPKPSSKSGKPSSGYLVSYKDMPKQLCSGLEFRQKIAGGGTARRVLSMSI	GATCCGTTCGGGGGAGCCGGAGTGACGGTTGAAACTGTCAAGGCTGAAGTTTGCAATGATATTGATCGCCATCAGAATGGTGAACTCCGTATCGGCGCAGGCGCAGTCGCGCCGGGTGCGTAGCATCTGGACGACAGTATAGACTACAAAGTCGATTGTTTGCGGGTAAGAGTCTTCGAGTGGACTCGCTGCTAACGGTGCAGGGTGAGGTCATAACCGGACCGCAACTGGTTAC	TCGACTTT-----GT---------AGTCTAT----A---C------TGT----CGTCCAG-------ATGCTA-------------CGCACCCGGCGCGAC--------T---GC----G--CCTGCGC----------------------CGAT------ACGGAGT---TCACCATTCTGATGGCGATCA----------------ATA--TCATTGCAAA----------CTTCAGCCTTGACAG------------TTTCA	ATGGCGATCAATATCATTGCAAACTTCAGCCTTGACAGTTTCA	TCGACTTTGTAGTCTATACTGTCGTCCAGATGCTACGCACCCGGCGCGACTGCGCCTGCGCCGATACGGAGTTCACCATTCTGATGGCGATCAATATCATTGCAAACTTCAGCCTTGACAGTTTCA	MAINIIANFSLDSFIDFVVYTVVQMLRTRRDCACADTEFTILMAINIIANFSLDSF	TRUE
	273642463	RefSeq	NZ_VTPZ01000006.1	8189	9472	+	WP_150300637.1	antiviral reverse transcriptase Drt2	Pseudomonas profundi	M5	GCF_008638305.1	MSENWYKSRSYLHFDRPINQAAAREIVSNCKTVAQHAFYPFIRYVAKTQKVFFDKSVGRVVRKDPKERPISYAAHVDSHIYSYYCERLNQAYEAHLAKATFSSAVLAFRSLGKSNIEFARDAFLDITARESCCVIAIDIKGFFDNLDHAHLKTAWQTLLGSSRLPEDHYAVYRSLTKYSFVYREKVYDILGLSKNNPKQGRKRICEPHEFRDMVRDGGLIETNKVKKGIPQGSPISALLSNVYMMGFDGQIHGYAQSCGGAYYRYCDDVLLIVPLAKEIEAKILIEQRVNAIGLEIQEAKTETCKFTRSAKGLSTDRPLQYLGFVFDGTNIHLRSSSLARYQDRVNKGVRLAGKRMDKVNAKRTARGQSPRPMFLKKLYKRYSYLGRRNFISYGYRAAK…	GCTTTGGATACAGATCCAAAGGTGCATCACAAGCTGTCAAGCCATAAAGCTGCATCCCCGGTATAACCACTTAAGATGACCAGCAATGCGGCTACCAGCCCTCGGATACTTATCTTCATAGGTACTCCCAGTGTGACGCTGACATGATACGTCGATCCTAGCAATAGCGGCGAAGTCGGGGTGGTCCACACCGATTGGATGATGTGAGGAGCATTTGAGTTTATCCGGCCAGGCGGCTTCGGATTGCCGCCATCCTGTGCCTGGCCGGTTGGCTCG	TAGGAT--------C---------GACGTAT----C---A------TGT----CAGCGTC--ACA---------------------CTGGGAGTACCTATGA-----------AG---AT--AAGTATCCGAGGGCTGGTAGC-----CGCATTG-----CTGGTCAT---CTTAAGTGGTTATACCG-------------------------GGGATGCAGC----------TTTATGGCTTGACAG------------CTTGT	ATGAAGATAAGTATCCGAGGGCTGGTAGCCGCATTGCTGGTCATCTTAAGTGGTTATACCGGGGATGCAGCTTTATGGCTTGACAGCTTGT	TAGGATCGACGTATCATGTCAGCGTCACACTGGGAGTACCTATGAAGATAAGTATCCGAGGGCTGGTAGCCGCATTGCTGGTCATCTTAAGTGGTTATACCGGGGATGCAGCTTTATGGCTTGACAGCTTGT	MKISIRGLVAALLVILSGYTGDAALWLDSLLGSTYHVSVTLGVPMKISIRGLVAALLVILSGYTGDAALWLDSL	TRUE
	287148904	RefSeq	NZ_WUMU01000005.1	88386	89861	+	WP_160893127.1	reverse transcriptase domain-containing protein	Pseudooceanicola albus	BGMRC 2024	GCF_009827095.1	MEDEFDFTAKDLKHYPHFDAPITLKEIRRLVTDPQRVAANSFYPFFLYEESWQPYRSTDAAKPDKKTRPIRYGARRDAYIFAFYRRKLSRLYEARLRDMGIEDCPIAYRQVLRPGRGGGKCNIDFAKDAFDEIDRLGDCVAVALDVKGYFENLDHKRIKSIWCDLLGVEELPPDHYAVFKNITKYRYVDQRSVYSRLGYFGMRERNGHMIPGFLMPFRDMPKQLCSNADFRAKICGGDPKHGPSLVQKNVLPHGVPQGAPISDLIANFYMLEFDAVMAEYARARGGRYMRYSDDILLILPGGSPEARAAIDFATAEMRKHGPELRIKDAKTCVAQFQRAPDGLRFHHLKQRPDEAAKNGFEYLGFRYDGRRVYVRDSTISRFYGKVAGAAKRDGRRHVE…	GCGCCCAATTGGGGGCGTTCCAGTCACGTGTTTAAACTGTCAAGGCCAGTTTCGCAGCCGGTGCAAGACGCGAGTTCGATCATTCGGGCTCCTCTCGCCAGCCACGCGGGCGGCTTTGCGGCAATCAGGCAATACCACATTGCCAGGTGCTTCACAGTATACACGACCACGTCGAAGACGAACGCACACCGCAGAACGGCGGGGGCGGAGATGTTAAGGGTCGGTGCGTTGACCCGAT	TCGACGTG-----GT---------CGTGTAT----A---C------TGT----GAAGCAC-------CTGGCA-------------ATGTGGTATTGCCTG--------A---TT----G--CCGCAAAGCCGCCCGCGTGG-------CTGGCG------AGAGGAGCCCGAATGATCGAACTCGCGTCTT----------------GCA--CCGGCTGCGA----------AACTGGCCTTGACAG------------TTTAA	ATGTGGTATTGCCTGATTGCCGCAAAGCCGCCCGCGTGGCTGGCGAGAGGAGCCCGAATGATCGAACTCGCGTCTTGCACCGGCTGCGAAACTGGCCTTGACAGTTTAA	TCGACGTGGTCGTGTATACTGTGAAGCACCTGGCAATGTGGTATTGCCTGATTGCCGCAAAGCCGCCCGCGTGGCTGGCGAGAGGAGCCCGAATGATCGAACTCGCGTCTTGCACCGGCTGCGAAACTGGCCTTGACAGTTTAA	MWYCLIAAKPPAWLARGARMIELASCTGCETGLDSLIDVVVYTVKHLAMWYCLIAAKPPAWLARGARMIELASCTGCETGLDSL	TRUE
	321775251	RefSeq	NZ_JAAQXT010000003.1	522643	523926	-	WP_169887436.1	antiviral reverse transcriptase Drt2	Pseudomonas nitroreducens	WS 5012	GCF_012986205.1	MPENWYKSRGYLHFDRPINQAAALEIVSSSKTVAKHAFYPFIRYVAQTQKVFFDKNIGKVVKKEPKQRPISYAAHVDSHIYSYYCELLNRAYEDHLAKVRWSSAILAFRALGKSNIHFARDAFLDIATRDSCCIIAIDIKGFFDNLDHAHLKNAWQALLGGSQLPDDHYAVYRSLTKYSFVYRDQVYEALGLSKNNPKQGRKRICEPHEFRAKVREGGLIETNKDKKGIPQGSPISAMLSNVYMMGFDELIHAYVQSCGGAYYRYCDDVLLIVPLEKETEAKALVDLRVNAIGLEIQAAKTETCKFTRSAKGLRTDRPLQYLGFIFDGANIYLRSSSLSRYQDRVNRGIGLAGKCMDKVNAKRIARGQLPRSMFLKKLYKRYSYLGRRNFISYGYRAAR…	GCTTTGGATATAGATCCAAAGGTGCATCACAAGCTGTCAAGCCCCAAGGCGGCATCCCAGGTGTAACAGCCCAGGGTGACCAGCAATGCGGCCAGCAGCCCTCGGATACTTATACTCATAGGTACTCCAAATGTGACGCTGACACTATACGTCGATCCTAGCAATCGCGGCGAAATCGGAACTGGGTGACTGAGTCCGATTGGATGATGTGAGGAGCATTTGAGTTTATCCGGCCAGGCGGCTGAGGATTGCCGCCATCCTATGCCTGGCCGGTTGGCTCG	TAGGAT--------C---------GACGTAT----A---G------TGT----CAGCGTC--ACA---------------------TTTGGAGTACCTATGA-----------GT---AT--AAGTATCCGAGGGCTGCTGGC-----CGCATTG-----CTGGTCAC---CCTGGGCTGTTACACCT-------------------------GGGATGCCGC----------CTTGGGGCTTGACAG------------CTTGT	ATGAGTATAAGTATCCGAGGGCTGCTGGCCGCATTGCTGGTCACCCTGGGCTGTTACACCTGGGATGCCGCCTTGGGGCTTGACAGCTTGT	TAGGATCGACGTATAGTGTCAGCGTCACATTTGGAGTACCTATGAGTATAAGTATCCGAGGGCTGCTGGCCGCATTGCTGGTCACCCTGGGCTGTTACACCTGGGATGCCGCCTTGGGGCTTGACAGCTTGT	MSISIRGLLAALLVTLGCYTWDAALGLDSLLGSTYSVSVTFGVPMSISIRGLLAALLVTLGCYTWDAALGLDSL	TRUE
	329110230	RefSeq	NZ_JAAPAV010000001.1	952477	953760	-	WP_173496463.1	antiviral reverse transcriptase Drt2	Shewanella sp. ISTPL2	ISTPL2	GCF_013283205.1	MLKETPKWYRNRGYLHFDQPINQAKATKLVTSPFQVAKHPFFPLISYVVLSKKISKNPSTGMLNVVKKDRPIAYSAHKDSHIYAYYAEMLSVKYEEELTKNNLQDSILAFRELGKSNIDFAYEAFCKIKNFGQCSAVALDFSKFFDTLDHDLLKISWAHLLGVKKLPSDHFNVYKSLTKFSKVDKDKLYEALSISKSNPKNCRLRVCDASEFRSRVRDKGFIETNNNSYGIPQGSPISALLSNIYMLEFDKEMKRYVDIHGGHYYRYCDDMLFIVPTKLRDNVAEFADKHVKALKVNINTKKTEIRTFRKIGDTLVSDQMLQYLGFMFDGENIYIRSSSLARYSEKMKRGISLAKQTMRKYNDIRAEKGATEKELFKKKLYSRYTHLGAKNFVTYGLRA…	GTTTGAACCAATTAGGTCAGAAGGTAAATAACATGTTGTCAAGTACTATCGGAACGCCTAATAAGCTTAACGATAGAAACCATAACAACATCTCGACGAAGCTTATCCTAAGTTTCATAGATGTCTCCAAGGTTATAGTTACATTATAATTCATATCTAACATTACGCGGCAACGTCTTAGGACAAAACGGTTGTTCAAACAACTTGGTTAAGCCGGAGTAGGACGTGTGGAATTGCCGCAGTTCTAAGTCTGCTCCGGTTTTGCTAA	TAGATA--------T---------GAATTAT----A---A------TGT----AACTATA---------ACC--------------TTGGAGACATCTATGA-------A---ACTTA-G--GATAA---GCTTCGTCGAGA--------TGTTG------TTATGGT----TTCTATCGTTAAGCTTATTA----------------GG----CGTTCCG------------ATAGT-ACTTGACAA------------CATGT	ATGAAACTTAGGATAAGCTTCGTCGAGATGTTGTTATGGTTTCTATCGTTAAGCTTATTAGGCGTTCCGATAGTACTTGACAACATGT	TAGATATGAATTATAATGTAACTATAACCTTGGAGACATCTATGAAACTTAGGATAAGCTTCGTCGAGATGTTGTTATGGTTTCTATCGTTAAGCTTATTAGGCGTTCCGATAGTACTTGACAACATGT	MKLRISFVEMLLWFLSLSLLGVPIVLDNMLDMNYNVTITLETSMKLRISFVEMLLWFLSLSLLGVPIVLDNM	TRUE
	333374745	RefSeq	NZ_BQHW01000040.1	30718	32001	+	WP_176516893.1	antiviral reverse transcriptase Drt2	Pseudomonas ceruminis	BML-PP028	GCF_021602025.1	MPENWYKSRGYLHFDRPINQAAALEIVSNPKTVAKHAFYPFIRYVAQTQKVFFDKSIGKVVKKAPKQRPISYAAHVDSHIYSYYCDLLNQAYEGHLAKVRWASAILAFRALGKSNIDFARDAFLDIAARKSCCVIAIDIKGFFDNLDHTHLKNAWQAILDTSHLPDDHYAVFRSLTKYSFVYRDQVYEALGLSKNNPKQGRKRICEPHEFRTKVRDGGLIETNRDKKGIPQGSPISALLSNVYMMGFDEQIHAYVQSCGGSYYRYCDDVLLIVPLEKEAEAKALVDLRVNEIGLEIQTAKTETCKFTRSVKGLRSDRPLQYLGFIFDGANIYLRSSSLARYQDRVNRGIWLAGKCMDKVNAKRIARGQLPRSMFLKKLYKRYSYLGRRNFISYGYRAAR…	GCTTCGGGTGTAGACCCGAAGGTGCATCACAAGCTGTCAAGCCCCAAGGCGGCATCCCAGGTGTAACAACCCAGGTTGACCAGCAATGCGGCCAGCAGCCCTCGGATACTTATCTTCATAGGTACTCCAAATGTGACGCTGACACTATACGTCGATCCTAGCAATCGCGGCGAAATCGGAACTGGGTGACTGAGACCGATTGGATAATGTGAGGAACATTTGGGTTTATCCGGCCAGGCGGCTTGAGGATTGCCGCCATCCTAAGCCTGGCCGGTTGGCTCG	TAGGAT--------C---------GACGTAT----A---G------TGT----CAGCGTC--ACA---------------------TTTGGAGTACCTATGA-----------AG---AT--AAGTATCCGAGGGCTGCTGGC-----CGCATTG-----CTGGTCAA---CCTGGGTTGTTACACCT-------------------------GGGATGCCGC----------CTTGGGGCTTGACAG------------CTTGT	ATGAAGATAAGTATCCGAGGGCTGCTGGCCGCATTGCTGGTCAACCTGGGTTGTTACACCTGGGATGCCGCCTTGGGGCTTGACAGCTTGT	TAGGATCGACGTATAGTGTCAGCGTCACATTTGGAGTACCTATGAAGATAAGTATCCGAGGGCTGCTGGCCGCATTGCTGGTCAACCTGGGTTGTTACACCTGGGATGCCGCCTTGGGGCTTGACAGCTTGT	MKISIRGLLAALLVNLGCYTWDAALGLDSLLGSTYSVSVTFGVPMKISIRGLLAALLVNLGCYTWDAALGLDSL	TRUE
	347168057	INSDC	CP059831.1	3564802	3566082	+	QMW14539.1	group II intron reverse transcriptase domain-containing protein	Pseudoalteromonas sp. MT33b	MT33b	GCA_014117385.1	MDDDTPSWYRSRGYLHFDVPVGKKKAIHITTNPNYIKRHSFYPFINYAVSSKKINKDKSTGKILVKNKERPIAYSSHLDSHIYAFYSEKLNALYEDKLLEYGLEKSVLAFRSLGKSNIDFAYEAFIKIKEMGECCAVALDFSKFFDTLNHDLLKKSWCKLINKEKLPSDHFNVFKSITKFSTVDKMDLYELFSISKSNPKVKHKQICCAKDFRNKVRGGGLIKSNLNDYGIPQGSPISALLSNIYMLDFDLEMKKYADIHGGYYFRYCDDMLFIMPKRLKKNVAGFAEKHIKKLKVHINPQKTEIRQFNKVGNTLEADSPLQYLGFIFDGENIYLRSSSLARYSEKMRRGVSLAKQTMRKYNNIRAMKGADEKDLYKKKLYSRYTHLGGRNFITYGLRA…	GTTTACCAATTAGGCTCAAAGGCTTATAACATGTTGTCAAGTACTATCGGAACGCCAAACAAGGCCAACGATACGAACGATAAGAACACATGGACTAAGGTTGTCTTAATACAAATAGATGCCTCCTGGTTAATAGTTATATTATAATTCATGTCTAACATTACGCGGCTACGTATTTCAAGATGGTTACTTTAGTAACTTGGTTAAGCCGAGGTAAGGCGATTGGAATTGCCGCAGTTCTAAGTCTGCCTCGGTTTTGCTAG	TAGACA--------T---------GAATTAT----A---A------TAT----AACTATT---------AAC--------------CAGGAGGCATCTATTT-------G---TATTA-A--GACAA---CCTTAGTCCATG--------TGTTC------TTATCGT----TCGTATCGTTGGCCTTGTTT----------------GG----CGTTCCG------------ATAGT-ACTTGACAA------------CATGT	ATGT	TAGACATGAATTATAATATAACTATTAACCAGGAGGCATCTATTTGTATTAAGACAACCTTAGTCCATGTGTTCTTATCGTTCGTATCGTTGGCCTTGTTTGGCGTTCCGATAGTACTTGACAACATGT	MLDMNYNITINQEASICIKTTLVHVFLSFVSLALFGVPIVLDNM	TRUE
	353006895	INSDC	CP077093.1	4049071	4050354	-	QXI25878.1	reverse transcriptase/maturase family protein	Pseudomonas vanderleydeniana	RW8P3	GCA_014268755.2	MPENWYKSRGYLHFDRPINQSAALEIVSSPKSVAKHAFYPFIRYVAQTQKVFFDKSIGKVVKKDPKQRPISYAAHVDSHIYSYYCDLLNQAYEDHLAKVPWSSAVLAFRALKKSNIDFALDAFLDVAARESCCVIAIDIKGFFDNLDHAHLKIAWQALLGTSHLPNDHYAVYRSLTKYSFVYRDQVYEALGLSKNNPKHGRKRICEPHEFRSQVRDCGLVETNQGKKGIPQGSPISAMLSNVYMMGFDEQIHTYVESCGGAYYRYCDDVLLIVPLEKEAEAKALVDLRVNEIGLEIQTAKTETCKFTRSARGLRTDRPLQYLGFIFDGANIYLRSSSLARYQDRVNRGIWLAGKCMDKVNAKRIARGRLPRSMFLKKLYKRYSYLGRRNFISYGYRAAR…	GCTTCTGGTATAGACCCGAAGGTGCATCACAAGCTGTCAAGCCCCAAGGCGGCATCCCAGGTGTAACTACCCAGGGTGACCAGCAATGCGGCCAGCAGCCCTCGGATACTTATCTTCATAGGTACTCCAAATGTGACGCTGACACTATACGTCGATCCTAGCAATCGCGGCGAAATCGGGACTGGGTGACTGAGACCGATTGGATAATGTGAGGAACATTTGGGTTTATCCGGCCAGGCGGCTTGAGGACTGCCGCCATCCTAAGCCTGGCCGGTTGGCTCA	TAGGAT--------C---------GACGTAT----A---G------TGT----CAGCGTC--ACA---------------------TTTGGAGTACCTATGA-----------AG---AT--AAGTATCCGAGGGCTGCTGGC-----CGCATTG-----CTGGTCAC---CCTGGGTAGTTACACCT-------------------------GGGATGCCGC----------CTTGGGGCTTGACAG------------CTTGT	ATGAAGATAAGTATCCGAGGGCTGCTGGCCGCATTGCTGGTCACCCTGGGTAGTTACACCTGGGATGCCGCCTTGGGGCTTGACAGCTTGT	TAGGATCGACGTATAGTGTCAGCGTCACATTTGGAGTACCTATGAAGATAAGTATCCGAGGGCTGCTGGCCGCATTGCTGGTCACCCTGGGTAGTTACACCTGGGATGCCGCCTTGGGGCTTGACAGCTTGT	MKISIRGLLAALLVTLGSYTWDAALGLDSLLGSTYSVSVTFGVPMKISIRGLLAALLVTLGSYTWDAALGLDSL	TRUE
	353067063	RefSeq	NZ_JABWRR010000031.1	32028	33311	+	WP_186618301.1	antiviral reverse transcriptase Drt2	Pseudomonas taiwanensis	RW2S1	GCF_014269045.1	MPENWYKSRGYLHFDRPINQAAALEIVSNPKTVSKHAFYPFIRYVAQTQKVFFDKSIGKVAKKDPKQRPISYAAHVDSHIYSYYCELLNQAYEDRLAKVPWSSAILAFRALGKSNIDFARDAFLDIAVRDSCCVIAIDIKGFFDNLDHAYLKSAWQALLGTSQLPDDHHAVYRSLTKFSFVYRDHVYEALGLSKNNPKQGHKRICEPHEFRAKVRNGRLIETNKETKGIPQGSPISALLSNVYMMGFDEQIHAYVQSCGGAYYRYCDDVLLIVPLEKEAEAKALVDLRVNAIGLEIQAAKTETCKFTRSTKGLRSDRPLQYLGFIFDGANIYLRSSSLSRYQDRVNRGIGLAGKCMDKVNAKRIARGQLPRSMFLKKLYKRYSYLGRRNFISYGYRAAR…	GCTTTGGATATAGATCCAAAGGTGCATCACAAGCTGTCAAGCCCCAAGGCGGCATCCCAGGTGTAACAACCCAAGGTGACCAGCAGTGCGGCCAGCAGCCCTCGGATACTTATCTTCATAGGTACTCCAAGTGTGACGCTGACATGATACGTCAATCCTAGCAATCGCGGCGAAATCGGAACTGGGTGACTGAGACCGATTGGATAATGTGAGGAGCATTTGAGTTTATCCGGCTAGGCGGCTTGAGGATTGCCGCCATCCTAAGCCTGGCCGGTTGGCTCG	TAGGAT--------T---------GACGTAT----C---A------TGT----CAGCGTC--ACA---------------------CTTGGAGTACCTATGA-----------AG---AT--AAGTATCCGAGGGCTGCTGGC-----CGCACTG-----CTGGTCAC---CTTGGGTTGTTACACCT-------------------------GGGATGCCGC----------CTTGGGGCTTGACAG------------CTTGT	ATGAAGATAAGTATCCGAGGGCTGCTGGCCGCACTGCTGGTCACCTTGGGTTGTTACACCTGGGATGCCGCCTTGGGGCTTGACAGCTTGT	TAGGATTGACGTATCATGTCAGCGTCACACTTGGAGTACCTATGAAGATAAGTATCCGAGGGCTGCTGGCCGCACTGCTGGTCACCTTGGGTTGTTACACCTGGGATGCCGCCTTGGGGCTTGACAGCTTGT	MKISIRGLLAALLVTLGCYTWDAALGLDSLLGLTYHVSVTLGVPMKISIRGLLAALLVTLGCYTWDAALGLDSL	TRUE
	389318883	RefSeq	NZ_JASDCH010000016.1	64363	65643	-	WP_199525110.1	antiviral reverse transcriptase Drt2	Pseudoalteromonas sp. APC 3215	APC 3215	GCF_030408015.1	MDDDTPSWYRSRGYLHFDVPVGKKKAIHITTNPNYIKRHSFYPFINYAVSSKKINKDKSTGKILVKNKERPIAYSSHLDSHIYAFYSEKLNALYEDKLLEYGLEKSVLAFRSLGKSNIDFAYEAFIKIKEMGECCAVALDFSKFFDTLNHDLLKKSWCKLINKEKLPSDHFNVFKSITKFSTVDKMDLYELFSISKSNPKIKHKQICCAKDFRNKVRDGGLIKSNLNDYGIPQGSPISALLSNIYMLDFDLEMKKYADIHGGYYFRYCDDMLFIMPKRLKKNVAGFAEKHIKKLKVHINPQKTEIRQFNKVGNTLEADSPLQYLGFIFDGENIYLRSSSLARYSEKMRRGVSLAKQTMRKYNNIRAMKGADEKDLYKKKLYSRYTHLGGRNFITYGLRA…	GTTTACCAATTAGGCTCAAAGGCTTATAACATGTTGTCAAGTACTATCGGAACGCCAAACAAGGCCAACGATACGAACGATAAGAACACATGGACTAAGGTTGTCTTAATACAAATAGATGCCTCCTGGTTAATAGTTATATTATAATTCATGTCTAACATTACGCGGCTACGTATTTCAAGATGGTTACTTGAGTAACTTGGTTAAGCCGAGGTAAGGCGATTGGAATTGCCGCAGTTCTAAGTCTGCCTCGGTTTTGCTAG	TAGACA--------T---------GAATTAT----A---A------TAT----AACTATT---------AAC--------------CAGGAGGCATCTATTT-------G---TATTA-A--GACAA---CCTTAGTCCATG--------TGTTC------TTATCGT----TCGTATCGTTGGCCTTGTTT----------------GG----CGTTCCG------------ATAGT-ACTTGACAA------------CATGT	ATGT	TAGACATGAATTATAATATAACTATTAACCAGGAGGCATCTATTTGTATTAAGACAACCTTAGTCCATGTGTTCTTATCGTTCGTATCGTTGGCCTTGTTTGGCGTTCCGATAGTACTTGACAACATGT	MLDMNYNITINQEASICIKTTLVHVFLSFVSLALFGVPIVLDNM	TRUE
	396100966	RefSeq	NZ_JAERTZ010000021.1	92049	93326	+	WP_202084759.1	antiviral reverse transcriptase Drt2	Zobellella iuensis	CGMCC 1.18722	GCF_016746085.1	MSSSKPPWYRSRSYLHFYLPVSFKKARNLVTNPELVSKHAFFPLINYAVESKKIKKDKKTHKIDMAVKERPIAYSAHIDSHIYAYYASLLSKKYEIQLKAAGLTDCILAFRGLGKSNIDFACEAFEQIKIMGECSAVALDFSKFFDTLDHSILKESWANLLVEAKLPADHFNVFKSITQFSQVNKIELYKEFSISLNNPKNGRKRVCSAKEFREVVREKKLIKTNKAPFGIPQGSPISALLSNIYMFEFDAEMKRYMDIHGGKYYRYCDDMLFIVPAPLRDSVAGFAQERVKQLKVSINTNKTELRTFTYQNGVLTADQMLQYLGFMFDGENVYIRSSSLARYSEKMKRGVRLAKKTMDKYNAVRTSKGLPEKGLYKRKLYSRYTHLGGRNFVTYGLRA…	GCTTTTGATAGGGGCAAATAAGTCGCTGATCAAGAGGAGCATAACAGGTTGTCAAGTCCAATCGGCAAGCCACCAAGGCAAGCTGAGCAGGTAGGCAGCAAGAACTGGAACAGGGTCTTCATAGATACCTCCACGGTTATAGTTATAGCATAATCCATTTCTAACATGACGCGGCTAGAGCTCTTGGGCTCATAGATGGTTGTTTTAACAACTTGGTTAAGCCGAGGTAAGACGAGAGGAATTGCCGCAGTTCTAAGTCTGCCTCGGTTTTGCTAG	TAGAAA--------T---------GGATTAT----G---C------TAT----AACTATA---------ACC--------------GTGGAGGTATCTATGA-------A---GA---------------CCCTGTTCCAGT--------TCTTG------CTGCCTA----CCTGCTCAGCTTGCCTTGGT----------------GG----CTTGCCG------------ATTGG-ACTTGACAA------------CCTGT	ATGAAGACCCTGTTCCAGTTCTTGCTGCCTACCTGCTCAGCTTGCCTTGGTGGCTTGCCGATTGGACTTGACAACCTGT	TAGAAATGGATTATGCTATAACTATAACCGTGGAGGTATCTATGAAGACCCTGTTCCAGTTCTTGCTGCCTACCTGCTCAGCTTGCCTTGGTGGCTTGCCGATTGGACTTGACAACCTGT	MKTLFQFLLPTCSACLGGLPIGLDNLLEMDYAITITVEVSMKTLFQFLLPTCSACLGGLPIGLDNL	TRUE
	414099991	RefSeq	NZ_JAFKCZ010000005.1	413250	414527	+	WP_206560086.1	antiviral reverse transcriptase Drt2	Parahaliea mediterranea	TN14-10	GCF_017255185.1	MSTDDCQWYRNRRYLHFDHPIGVKAARELVTNPLRVQSHSFYPLITYELDSVKIFKDRASGLIDKKIKKRPIMYAAHADSHIYSYYADLLSKEYEAALLASGLSGNILAFRPLGKSNIDFAAQAFNDIRLMGNCAAVALDVTAFFDNLDHEILKDAWCGLIGEPRLPPDHYAVYKAITKFSKVSKLEVYDKLGISTHNPKNNRTRICEPAEFRNVVRAGGLISANTDSFAIPQGSPISALLSNIYMFAFDEWSADLAASLGGEYYRYCDDILFIVPVSEKDRVANKARKKIRRLELEINKEKVEIRTFKVIKGRQASDKPLQYLGFTYDGERILIRSAALARYSEKMKRGVKFAKATMRKRNRLRDARGEPTKPLYRKNLYRLYSHTGRRNFLRYGYRA…	GCCTGGTGGCTAGGACGCCAGGGAAAATCACAGGATGTCAAGCCATGCCAGGCCGCCAATACGGCAGCCCGACACGATTGACACCCACGTTGCGATGGTCGTCCTCATGGATACCTCCAATGTGATGCTGACATTATACGTCATTGCTAATAGAAGCGGCGGGGCCCGGGTTTCCTGGGTGAGATGGTGAGATAAGGTCCACTTGGTTAAGCCGGGGGAGGATTACGGACAGCCGCAGTCCTATGCCTTCCCCGGTTTTGCTAG	TAGCAA--------T---------GACGTAT----A-ATG------TCA---GCATCACA--------------------------TTGGAGGTATCCATGA-----------GG---AC--GACCATCGCAACGTGG-----------------------GTGTCAA---TCGTGTCGGGCTGCCGTATTG---------------------GCGGCCT-------------GGCATGGCTTGACAT------------CCTGT	ATGAGGACGACCATCGCAACGTGGGTGTCAATCGTGTCGGGCTGCCGTATTGGCGGCCTGGCATGGCTTGACATCCTGT	TAGCAATGACGTATAATGTCAGCATCACATTGGAGGTATCCATGAGGACGACCATCGCAACGTGGGTGTCAATCGTGTCGGGCTGCCGTATTGGCGGCCTGGCATGGCTTGACATCCTGT	MRTTIATWVSIVSGCRIGGLAWLDILLAMTYNVSITLEVSMRTTIATWVSIVSGCRIGGLAWLDIL	TRUE
	427926026	RefSeq	NZ_JAGKJH010000003.1	157315	158598	-	WP_210172176.1	antiviral reverse transcriptase Drt2	Pseudomonas sp. PNP	PNP	GCF_017897275.1	MPENWYKSRAYLHFDRPINQAAALELVSSPKTVAKHAFYPFIRYVAQTQKVFFDKKIGKVVKKDPKQRPISYAAHVDSHIYSYYCELLNRAYEDHLARMQWSSAILAFRALGKSNIDFARDAFLDIAMRDSCCVIAIDIKGFFDNLDHAHLKNAWQSLLGSSQLPDDHYAVYRSLTKFSFVHRNQVYETLGLSKSNPKQGRKRICEPHEFRVMVRQGGLIETNKDVKGIPQGSPISAMLSNVYMMGFDEQIHAYVQSCGGAYYRYCDDVLLIVPLEKETEAKTLVDLRVSEIALEIQTTKTETCKFKQSPKGLKSDRPLQYLGFTFDGANIYLRSSSLARYQDRVHRGIWLAEKCMGKINAKRISRGQLPRSMFLKKLYKRYSYLGRRNFISYGYRAAR…	GCTTCGGGTATAGACCTGAAGGTGCATCACAAGCTGTCAAGCCCCAAGGCGGCATCCCAAGTGTAACAACCCAAGATGACCAGCAATGCGGCCAGCAGCCCTCGGATAGTTATCTTCATAGATACTCCAAGTGTGACGCTGACATTATACGTCGATCCTAGCAATCGCGGCGAAATCGGAAATGGGTGACCAACACCGATTGGATGATGTGAGGAGCATTTGAGTTTATCCGGCCAGGCGGCTGAGGATTGCCGCCATCCTATGCCTGGCCGGTTGGCTCG	TAGGAT--------C---------GACGTAT----A---A------TGT----CAGCGTC--ACA---------------------CTTGGAGTATCTATGA-----------AG---AT--AACTATCCGAGGGCTGCTGGC-----CGCATTG-----CTGGTCAT---CTTGGGTTGTTACACTT-------------------------GGGATGCCGC----------CTTGGGGCTTGACAG------------CTTGT	ATGAAGATAACTATCCGAGGGCTGCTGGCCGCATTGCTGGTCATCTTGGGTTGTTACACTTGGGATGCCGCCTTGGGGCTTGACAGCTTGT	TAGGATCGACGTATAATGTCAGCGTCACACTTGGAGTATCTATGAAGATAACTATCCGAGGGCTGCTGGCCGCATTGCTGGTCATCTTGGGTTGTTACACTTGGGATGCCGCCTTGGGGCTTGACAGCTTGT	MKITIRGLLAALLVILGCYTWDAALGLDSLLGSTYNVSVTLGVSMKITIRGLLAALLVILGCYTWDAALGLDSL	TRUE
	465441931	RefSeq	NZ_JAHHYX010000002.1	94438	95733	+	WP_217019907.1	reverse transcriptase/maturase family protein	Bacillus subtilis	179-D 3C1 HS	GCF_019037905.1	MNEKKYRVKGYKHLDNKKSIEKVKGKIQNPRWVAKHGFYPFMHFEIKFQKYSRKEKKPKEKVRKIFYASHMDSYIYKYYGDKLNNHYNSVVDKLGINEVATAYRNNLSGKSNINFAKEVIDFIKVQQSAYIFVADFTNFFDTLDHRYLKEKIRYVLKKDTLPDDYYNVFKNITRFSYFIKDTIESELKNKYTESEIKNSYKYFTEEEFRSFKHKNIYKNSKSYGIPQGAGISSVCSNIYLLDFDEKVQKYVKEQKGLYRRYCDDLIIVIPIEGDVQDYNYQIHQKIMDDIKKQIPNLEIQPEKTGNYFYTDNQITDLDFNETKLDYLGFSFNGKEVRIREKSLFKYYTRTYRKVRICNRKSKKFGRKSYRRELYKIYSHLGKNKKGHGNFISYAERAQK…	GCCTCATAAAAGTAGTTATGAGGGAAATTGGTGAATTTCTGTCAAGCTTTATCTCAATTGTAATCATAATACTTATCCAGTCAATTACAATCGATAACGCTTCTGAATAACTTGGCATTTGGATACCTCCAATCGTCAACCAATTTAATATACTGATTATAGTATAAGCTATTAGTGCATTAAGTAGCCTCTTTATAGGCTAGCAAAGGTCTATAATTCGAAAGGAGAGTATGCTAGCAGGGTTTTTGATAGAGTAATAGGCTACGATTACATACCCCTGCTAGCTCTGCCAA	TATAAT--------C---------AGTATATTA--A-ATT------GGT---TG----------ACGA------------------TTGGAGGTA--------------T---CC-------AAATGCCAAGTTATTC----------AGAAGCG------TTATCGA---TTGTAATTGACTGGATAAGTA-------TT-------AT---GATTACAATT--------GAGATAAAGCTTGACAGA-----------AATTC	ATGCCAAGTTATTCAGAAGCGTTATCGATTGTAATTGACTGGATAAGTATTATGATTACAATTGAGATAAAGCTTGACAGAAATTC	TATAATCAGTATATTAAATTGGTTGACGATTGGAGGTATCCAAATGCCAAGTTATTCAGAAGCGTTATCGATTGTAATTGACTGGATAAGTATTATGATTACAATTGAGATAAAGCTTGACAGAAATTC	MPSYSEALSIVIDWISIMITIEIKLDRNSIISILNWLTIGGIQMPSYSEALSIVIDWISIMITIEIKLDRN	TRUE
	501256621	RefSeq	NZ_JAJGNK010000007.1	5527	6804	+	WP_228212283.1	antiviral reverse transcriptase Drt2	Oceanimonas baumannii	FXH-315	GCF_020781865.1	MTLKTPAWYRRRGYLHFDLPISLKKATNLVTNPSLVEKHAFFPFISYSVESKKIRKDKATGKVTVKSKERPIAYSSHVDSHIYAYYAEILSNKYERILKYFDLVDNVLAFRGLGKSNIDFAFEAFEQIKNMGSCSAVALDLSKFFDTVDHSLLKMNWANLLGEDKLPADHFNVFKSLTRHSKVDKLKLYEQFDISTNNPKNGRRRVCSIKGFRDVVRKNNLIVVNEDAKGIPQGSPISALLSNIYMLDFDVEMKRYMDIHGGRYYRYCDDMLFIVPTQIRDKVAGHAQREIRKLNLSINSDKTELRTFSLKGGLLRSDKTLQYLGFVFDGESIYIRSSSLARQSEKMKRGVRLAKNTMRKYNEIRKEKGLPERELYKRKLYSRYTHLGGRNFITYGLRA…	GCTTCTGGTATCAGCCTGATGGTTTTTGATCAGAAGGAACTGTACAGGTTGTCAAGTATGACCGGCAAACCAGTAAGGTAAGCTGAGCAGAACGATAACAATACATGGAACAGGGTCCTCACGGATACCTCCACGGTTATAGTAACAGTATAATCCATTTCTAACATGACGCGGCGTAGAACCTTCGGGTTCGTGAAGGTTGTTTTAACAACTTGTCTAAGCCGAGGTAGAGTGTAAGGAATTGCCGCAGTTCTAAGCTCGCCTCGGTTTTGCTAA	TAGAAA--------T---------GGATTAT----A---C------TGT----TACTATA---------ACC--------------GTGGAGGTATCCGTGA-------G---GA---------------CCCTGTTCCATG--------TATTG------TTATCGT----TCTGCTCAGCTTACCTTACT----------------GG----TTTGCCG------------GTCAT-ACTTGACAA------------CCTGT	GTGAGGACCCTGTTCCATGTATTGTTATCGTTCTGCTCAGCTTACCTTACTGGTTTGCCGGTCATACTTGACAACCTGT	TAGAAATGGATTATACTGTTACTATAACCGTGGAGGTATCCGTGAGGACCCTGTTCCATGTATTGTTATCGTTCTGCTCAGCTTACCTTACTGGTTTGCCGGTCATACTTGACAACCTGT	MRTLFHVLLSFCSAYLTGLPVILDNLLEMDYTVTITVEVSVRTLFHVLLSFCSAYLTGLPVILDNL	TRUE
	527487169	RefSeq	NZ_JAKEUJ010000093.1	3393	4676	-	WP_239930281.1	antiviral reverse transcriptase Drt2	Vibrio kanaloae	M14-00200	GCF_022397795.1	MSSNIPLWYRSRGYLHFDLPISLKKARNLVSNPDLVSKHAFFPLINYAVESKKISKNKKTRKIDIAVKERPIAYSAHVDSHIYAYYANLLSRKYESRLKSAGLSDCILAFRGLGKSNIDFAFEAFEQIKKMGECSAVALDFSKFFDTLDHSLLKQSWANLLGEEKLPPDHFNVFKSITKFSQVNKVDLYKELGISPNNPKNGRTRVCTAQEFRDVVRKKKLIKPNKKSFGVPQGSPISALLSNIYMFEFDAEMKKYMDIHGGKYYRYCDDMLFIVPAPLRDKVAGFAQERVKSLEVTINTKKTELRTFKYQNDVLVADQMLQYLGFMFDGENAYIRSSSLARYSEKMKRGIRLAKRTMDKYNAVRLTKGLPEKDLYKRKLYSRYTHLGGRNFVTYGLRA…	GCTTTTGATAGGGACAAATAAGTCGTTGATCAAAAGGAGCTTAACAGGCTGTCAAGTCCAATCGGTATGCCCACAAGGCAAGCTGAGCAGATAGACAGCAGGAACTGGAATAGGGTCTTCATAGATACCTCCACGGTTATAGTTACAGTATAATCCATTTCTAACATGACGCGGCTAGAGCCTACGGGCTCGTGGATGGTTGTTTTAACAACTTGGTTAAGCCGAGGTAAGGCGTAAGGAATTGCCGCAGTTCTAAGTCTGCCTCGGTTTTGCTAG	TAGAAA--------T---------GGATTAT----A---C------TGT----AACTATA---------ACC--------------GTGGAGGTATCTATGA-------A---GA---------------CCCTATTCCAGT--------TCCTG------CTGTCTA----TCTGCTCAGCTTGCCTTGTG----------------GG----CATACCG------------ATTGG-ACTTGACAG------------CCTGT	ATGAAGACCCTATTCCAGTTCCTGCTGTCTATCTGCTCAGCTTGCCTTGTGGGCATACCGATTGGACTTGACAGCCTGT	TAGAAATGGATTATACTGTAACTATAACCGTGGAGGTATCTATGAAGACCCTATTCCAGTTCCTGCTGTCTATCTGCTCAGCTTGCCTTGTGGGCATACCGATTGGACTTGACAGCCTGT	MKTLFQFLLSICSACLVGIPIGLDSLLEMDYTVTITVEVSMKTLFQFLLSICSACLVGIPIGLDSL	TRUE
	389280306	RefSeq	NZ_JAAFDE010000010.1	42676	43953	+	WP_200109543.1	antiviral reverse transcriptase Drt2	Klebsiella aerogenes	20241	GCF_016527875.1	MNNDDYPWFRKRGYLHFDEPVSLKKAVKYVSSPEKITKHSFLPFLSFEVKSFKIKKDKLTKQLSKTEKLRPIAYSSHLDSHIYAFYAEYLTGHYELLIQENNLHENILAFRSLNKSNIEFAKRAFDTITEMGECSAVALDLSGFFDNLDHQILKHQWCKVIGTEALPQDHFAIYKSITRYSKVDKNRAYEILGISKNNPKYNRRKICTPVDFRNKIRKNDLIIVNKAKKGIPQGSPISALLSNIYMLDFDIEMRYYAQELGGHYYRYCDDMLFIVPTKYNKTLAGDVAQRIKHLKVELNTKKTEIRDFIYKDNTLVANMPLQYLGFIFDGSNIFLRSSSLARYSERMKRGVRLAKATMDSKNRIRANKGETLKPLFKKKLYARYSHIGRRNFLTYGYRA…	GCCCTAAACAAAGGTTTAGGGGTATTGTACAGGTTGTCAAGCCTCCCACAGTTCTTGGTGAACCCAATCACTGTGACGACGGTAAGCAACACTTGGATGATATTCATAATTGACTCCACGCTACTGATTACATTATACAGCATATCTAACATTTGCGGCGAGGTTCACAATTTGTATTTAGGTACTGATTGTGGATGAGAAGGTTGGAGAAAGACCACTTGGTTAAGCCGGAGGATGTGTCCTAGAATTGTCGCTATTCTGTCATCCTCCGGTTTTGCTAA	TAGATA--------T---------GCTGTAT----A-ATG------TAA---TCAGTAGC--------------------------GTGGAGTCAATTATGA-----------AT---AT--CATCCAAGTGTTGCTTACCG------TCGTCAC----AGTGATTGG---GTTCACCAA---------------------------------GA----ACTG----------TGGGAGGCTTGACAA------------CCTGT	ATGAATATCATCCAAGTGTTGCTTACCGTCGTCACAGTGATTGGGTTCACCAAGAACTGTGGGAGGCTTGACAACCTGT	TAGATATGCTGTATAATGTAATCAGTAGCGTGGAGTCAATTATGAATATCATCCAAGTGTTGCTTACCGTCGTCACAGTGATTGGGTTCACCAAGAACTGTGGGAGGCTTGACAACCTGT	MNIIQVLLTVVTVIGFTKNCGRLDNLLDMLYNVISSVESIMNIIQVLLTVVTVIGFTKNCGRLDNL	TRUE
	402183572	INSDC	AP024466.1	3090741	3092015	-	BCS50126.1	hypothetical protein	Aeromonas jandaei	JUNP479	GCA_016865345.1	MNSENQWFRSRGYLHFDSPVKLRKACQIVKSPLNVAQHAFFPLIKYNIKSLKISIDKDGNVQKKIKTRPISYASHIDSHIYSYYAELLSDLYEKALSESQLEESVLAFRSLGKSNIDFANIAFEKIKAHGDCTAIAMDISGFFDNLDHEILKSMWCKLLQEHSLPNDHFNIYRSLTKSSVVNRDLLYTALNISRNNPKAAGLRLCNIKTFREKVRGLGLIETNSTGRGIPQGTSISALLSNIYMLDFDKKIKDIVTSISGEYYRYCDDMLFIINSDKTSELISLVTQSISELKIEINDKKTEIRTFHTYRGVQKCDKPLQYLGFIFDGERKLLRSAALARFSGRMKAGVRLAKKTHQKANLIEEKNGVAKTPLFKKKIYERYSHLSKRNFITYGHKAAN…	GCTTACTTATTTAGGAAGTAAGGTGTATCACAAGCTGTCAAGTAGAACGCTCACCAGTACACTGGCTAGCAGACGACTTGCATGGCCGCAGATGGCTAGTAGACTCACGTCGAACACTCCTGCGATGATGGTATCATATATCATATCTGACATTCGTGGCCGACATCATATCGATGTTGTGAATGCGTATTTAAGTACGTTTGTTAAGCCCGGATTGGGAATCGGATGGCCACAGTCCTTTACCTTTCCGGGTTTTGCAAT	CAGATA--------T---------GATATATG---A----------TAC----CATCATC--GCA---------------------GGAGTGTTCGACGTGA-----------GT---CT-ACTAGCCATCTGCGGCCATGCA-----AGTCGTC----------------TGCTAGCCAGTGTACTGGTGA---------------------G-------------------CGTTCTACTTGACAG------------CTTGT	GTGTTCGACGTGAGTCTACTAGCCATCTGCGGCCATGCAAGTCGTCTGCTAGCCAGTGTACTGGTGAGCGTTCTACTTGACAGCTTGT	CAGATATGATATATGATACCATCATCGCAGGAGTGTTCGACGTGAGTCTACTAGCCATCTGCGGCCATGCAAGTCGTCTGCTAGCCAGTGTACTGGTGAGCGTTCTACTTGACAGCTTGT	MFDVSLLAICGHASRLLASVLVSVLLDSLSDMIYDTIIAGVFDVSLLAICGHASRLLASVLVSVLLDSL	TRUE
	412685951	RefSeq	NZ_JAMWMI010000016.1	10546	11835	+	WP_252456949.1	antiviral reverse transcriptase Drt2	Enterobacter hormaechei	CEc35	GCF_023893615.1	MESREHPWFRKRGYLHFDKPISIEHALDIVTNPRAVAAHSFLPFITFTSTTYKVQKDKGTNAINKTLKERPIAYSSHVDSHIYSYYAATLNELYENALQIHGISKNVLAFRSLHKSNIEFAYDAFQEIKKRGECSAVALDLSKFFDTLDHSFLKDAWCRLLSTDKLPEDHYAVFKAITKYSKVDKEKVYDLMDIPKNNAKYTKKTRKQICSFADFRDKVRKNALIISNKANFGIPQGSPISALLSNIYMLNFDIEMKDYVETLGGEYFRYCDDMLFIVPQSAKNNVAGEAEKRLNKLKVSLNTKKTEIREFSFVSKKIKCDKPLQYLGFVFDGQNIFLRSSSLSRYSDRMKRGVRLAKATMKRKNNIRKHKGLAKKELFKEKIYARYAHVGKRNFLTYG…	GCCCTAAGCGTAAGGCTTAGGGGTGATGTACAGTTTGTCAACTCTCGGACAGCGACCTTCGCTGAATACCTCCCAGAGGCTGATTAACAGGTGGACGATGCTCATAACGGTCTCCATGATACTGATTACATTATACAGTGTTTCTAACATTTGCGGTGAAATGCACTTAGCCTACTTGTAGTGCTATGTGTATGAGAAGGTTGGATAAAGACCACTTTGTTAAGCCGGGGCAATGTTTTTCTGAACGACCGCAGTTCGAAATTGCCCCGGTTTCACAAT	TAGAAA--------C---------ACTGTAT----A-ATG------TAA---TCAGTATC--------------------------ATGGAGACCGTTATGA-----------GC---AT--CGTCCACCTGTTAATCAGCC------TCTGGGA----GGTATTCAG---CGAAGGTCG----------------------------------------CTG----------TCCGAGAGTTGACAA------------ACTGT	ATGAGCATCGTCCACCTGTTAATCAGCCTCTGGGAGGTATTCAGCGAAGGTCGCTGTCCGAGAGTTGACAAACTGT	TAGAAACACTGTATAATGTAATCAGTATCATGGAGACCGTTATGAGCATCGTCCACCTGTTAATCAGCCTCTGGGAGGTATTCAGCGAAGGTCGCTGTCCGAGAGTTGACAAACTGT	MSIVHLLISLWEVFSEGRCPRVDKLLETLYNVISIMETVMSIVHLLISLWEVFSEGRCPRVDKL	TRUE
	431476472	RefSeq	NZ_JABEAL010000009.1	215484	216758	+	WP_210454294.1	antiviral reverse transcriptase Drt2	Pantoea ananatis	PNA_18_10	GCF_017921115.1	MLEKDNPWYRRRGYLHFDQPISLDKAFKIVSNPETVSKHSFFPFINFEVKSFKIKKDKISNKLVKDEKIRHIAYSSHIDSHIYSYYAAYLSELYELQIKEYNLNDTVLAFRSLEKSNIHFAKNAFDRIRSKGECTAVALDLKGFFDNIDHETLKDRWMKIIGTDTLPRDHFSVYKSITKYASVKKEDLYKTLNISKHNPKFCRDKVCSTIEFREIVRKNGLITTNKNKIGIPQGSPISALLSNIYMLNFDIDMNIYANSIGGHYYRYCDDMLFIVPSDRKKDVADIANQHLHELKVNLNTKKTEIRDFTFSGSRLIADQPLQYLGFIFDGENIYLRSSSLARYSERMRRGVKLAKSTMACRNKIRISKGEKIKPLFKKKIISRYSHFGKRNFLSYGFRA…	GCTTTAGGTGTAGTCCTAAAGGATATGTACAGGTTGTCAATACCAGCCATGGCTCCCACAATGGTCGCCAATGCGTGGATTGACGAGACTAATCGAATCATAACGGTTACGCTCTCCAAGATGCTGATGACATTATATATCATCTCTAACACTTGCGGTGTGGTCCATATCGGTTAGGTTTGATGTGGATGAGAAGGTCGGATAAAGGCCACTAAGTTAAGCCGAGGAAGTGAGTTTGTGAAGTGCCGCGATTCAATCACTCCTCGGTTTTGCTAA	TAGAGA--------T---------GATATAT----A-ATG------TCA---TCAGCATC--------------------------TTGGAGAGCGTAACCG-------T---TA----T--GATTCGATTAGTCTCGTCAAT-----CCACGCA------TTGGCGA---CCATTGTGGG---------------------------AG---CCAT----------------GGCTGGTATTGACAA------------CCTGT	ATGATTCGATTAGTCTCGTCAATCCACGCATTGGCGACCATTGTGGGAGCCATGGCTGGTATTGACAACCTGT	TAGAGATGATATATAATGTCATCAGCATCTTGGAGAGCGTAACCGTTATGATTCGATTAGTCTCGTCAATCCACGCATTGGCGACCATTGTGGGAGCCATGGCTGGTATTGACAACCTGT	MIRLVSSIHALATIVGAMAGIDNLLEMIYNVISILESVTVMIRLVSSIHALATIVGAMAGIDNL	TRUE
	446651217	RefSeq	NZ_JARJIB010000019.1	39081	40418	-	WP_227668725.1	antiviral reverse transcriptase Drt2	Klebsiella pneumoniae	Kp85-d7-4	GCF_029904345.1	MTAVRNRPGFTIIENPLMVYREHSWFRKRGYLHFDKPISEEHALNIVTDPYAVATHSFLPFITFTSTTFKVQKDKGTNAINKTIKERPIAYSSHVDSHIYSYYASILNELYEEELKKNNITDNVLAFRALNKSNIEFAYDAFQEIKKRGNCSAVALDLSKFFDTLDHSFLKKSWCQLLTAEKLPEDHYAVFKAITKFSKVDKNEVYELMGLPKNNAKHTKKTRKQICSFEDFRNKVRQSNLIIPNKANFGIPQGSPISALLSNIYMLNFDTEMKQYVSSLGGAYFRYCDDMLFIVPTHEKNNVAGEAEKRLFKLKVSLNIKKTEIRDFFVTPNKIKCDKPLQYLGFIFDGHNIFLRSSSLSRYSDRMKRGVRLAKATMKSKNKLRNSKGLPNKELFKEK…	GCCCTATGTGTAGGCATAGGGGTGATGTACAGTTTGTCAACTCCCGGCCAGCGACCTTCGCTGAACACCGACCAGAGGCTGACCAACAAGTGGACGATGCTCATAACGGTCTCCATGATACTGATTACATTATACAGTGTTTCAAACATTTGCGGTGAAATGCGCAATTGGATTCTGTTGAGTTCTTTGTGTATGAGAAGGTTGGAGAAAGACCACTTTGTTAAGCCGGGGTGATGTTTTTTTGAATGACCGCAGTTCGAAATCGCCCCGGTTTCACAAT	TTGAAA--------C---------ACTGTAT----A-ATG------TAA---TCAGTATC--------------------------ATGGAGACCGTTATGA-----------GC---AT--CGTCCACTTGTTGGTCAGCC------TCTGGTC----GGTGTTCAG---CGAAGGTCG----------------------------------------CTG----------GCCGGGAGTTGACAA------------ACTGT	ATGAGCATCGTCCACTTGTTGGTCAGCCTCTGGTCGGTGTTCAGCGAAGGTCGCTGGCCGGGAGTTGACAAACTGT	TTGAAACACTGTATAATGTAATCAGTATCATGGAGACCGTTATGAGCATCGTCCACTTGTTGGTCAGCCTCTGGTCGGTGTTCAGCGAAGGTCGCTGGCCGGGAGTTGACAAACTGT	MSIVHLLVSLWSVFSEGRWPGVDKLFETLYNVISIMETVMSIVHLLVSLWSVFSEGRWPGVDKL	TRUE
	450858241	RefSeq	NZ_JAGQEE010000001.1	1717888	1719174	-	WP_211441956.1	antiviral reverse transcriptase Drt2	Collimonas humicola	RLT1W51	GCF_018304945.1	MSNRKHPWFRHRGYPHFDHPISFREAKRIVKDPEQVARHSFYPFVEFSIQTFKVKRNKITDKVERVGKTRPIAYASHVDCHIYSYYAFRISKLYEKWIRSNNLDESVLAFRSLGKSNVHFAANAFDAIRKLGNCYVVALDITGFFDNLDHKILKNSWADVLDESALPPDHYAVFKSLTKFATVNKGALYEALGISLNNHKSSPKRLCTPEEFRETVRKNNSLVKRNAEAKGIPQGSPISALLSNIYMRQFDIELHSFASNCGGFYFRYCDDILLIVPPVRKDDVEGFAMDEIAKLNLPINPTKTDRVSFEVSADGQLKGSKPLQYLGFLFDGQRVILRSASLARYSEKMRRGVRIAKATMAKRNSARIVRGDEVKPLFRRKLNSRYTYLGRRNFITYGY…	GCTCCATGCAAAGGTATGGAGGGACTTCACATGATGTCAAGCCCGCCGAAGCCCGCAACATGGCACGACAGCGAGATTGATAGCACAGTCTGGACGATTAGCTTCATAATTGCCTCCATGACTACATGGTAATACATTTCTAACATACGTGGCTCGGCCTGACTTAGTCGGGTGAAATAGTTGGAGAAAGACCGCTGGCCTAATCCGGACGGGTGGCTCATAGATTGCCACCATCTTTCACCTGTCCGGTTTGCTAG	TAGAAA--------T---------GTATTACC---A----------TGT----AGTC-----------------------------ATGGAGGCAATTATGA-------A---GC----T--AATCGTCCAGACTGTGCTATC-----AATCTCG------CTGTCGT---GCCATG------------------------------------TTGCGGGCTT----------CGGCGGGCTTGACAT------------CATGT	ATGAAGCTAATCGTCCAGACTGTGCTATCAATCTCGCTGTCGTGCCATGTTGCGGGCTTCGGCGGGCTTGACATCATGT	TAGAAATGTATTACCATGTAGTCATGGAGGCAATTATGAAGCTAATCGTCCAGACTGTGCTATCAATCTCGCTGTCGTGCCATGTTGCGGGCTTCGGCGGGCTTGACATCATGT	MKLIVQTVLSISLSCHVAGFGGLDIMLEMYYHVVMEAIMKLIVQTVLSISLSCHVAGFGGLDIM	TRUE
	459335383	RefSeq	NZ_JAGKQR010000010.1	117510	118841	+	WP_215399075.1	antiviral reverse transcriptase Drt2	Rheinheimera oceanensis	GL-53	GCF_018682615.1	MVKKHDWYRMRGYIHFDAPIGLKKATAIVTNTNSVATHAFFPLVHYTIESFKVVKNDQGEVEKKVKQRPIAYAGHLDSHIYSYYSRLLSAKYEVALKERGLDKNVIAFRALGKSNINFANDAFEEIKKRRSCSAIALDITGFFDNLDHQILKEHWCYLLGADKLPNDHFNVFRSITRFSKVCRDTVYERLKIAKNNPKNGRFKICEPEVFRRVIRADKLIQVNADSKGVPQGSPISALLSNIYMLTFDVAAKNIAEQYDGCYYRYCDDMLFIVPTAYKDLVEKAVMAEIAKVKLDINPKKTEIRDFWPFGSVMQSNKPLQYLGFIFDGQHKLIRSAALAKFSGRMKSGVRLAKKTQRKANYREIIAGKEVTRLFKHKLYERYSHLSNRNFVTYGYRAAK…	GCTCAGTTTTTTAGGGACTGAGGTGTATCACAAGCTGTCAAGGGCTACCTGAACCATGAACTGGAACAGGCGCTTCTTGAAGCTACAGCAGGCGGTTAATAGACTCACGTCGAACACTCCTGACACTATGATATTATACATCATAACTGACATTCGTGGCCCAGCGCCTAGCGCTGTGAATGCGTAATAAAATACGTTTGTTAAGCCTGGATCGGGAATTGGAAGGCCACAATCCCTTACCTTTCCAGGTTTTGCACT	CAGTTA--------T---------GATGTATA---A----------TAT----CATAGTG--TCA---------------------GGAGTGTTCGACGTGA-----------GT---CT-ATTAACCGCCTGCTGTAGCTTC-----AAGAAGC----------------GCCTGTTCCAGTTCATGGTTC---------------------A-------------------GGTAGCCCTTGACAG------------CTTGT	ATGGTTCAGGTAGCCCTTGACAGCTTGT	CAGTTATGATGTATAATATCATAGTGTCAGGAGTGTTCGACGTGAGTCTATTAACCGCCTGCTGTAGCTTCAAGAAGCGCCTGTTCCAGTTCATGGTTCAGGTAGCCCTTGACAGCTTGT	MVQVALDSLSVMMYNIIVSGVFDVSLLTACCSFKKRLFQFMVQVALDSL	TRUE
	476234225	INSDC	CP080243.1	3253324	3254733	-	QYE34809.1	hypothetical protein	Polymorphobacter sp. PAMC 29334	PAMC 29334	GCA_019431245.1	MGSQVKALSHFDKSIRLVDINKLVADPIAVARNSFYPFMRFEERWQPFRGQEGGKPDKDKRQLRFASRRDAYIYSYYRNILREPYEAALAARGLAESVIAYRKLTTAGGKGKSNIDFALDAFNVIREFGNAAVVTLDISKFFESIDHALLVQKWCGILGVTKLPHDHLAVSKAITRYSIVDRDAAYERLGYLAWQAKGLSRIPIYTTGFKDMPRQLCTNKDFREKICGKNGKFNSLVEVNKNDFGIPQGSPISDMLANIYLIDFDSAIKEYVNNIGGVFFRYSDDIIIIIPGSESAALAARDFAISEITKHGSRIVIKASKTSVLKYFPVDGGQSFAKLHGDLGKNGLEYLGFRYDGKAAYLRDATLSRLYRKVSRSLRAEARALVRRYPGKDKAYVED…	TTAGCTTAAGCGACGGGAGTAGTTAGTTTATACCGTCAACAGCTAATTTCAGGTCGGTCGGGTGCATAGTCGCCTCGCTCGCTTGGATGAAGGTTGAGGTGTCAGCCGGGACGTGAGTCTCGACGATACACACTGTGACAGTATACTCGATTTCGTTCGAAAACGTCCCAATAGAGTGTAATCGACGCTCGATAGACAGCAGTGCTGGGGGAAGAACCTTTCCGTAAGGAATATTCCGCATGGGGCGCGGATGT	ACGAAA--------T---------CGAGTAT----AC---------TGT--CACAGTGTG---TATC-------------------GTCGAGACTCACGTCC-----------CG---GC--TGACACCTCAACCTTCATCCA-----AGCGAGC------GAGGCGA---CTATGCACCCGA------------------------------CCGACCTGAA----------ATTAGCTGTTGACGG------------TATAA	ATGCACCCGACCGACCTGAAATTAGCTGTTGACGGTATAA	ACGAAATCGAGTATACTGTCACAGTGTGTATCGTCGAGACTCACGTCCCGGCTGACACCTCAACCTTCATCCAAGCGAGCGAGGCGACTATGCACCCGACCGACCTGAAATTAGCTGTTGACGGTATAA	MHPTDLKLAVDGINEIEYTVTVCIVETHVPADTSTFIQASEATMHPTDLKLAVDGI	TRUE
	476379702	INSDC	CP050705.1	4062121	4063413	-	QYG90635.1	reverse transcriptase	Bacillus atrophaeus	PENSV20	GCA_019443725.1	MNEKKYRVKGYKHLDNKKSIEKVKGKIQNPRWVAKHGFYPFMHFQIKFQKYSRKEKKPKEKVRKIFYASHMDSYIYKYYGDKLNNHYNSVVDKLGINEVATAYRNNLSGKSNINFAKEVIDFIKVQQSAYIFVADFTNFFDTLDHRYLKEKIRYVLKKDTLPDDYYNVFKNITRFSYFIKDTIESELKKKYTESEIKNSYKYFTEEEFRSFKHKNIYKNSKSYGIPQGAGISSVCSNIYLLDFDEKLQKYVKGQKGLYRRYCDDLIIVIPIEGDVQDYNYKIHQKIMDDIKEQIPNLEIQPEKTGNYFYTDNQITDLDFNVTKLDYLGFSFNGKEVRIREKSLFKYYTRTYRKVRICNRKSKKFGRKSYRRELYKNYSHLGKSKKGHGNFISYVERAQK…	GCCTCATAAAAGTAGTTATGAGGGAAATTAGTGAATTTCTGTCAAGCTTTATCTCAATTGTAATCATAATACTTATCCAGTCAATTACAATCGATAACGCTTCTGAATAACTTGGCATTTGGATACCTCCAATCGTCAACCAATTTAATATACTGATTATAGTATAAGCTATTAGTGCATTCAGTAGCCTCTTTATAGGCTAGCAATGGTCTATAATTCGAAAGGAGAGTATGCTAGCAGGGTTTTTGATAGAGTAATAGGCTACGATTACATACCCCTGCTAGCTCTGCCAA	TATAAT--------C---------AGTATATTA--A-ATT------GGT---TG----------ACGA------------------TTGGAGGTA--------------T---CC-------AAATGCCAAGTTATTC----------AGAAGCG------TTATCGA---TTGTAATTGACTGGATAAGTA-------TT-------AT---GATTACAATT--------GAGATAAAGCTTGACAGA-----------AATTC	ATGCCAAGTTATTCAGAAGCGTTATCGATTGTAATTGACTGGATAAGTATTATGATTACAATTGAGATAAAGCTTGACAGAAATTC	TATAATCAGTATATTAAATTGGTTGACGATTGGAGGTATCCAAATGCCAAGTTATTCAGAAGCGTTATCGATTGTAATTGACTGGATAAGTATTATGATTACAATTGAGATAAAGCTTGACAGAAATTC	MPSYSEALSIVIDWISIMITIEIKLDRNSIISILNWLTIGGIQMPSYSEALSIVIDWISIMITIEIKLDRN	TRUE
	476566284	INSDC	CP075368.1	1502453	1503541	-	QYK49480.1	hypothetical protein	Phycisphaeraceae bacterium	NA	GCA_019454185.1	MSSELGAKGKASFQHAAEAFKAIVTTGECDAVAMDIEKFFDSIPHTALKRSWAKLLNKPSLPADDYAVFKAVTEFATVPLAQVRKARGLGKRRFAKERSIAMTSEEFDREIRKRGLINVNRAEMGIPQGLPISGLLANIVMFEIDEVMVKAAAAEGGSYRRYSDDILIIAPRGRAADLEAVFKKQLALLPLSVQDSKTSRVRFRKRSSGSLVAVSMDSHGQEGNAGVALQYLGLEFDGQNVLIRPQTLVKFGKRMRRSVDRARRAALRSMRRGGPAKINRRDLYARYSHLRPHPETPPKRRPRGSFMNYASHAADAVAEIGGDTSIDQRIRIQLRGQWSLLQRLIANAEKSLSAPIPKKSKP	GCCTGCGGGGAGTCGCTCGCAGGGAAGAGTGTTCGAGTTGTCAACTTCGAGCCGGCCACCGAGAACAACTCGGCCCGCAACTCGAAGCGACCACCTCGGAGCGAAAGCTCTGACCAGGGTTAGCAACTTCACAACCACTCCTCCATAATAGCTATCGTCGTTCAGACGCGCGGCGCGCCGAAGCGAAACCACAACGCTAAGGCAGAGTAACATCCCACTTCGGTGGCGTGAGTAAATGTCCGGAGCACACAGCGGGCGCCGCAAGCCCCCGTGCTCCGG	ACGACG--------A---------TAGCTATT---A----------TGGA-GGAGTGGTT--------------------------GTGAAGTTGCTAA--------------CC---CT--GGTCAGAGCTTTCGCTCCGA------GGTGGTC----GCTTCGAGT---TGCGGGCCGAGTTGTTC-------------------------TCGGTGGCCG----------GCTCGAAGTTGACAA------------CTCGA	TTGCTAACCCTGGTCAGAGCTTTCGCTCCGAGGTGGTCGCTTCGAGTTGCGGGCCGAGTTGTTCTCGGTGGCCGGCTCGAAGTTGACAACTCGA	ACGACGATAGCTATTATGGAGGAGTGGTTGTGAAGTTGCTAACCCTGGTCAGAGCTTTCGCTCCGAGGTGGTCGCTTCGAGTTGCGGGCCGAGTTGTTCTCGGTGGCCGGCTCGAAGTTGACAACTCGA	MLTLVRAFAPRWSLRVAGRVVLGGRLEVDNSNDDSYYGGVVVKLLTLVRAFAPRWSLRVAGRVVLGGRLEVDNS	TRUE
	512410158	RefSeq	NZ_JAWNCC010000003.1	241865	243154	-	WP_232927562.1	antiviral reverse transcriptase Drt2	Enterobacter roggenkampii	289F4	GCF_034106245.1	MESREHPWFRKRGYLHFDKPISIEHALDIVTNPRAVAAHSFLPFITFTSTTYKVQKDKGTNAINKTLKERPIAYSSHVDSHIYSYYAATLNELYENALQIHGISKNVLAFRSLHKSNIEFAYDAFQEIKKRGECSAVALDLSKFFDTLDHSFLKDAWCRLLSTDKLPEDHYAVFKAITKYSKVDKEKVYDLMDIPKNNAKYTKKTRKQICSFADFRDKVRKNALIISNKANFGIPQGSPISALLSNIYMLNFDIEMKDYVATLGGEYFRYCDDMLFIVPQSAKNNVAGEAEKRLNKLKVSLNTKKTEIREFSFSSKKLKCDKPLQYLGFVFDGQNIFLRSSSLSRYSDRMKRGVRLAKATMKRKNNIRKHKGLAKKELFKEKIYARYAHVGKRNFLTYG…	GCCCTAAGCGTAAGGCTTAGGGGTGATGTACAGGTTGTCAACTCTCGGACAGCGACCTTCGCTGAATACCTCCCAGAGGCTGATTAACAGGTGGACGATGCTCATAACGATCTCCATGATACTGATTACATTATACAGTGTTTCTAACATTTGCGGTGAAATGCACTTAGCCTACTTGTAGTGCTATGTGTATGAGAAGGTTGGATAAAGACCACTTTGTTAAGCCGGGGCAATGTTTTTCTGAACGACCGCAGTTCGAAATTGCCCCGGTTTCACAAT	TAGAAA--------C---------ACTGTAT----A-ATG------TAA---TCAGTATC--------------------------ATGGAGATCGTTATGA-----------GC---AT--CGTCCACCTGTTAATCAGCC------TCTGGGA----GGTATTCAG---CGAAGGTCG----------------------------------------CTG----------TCCGAGAGTTGACAA------------CCTGT	ATGAGCATCGTCCACCTGTTAATCAGCCTCTGGGAGGTATTCAGCGAAGGTCGCTGTCCGAGAGTTGACAACCTGT	TAGAAACACTGTATAATGTAATCAGTATCATGGAGATCGTTATGAGCATCGTCCACCTGTTAATCAGCCTCTGGGAGGTATTCAGCGAAGGTCGCTGTCCGAGAGTTGACAACCTGT	MSIVHLLISLWEVFSEGRCPRVDNLLETLYNVISIMEIVMSIVHLLISLWEVFSEGRCPRVDNL	TRUE
	521642356	RefSeq	NC_018106.1	4207996	4208565	+	WP_236943487.1	hypothetical protein	Klebsiella michiganensis E718	E718	GCF_000276705.2	MSALLSNIYMLNFDTEMKQYVSSLGGAYFRYCDDMLFIVPTHEKNNVAGEAEKRLFKLKVSLNIKKTEIRDFFVTPNKIKCDKPLQYLGFIFDGHNIFLRSSSLSRYSDRMKRGVRLAKATMKSKNKLRNSKGLPNKELFKEKVYARYAHVGKRNFLTYGYRASRIMHSNSIRKQLKPLWERLQKEIHR	AGGCATAGGGGTGATGTACAGTTTGTCAACTCCCGGCCAGCGACCTTCGCTGAACACCGACCAGAGGCTGACCAACAAGTGGACGATGCTCATAACGGTCTCCATGATACTGATTACATTATACAGTGTTTCAAACATTTGCGGTGAAATGCGCAATTGGATTCTGTTGAGTTCTTTGTGTATGAGAAGGTTGGAGAAAGACCACTTTGTTAAGCCGGGGTGATGTTTTTTTGAATGACCGCAGTTCGAAATCGCCCCGGTTTCACAAT	TTGAAA--------C---------ACTGTAT----A-ATG------TAA---TCAGTATC--------------------------ATGGAGACCGTTATGA-----------GC---AT--CGTCCACTTGTTGGTCAGCC------TCTGGTC----GGTGTTCAG---CGAAGGTCG----------------------------------------CTG----------GCCGGGAGTTGACAA------------ACTGT	ATGAGCATCGTCCACTTGTTGGTCAGCCTCTGGTCGGTGTTCAGCGAAGGTCGCTGGCCGGGAGTTGACAAACTGT	TTGAAACACTGTATAATGTAATCAGTATCATGGAGACCGTTATGAGCATCGTCCACTTGTTGGTCAGCCTCTGGTCGGTGTTCAGCGAAGGTCGCTGGCCGGGAGTTGACAAACTGT	MSIVHLLVSLWSVFSEGRWPGVDKLFETLYNVISIMETVMSIVHLLVSLWSVFSEGRWPGVDKL	TRUE
	524364223	RefSeq	NZ_JAKLJA010000005.1	1419	2690	-	WP_238463223.1	antiviral reverse transcriptase Drt2	Paraburkholderia tagetis	RG36	GCF_022213065.1	MENPAEWYRRRTYLHFDMPISEKAACAIAGNPAVVTRHAFYPFITFTIKTQKVKWDSVSKKLSLIPKERPVSYASHVDSHIYAYYAALLSEKYENRLKSAAFEPAVLAFRKLGKSNIHFAKDAFSAIKQLGNADVITTDIRDFFGNLDHQILKSAWKSLLGVDALPDDHYNVFKSLTRFSWVEKRNLYAALHISLNNPRASGPRVCEPEDFRKIVRGCKLINRNPHSKGIPQGSPISALLSNIYMVNFDEMMWNAVTAWGGKYFRYCDDMLIIAPQGKGKDLLKLAQEFSDLHKLPLHPDKTEERTFTMTVDGLVADKPLQYLGFLFDGKRIILRSASLARYSDRMKRGVRLAKATMRRRNDLRVTRGETPITLRKRKLYKRYSYLGRRNFVSYALRAA…	GCTCCCGGATTTGCCGGGTAGGAAAGTGACAGGTTGTCAAGCCACGCCGAATTGCTCGCCGAGCACAGACGCAGTGCAGACAACGCGTAGACCGCGATTTCCATCATATGGAACTCCACGTTTATACTGACATGATATTGCATTTCTAACATTAAGCGGCCAAAGCCCGGATGCAATAACCGGGTGAGATAATGTAAAGAACATTGGTGTATATCCGGGGGTGCGTATTTTGGATTGCCGCCAACCGCCGCTCCCCCGGTTTGCTAG	TAGAAA--------T---------GCAATATC---A----------TGT----CAGTATA---AAC--------------------GTGGAGTTCCATATGA------TG---GA-------AATCGCGGTCTACGCGTTGTC-----TGCACT-------GCGTCTG---TGCTCGGCGAGCAATTC---------------------------------------------GGCGTGGCTTGACAA------------CCTGT	ATGATGGAAATCGCGGTCTACGCGTTGTCTGCACTGCGTCTGTGCTCGGCGAGCAATTCGGCGTGGCTTGACAACCTGT	TAGAAATGCAATATCATGTCAGTATAAACGTGGAGTTCCATATGATGGAAATCGCGGTCTACGCGTTGTCTGCACTGCGTCTGTGCTCGGCGAGCAATTCGGCGTGGCTTGACAACCTGT	MMEIAVYALSALRLCSASNSAWLDNLLEMQYHVSINVEFHMMEIAVYALSALRLCSASNSAWLDNL	TRUE
	525161643	RefSeq	NZ_JAKNPW010000131.1	321630	322940	+	WP_238810790.1	antiviral reverse transcriptase Drt2	Vibrio furnissii	PV169	GCF_022289205.1	MTKDLIPAWYTKRHYLHFDEPISASKAEKIATDKATVAKHAFFPFISYTFELTKLDRDTSSGKLYQKPKPREVAYSSHIDSHIYAYFASLLSEQYEIKVAELGLQDSVLAFRKLGGKNNIHFANDAFNDIKAMGTCSVIALDFSKFFDTLDHQILKQQWCNLLGFSKLPKDHYNVFRSLTKFSKVDRNPLFELFDISQYTPKSNGRTRVCSPEEFRNEVRGKGLIQPNPYGDKGIPQGSPISALLSNIYMLSFDEQMQNYVNSVNGKYFRYCDDMLFIVPSEHRDIVEKLAKNKVAALKVQINSKKTEIRDFKIHNERLSSFDEHGKQKPLQYLGFLFDGHSIFLRSTALARYSEKMKGGVKLAKKTMEKENRIRKEKGEPEQTQLYKRKLHRLYSYRG…	GCTCTATGTGTAGGCATAGAGGATTGTGACAGTTTGTCAATGTATTTACTCTGGCAGAGCCAAGATAAGCACATTGCAACGAGGTGTAAGATTATCATCGTATAGTCTCCATCCTTGATAACATCATATATCATTTCTAATAGTTAGCGGCTCGTACCCCTTGGGGTCAAATGATTGGTTAGGCCAGTTAGTTAAAGCCCAAGAGGATATACGGAAAGGCCGCATATCCACTCCTCTTGGGTTTTGCTAG	TAGAAA--------T---------GATATAT----G---A------TGT----TATCAAG--------------------------GATGGAGACTATACGA-------T---GA---------------------TAATCTT-----ACACCTC------GTTGCAA---TGTGCTTATCTTGGCTCTGCC----------------AG---AG------------------TAAATACATTGACAA------------ACTGT	ATGATAATCTTACACCTCGTTGCAATGTGCTTATCTTGGCTCTGCCAGAGTAAATACATTGACAAACTGT	TAGAAATGATATATGATGTTATCAAGGATGGAGACTATACGATGATAATCTTACACCTCGTTGCAATGTGCTTATCTTGGCTCTGCCAGAGTAAATACATTGACAAACTGT	MIILHLVAMCLSWLCQSKYIDKLLEMIYDVIKDGDYTMIILHLVAMCLSWLCQSKYIDKL	TRUE
	534010145	RefSeq	NZ_LQCU01000025.1	163018	164319	+	WP_241782056.1	antiviral reverse transcriptase Drt2	Vibrio parahaemolyticus	A5Z905	GCF_001609635.1	MSAPLWYTKRNYLHFDVPVSGTKAEKIVTSTTSVARHAFFPFISYSFQLTKLDRDTSTGKLYRKPKPREVAYSSHIDSHIYAYYANQLSNLYEQKVEKSGLHEAVLAFRKLDGKSNIHFADDAFNYIRKMKECSVIALDFSKFFNTLDHRILKEEWSKLLQVKHLPKDHYNVFRSLTKFSTVDRDELFKTFGISQYNQKANGRNRVCTPLEFREKVRGSGLIKPNPNGSMGIPQGSPISALLSNIYMFSFDKHMKNYVDSIGGKYFRYCDDMLFIVPSEYRDTVEKLANSKIAALKVQINSDKTEIRDFKFHNGQLLSFDEFGKQKPLQYLGFLFDGHSIFLRSTALARYSEKMKGGVKLAKKTMEKENRIRKSKGEPEQNQLYKRKLHRLYSYRGRRN…	GCTTCACGCGAAAGGCGTGGAGGTTTGTGACAGATTGTCAATGCCGTTGCGCTTGCTGAGGCAAGACAACAACATTGTCATGAGGTGTACGATTATCATCATATAGTCTCCATCGCAGATTACATTATACATCATTTCTAATAGATCGCGGCGAGTGCCTTTCGGGGCCAGATGATTGGTTAGGCCAGTTAGTTAAAGCCCAAGGGGATATACGGAAAGGCCGCATGTCCACTCCTCTTGGGTTTTGCTAG	TAGAAA--------T---------GATGTAT----A---A------TGT----AATCTGC--------------------------GATGGAGACTATATGA-------T---GA---------------------TAATCGT-----ACACCTC------ATGACAA---TGTTGTTGTCTTGCCTCAGCA----------------AG---CG------------------CAACGGCATTGACAA------------TCTGT	ATGATGATAATCGTACACCTCATGACAATGTTGTTGTCTTGCCTCAGCAAGCGCAACGGCATTGACAATCTGT	TAGAAATGATGTATAATGTAATCTGCGATGGAGACTATATGATGATAATCGTACACCTCATGACAATGTTGTTGTCTTGCCTCAGCAAGCGCAACGGCATTGACAATCTGT	MMIIVHLMTMLLSCLSKRNGIDNLLEMMYNVICDGDYMMIIVHLMTMLLSCLSKRNGIDNL	TRUE
	538073047	RefSeq	NZ_QTXC01000002.1	28722	30140	+	WP_242988417.1	reverse transcriptase domain-containing protein	Ruminococcus sp. AF17-11	AF17-11	GCF_003461435.1	MPRKKTRSVSLGMLSSVLTDFAIYEVIFMCDSASWLCLEETIKKSQKNYAHFDLRTDISKCGKYISNQVLVAKHGFYPFIHYTKETVKYNKREGRKIKIRDICYAAHIDRCIYQMYSHIINDMYNKELKKRGIDYVPVAYRTNLGVSNVELAKRAFDFIKESKTCFVMIGDFTSFFDNLDHKYLKERWCNLLGTDLLPDDHYAVFKNITKFSKWELSDIYEINGLEENKYSWKKLNSMSRVLTTKQFHEYHSHIIKNKNPYGIPQGSPISAVLANLYMIDIDKSIYDIVCSYNGLYMRYSDDFIIVVPQTSLEYPNRVIETINSLFNSVAGLTLEPNKTQYYNYKDNQITNFSYLGIENDSKNKKIIDFLGFSFGGRKVAIRQRTISRYYSKMYQKIKT…	ACTTAATACAGTGGTATTAAGGAGAGTTATTGTTGTCAAGCTCATCTGAAGGAATTCGAGAGAAATCTTTCTTGAGATTGGCAAGCAGTCTGCTGAGGATACAACCAAAGCAAAGACAGCTAATGTACACAAAGTAGTCATTAGTAACTCCTGCTCAATTATAACATATTTGAGTATTGCTATTTGGGTAGCTGGTGATTCCGTACACAAACACTATTTGGTGATTCGAAATGCCACGTAAAAAAACTAGATCCGTCAGCTTAGGAATGCTATCCTCCGTGCTGACGGATTTTGCAAT	TATAAT--------T-------GAGCAGGAGT--TACTAA------TGA---CTAC------------------------------TTTGTGTACATTA--------------GC--TGT--CTTTGCTTTGGTTGTATCCTC-----AGCAGAC---TGCTTGCCAATC-TCAAGAAAGATTTCTCTC------------------------GAATTCCTTC----------AGATGAGCTTGACA-------------ACAAT	ATGAGCTTGACAACAAT	TATAATTGAGCAGGAGTTACTAATGACTACTTTGTGTACATTAGCTGTCTTTGCTTTGGTTGTATCCTCAGCAGACTGCTTGCCAATCTCAAGAAAGATTTCTCTCGAATTCCTTCAGATGAGCTTGACAACAAT	MSLTTIIIEQELLMTTLCTLAVFALVVSSADCLPISRKISLEFLQMSLTT	TRUE
	601862580	RefSeq	NZ_OV753987.1	1692756	1694042	-	WP_268102553.1	antiviral reverse transcriptase Drt2	Klebsiella pneumoniae	NA	GCF_928375135.1	MVYREHSWFRKRGYLHFDKPISEEHALNIVTDPYAVATHSFLPFITFTSTTFKVQKDKGTNAINKTIKERPIAYSSHVDSHIYSYYASILNELYEEELKKNNITDNVLAFRALNKSNIEFAYDAFQEIKKRGNCSAVALDLSKFFETLDHSFLKKSWCQLLTAEKLPEDHYAVFKAITKFSKVDKNEVYELMGLPKNNAKHTKKTRKQICSFEDFRNKVRQSNLIIPNKANFGIPQGSPISALLSNIYMLNFDTEMKQYVSSLGGAYFRYCDDMLFIVPTHEKNNVAGEAEKRLFKLKVSLNIKKTEIRDFFVTPNKIKCDKPLQYLGFIFDGHNIFLRSSSLSRYSDRMKRGVRLAKATMKSKNKLRNSKGLPNKELFKEKVYARYAHVGKRNFLTYG…	GCCCTATGTGTAGGCATAGGGGTGATGTACAGTTTGTCAACTCCCGGCCAGCGACCTTCGCTGAACACCGACCAGAGGCTGACCAACAAGTGGACGATGCTCATAACGGTCTCCATGATACTGATTACATTATACAGTGTTTCAAACATTTGCGGTGAAATGCGCAATTGGATTCTGTTGAGTTTTTTGTGTATGAGAAGGTTGGAGAAAGACCACTTTGTTAAGCCGGGGTGATGTTTTTTTGAATGACCGCAGTTCGAAATCGCCCCGGTTTCACAAT	TTGAAA--------C---------ACTGTAT----A-ATG------TAA---TCAGTATC--------------------------ATGGAGACCGTTATGA-----------GC---AT--CGTCCACTTGTTGGTCAGCC------TCTGGTC----GGTGTTCAG---CGAAGGTCG----------------------------------------CTG----------GCCGGGAGTTGACAA------------ACTGT	ATGAGCATCGTCCACTTGTTGGTCAGCCTCTGGTCGGTGTTCAGCGAAGGTCGCTGGCCGGGAGTTGACAAACTGT	TTGAAACACTGTATAATGTAATCAGTATCATGGAGACCGTTATGAGCATCGTCCACTTGTTGGTCAGCCTCTGGTCGGTGTTCAGCGAAGGTCGCTGGCCGGGAGTTGACAAACTGT	MSIVHLLVSLWSVFSEGRWPGVDKLFETLYNVISIMETVMSIVHLLVSLWSVFSEGRWPGVDKL	TRUE
	26629902	RefSeq	NZ_AHJE01000050.1	96023	97312	-	WP_006159638.1	antiviral reverse transcriptase Drt2	Cupriavidus basilensis OR16	OR16	GCF_000243095.1	MGFKKRSSDWFRRRTYLHFDLPIGREAATALVTDPVRVKTHAFYPLITFDIHTTKVKWDKKSSKLISSPKIRPIRYAAHLDSHIYSYYCERISALYEQYLKKCSYESSVLAFRKLNKSNIDFAADAFLAIKTMGNADAIALDISDFFGSLDHGILKRSWAKLLGQTTLPADHYNVFKSLTRYAYVSRDSVYGRFKISVHNPKASKKRICEPEDFRYVVRAGGLISRNEEPKGIPQGSPISALLSNVYMMDFDLAMAGAVDSVGGKYFRYCDDMLIIVPAGKGPSLKALAESQIKNFGLEIQAKKTEERTFTKTGAIITANRPLQYLGFLFDGQRILLRSASLARYSERMRRGVRLAKATARSRNEKRKERGEAIVPLRLRKLYKRYSYLGRRNFISYAT…	GCTCACCGGTTTAGCCGCTGAGGAACATCACAGGTTGTCAACACGAATCGTGCCGCGCAAGCAGACCGAAATCGATGACAGCAACCAGACTGCGAGCTGCGCCATGCGTGCCTCCATGTCTATACTGAGATGATACGTCATTTCTAACATTAAGCGGCCAAAGCCCATGCAAATGGGTGAGATGATGCGAAGAGCGTTTGTGTATATCCGGGGGAGTGGCCTATAGGAATGCCGCCAACCTTCATTCCCCCGGTTTGCTAG	TAGAAA--------T---------GACGTATC---A----------TCT----CAGTATA---GAC--------------------ATGGAGGCACGCATGG------CG---CA-------GCTCGCAGTCTGGTTGCTGTC-----ATCGAT-------TTCGGTC---TGCTTGC---GCGGCAC---------------------------------------------GATTCGTGTTGACAA------------CCTGT	ATGGCGCAGCTCGCAGTCTGGTTGCTGTCATCGATTTCGGTCTGCTTGCGCGGCACGATTCGTGTTGACAACCTGT	TAGAAATGACGTATCATCTCAGTATAGACATGGAGGCACGCATGGCGCAGCTCGCAGTCTGGTTGCTGTCATCGATTTCGGTCTGCTTGCGCGGCACGATTCGTGTTGACAACCTGT	MAQLAVWLLSSISVCLRGTIRVDNLLEMTYHLSIDMEARMAQLAVWLLSSISVCLRGTIRVDNL	TRUE
	32955580	INSDC	OHJL01000004.1	346611	348014	-	SPC68994.1	Retron-type reverse transcriptase	Acinetobacter baumannii	NA	GCA_900243925.1	MLSFNQYQEEIYLKKHQLKASNNSKLKSRVHFDTPLDAHSAFALVSNPEKVSKHWFLPFIGFDQSVRKIRKHNGLTRRISKVRPLRYAANRDGYIYAYYSYLLDKQYENLIKETALNSSVLAYRSLGKSNVDFAKEVFDWIAQSQGCNVLTIDLSSFFDTLDHEILKKQWQKVNNVERLSQDHYIVFKSLTNYSFMNMEDVLFALGWSDKFNRKRLGEKIPSPLRKKTSAPYQSLDDFRDIRKFRFSGPNGSFKYLVQTPEKIDGKRYGIPQGSPMSAILSNIYMLDFDHYCSELMKEIGGLYKRYCDDIIVLFPEIIKIDDIYKSLEKALHEYGGTQLKINPSKVEKIKFINKNGNLTAIDAVTNNYKPLQYLGFIYDGQKVLIRSSSLSNYYRRLIS…	GCCTTTGGAGTAGGTTGCTACCTAGCTCGCAAAGGGAGATAGTTTGAACTGTCAAACAGTTTGTTAAGAAGTATTGTAATAAGGAACCTAGCCCATAAGGCAATCCAAGGTTTCAACACTAACAATATCATTATCAAGTAGTTTGTAATCATACTACCTCCTATAGTATAGCATGTTAAGTTTAATGCGTTTGTCAAAGTCTTTTTTGACTAAATCTAGTGCTGGGTTTAAGAAATTTTTAGACCAAAGTTTGAAGACTCCGTAAGGGCGTAAAGTGAGACGCGCCACAAGCCCTTACGGATCTGCTAA	TTGACAAA------C---------GCATTAAACTTA-ACA------TGC--TATACTATAG-------------------------GAGGTAGTATGATTACAAACTACT---TG---AT--AATGATATTGTTAGTGTTGAA-----ACCTTGG------ATTGCCT---TATGGGCTAGGTTCCTTATTA---------------CAA---TACTTCTTAA----------CAAACTGTTTGACAG-------------TTCA	ATGATTACAAACTACTTGATAATGATATTGTTAGTGTTGAAACCTTGGATTGCCTTATGGGCTAGGTTCCTTATTACAATACTTCTTAACAAACTGTTTGACAGTTCA	TTGACAAACGCATTAAACTTAACATGCTATACTATAGGAGGTAGTATGATTACAAACTACTTGATAATGATATTGTTAGTGTTGAAACCTTGGATTGCCTTATGGGCTAGGTTCCTTATTACAATACTTCTTAACAAACTGTTTGACAGTTCA	MITNYLIMILLVLKPWIALWARFLITILLNKLFDSSLTNALNLTCYTIGGSMITNYLIMILLVLKPWIALWARFLITILLNKLFDSS	TRUE
	40866143	INSDC	AOJW01000040.1	68929	69807	-	EPM79856.1	hypothetical protein	Pseudomonas syringae pv. actinidiae ICMP 19072	ICMP 19072	GCA_000416885.1	MVGIDIKGFFDNLSHTHLKSSWQKVIDRPSLPDDHFAVYKSLTRFSFVDRVEVYSALGISKNNPKNGRQRICDPHQFRSAIRGAGLVETNSIGKGIPQGSPISALLSNIYMMDFDKKLYSYVETHGGSYFRYCDDILLIVPLAKEADAIQFVDDEVAAIKLEVQKTKTEVCRFKKTPKGFRSDRALQYLGFIFDGENIYLRSSSLARYQERVNRGLSIAALSMQKVNTVRIARGQMPRSIFLRKLHSRYSYLGRRNFISYGYRAARIMNSKSIRKQLKPLWGRLRKKIEDIA	GCTCATGGCATAGGCCCTGAGGTGCATCACAAGCTGTCAAGCCCCAAGGCGGTTCCGGAAGAATAACATCCTACGATTACCAGCAATGCGGCCAGCAGCCCACGGAGACTTATCTTCATAGATACTCCAAGTGTGACGCTGACATTATATGTCGATCCTAGCAATCGCGGTGAGGCCGGGTAACCGGTTAGATGGTGTGAAGAACATTTGGGTTTATCCGACCGAGCGGCTGAAGGATTGCCGCCATCCTATGCTCGGTCGGTTGGCTCG	TAGGAT--------C---------GACATAT----A---A------TGT----CAGCGTC--ACA---------------------CTTGGAGTATCTATGA-----------AG---AT--AAGTCTCCGTGGGCTGCTGGC-----CGCATTG-----CTGGTAAT---CGTAGGATGTTATTCTT-------------------------CCGGAACCGC----------CTTGGGGCTTGACAG------------CTTGT	ATGAAGATAAGTCTCCGTGGGCTGCTGGCCGCATTGCTGGTAATCGTAGGATGTTATTCTTCCGGAACCGCCTTGGGGCTTGACAGCTTGT	TAGGATCGACATATAATGTCAGCGTCACACTTGGAGTATCTATGAAGATAAGTCTCCGTGGGCTGCTGGCCGCATTGCTGGTAATCGTAGGATGTTATTCTTCCGGAACCGCCTTGGGGCTTGACAGCTTGT	MKISLRGLLAALLVIVGCYSSGTALGLDSLLGSTYNVSVTLGVSMKISLRGLLAALLVIVGCYSSGTALGLDSL	TRUE
	71056275	INSDC	JUJP01000003.1	192034	193320	-	KHT18878.1	DNA polymerase	Pectobacterium brasiliense	Y60	GCA_000808455.1	MESHEHPWFRKRGYLHFDKPISLEHALDIVTNPKTIATHSFLPFITFTSTTYKIQKDKGTNAINKTLKERPIAYSSHIDSHIYSYYAATLDELYENELRTHKITKNVLAFRALNKSNIEFAYEAFQEIKKRGDCSVVALDLSKFFDTLDHSFLKDSWCRLLATDKLPEDHYAVFKAITKYSKVDKEKVYDLMSIPKNNAKHTKKTKKQICSFVDFRDKVRKANLIIPNKASYGIPQGSPISALLSNIYMLNFDIEMNEYVSSLGGEYFRYCDDMLFIVPTHEKNNVAGEAEKRLIKLKVSLNIKKTEIREFSVTPSKIKCDKPLQYLGFIFDGENIFLRSSSLSRYSDRMKRGVRLAKATMKRKNKIRKYKELAKKDLFKEKIYARYAHVGKRNFLTYG…	GCCCTAGGTGAAGGCTTAGGGGTGATGTACAGTTTGTCAACTCTCGGACAGCTAACTTCGCTGCAAACCGACCAGAGTATGACCAACAAGTGGACGATGCTCATAACGGTCTCCATAATACTGATTACATTATACAGTGTTTCTAACATTTGCGGTGAAATGCACTATCTGGGCTACTTGTAGTTCTATGTGTATGAGAAGGTTGGATAAAGACCACTTTGTTAAGCCGGGGCAATATTTTTCTGAATGACCGCAGTTCGAAATTGCCCCGGTTTCACAAA	TAGAAA--------C---------ACTGTAT----A-ATG------TAA---TCAGTATT--------------------------ATGGAGACCGTTATGA-----------GC---AT--CGTCCACTTGTTGGTCATAC------TCTGGTC----GGTTTGCAG---CGAAGTTAG----------------------------------------CTG----------TCCGAGAGTTGACAA------------ACTGT	ATGAGCATCGTCCACTTGTTGGTCATACTCTGGTCGGTTTGCAGCGAAGTTAGCTGTCCGAGAGTTGACAAACTGT	TAGAAACACTGTATAATGTAATCAGTATTATGGAGACCGTTATGAGCATCGTCCACTTGTTGGTCATACTCTGGTCGGTTTGCAGCGAAGTTAGCTGTCCGAGAGTTGACAAACTGT	MSIVHLLVILWSVCSEVSCPRVDKLLETLYNVISIMETVMSIVHLLVILWSVCSEVSCPRVDKL	TRUE
	77874533	RefSeq	NZ_JZSK01000026.1	25059	26342	-	WP_045064882.1	antiviral reverse transcriptase Drt2	Photobacterium leiognathi	ATCC 25521	GCF_000950415.1	MKILIKDWFKPRKYIHFDLPINSKKASKIVTDSEVVAKHAFYPLINYDIVINKITKNPITKNIMVLEPKPRPISYPAHIDSHIYSYYSKILNYKYEKMIKENGLSDSILAFRTLGKSNIDFSLNAFNEIKKLGECSAVALDITKFFDTLDHETLKLKWCNLLDVKRLPNDHYNIFKSITKYSKVKKEDLYKALGISLNNPNKKRRRICEPHDFRGIVRKYKLIKVHKDSFGIPQGTPLSAMLSNIYMFDFDLKMNSFITQFGGKYFRYCDDILFIIPTEYKNIVEQTASIEIENLKLELNKKKTEIRNFQFKDNKLKSDKPLQYLGFIFDGKEIYIRSSSLAIYSSRMHKGVRLAKNTMIKYNKIRRANQEEERLIFKRKLYSRYSHLGKRNFITYGYS…	GCTTTTAATATTTGCGTAAGCAATTGATTAAAAAGTGCTTAACAAGCTGTCAAACCTGTCCAACAAGCTTGTTGTGCAGAATGACAGCAATGCATAGATGAGTGTCTTCATAGATACCTCCAGTGTTACTGTTACAGTGATAGCATATTCGATATTGAACATACCGCGGCTATTGGTAGTTTTTAAGGCTACGAATGACGGTCTCTGCACCTGTTAATATCCGAAGGAGCGCTCTGATTTTTCAGATGGAGCGCCGCAGTCCTAGCTCCTTCGGTTTTGCCCC	TCAATA--------T---------CGAATATGC-TA-TCAC-----TGT----AACAGTA---ACA--------------------CTGGAGGTATCTATGA-----AGA---CA---CT--CATCTATGCATTG--------------------------CTGTCA----TTCTGCACAACAAGCTTGTTG---------------------GA---------------------CAGGTTTGACAG------------CTTGT	ATGAAGACACTCATCTATGCATTGCTGTCATTCTGCACAACAAGCTTGTTGGACAGGTTTGACAGCTTGT	TCAATATCGAATATGCTATCACTGTAACAGTAACACTGGAGGTATCTATGAAGACACTCATCTATGCATTGCTGTCATTCTGCACAACAAGCTTGTTGGACAGGTTTGACAGCTTGT	MKTLIYALLSFCTTSLLDRFDSLFNIEYAITVTVTLEVSMKTLIYALLSFCTTSLLDRFDSL	TRUE
	93150243	INSDC	CZAT01000003.1	20780	21352	+	CUP24472.1	Uncharacterised protein	Flavonifractor plautii	2789STDY5834906	GCA_001405435.1	MDRNEWKEKQAKKPAPQYTHFDRRISLVQCFKYVTSPEKISRHGFYPFIHYTIKSRKVKDGRKEKPKERQIYYAAHLDGWIYRYYSYLINEAYNRRVKVEDIDDVAVAYRTDLGKSNIQFAKTAFDHIRKACVCYVMIGDFTDFFDNLNHVYLKKQLCDLLSVNRLPDDFYAVYKNVTHFSYECFLIGTL	CTTTCAATTATAACATGATTGAAGATTGGGCGAATTGAAGGATGGCTGGTATGACATGCACAGCAAGGCTTATTGCCGAGTAAGAATACC	TATAAT--------T---------GAAAG--------------------------------------------------------------------------------------------------------------------------------------------------------------------------------------------------------------------------------------------	TATAATTGAAAG	TATAATTGAAAG	YN*KYN*K	TRUE
	94887904	RefSeq	NZ_LCTZ01000002.1	178833	180434	+	WP_055392126.1	antiviral reverse transcriptase Drt2	Allomuricauda eckloniae	DOKDO 007	GCF_001413955.1	MKNLSLYDEDVWKRFSEKIGKTNEEFELKKYPQFDPYFDFLKYGERLKKLVEDPSLELVSKHSFLPFVKILIKTPRYRYQDNISSCKLETKIRPISFASHFDTYLYAYYSFALNEKYQGYIKEKGFDGSILAYRTDLDGKCNIQFAKQAFDEVKSQNKVNGDCAVIALDITGYFDNIDHSLLKEKWCKVLDLEKLPKDQYKVYRSLTKYSYVRLHSVLKHFGIDLKKKKKNGEGWQTILDLIPDSIAGASFKDKFNLIRSRSLLTTNLPKQQKDGTLENRGIPQGSSMSALLSNIYLIDFDEWLVKLGRENGFKYYRYCDDLLIICSTKDAREINALVLSEIKKYKLVIQDKKTEYIVFKNNSAGKIRAFNQKKIVEKNVKINAQNENQFYKNLQYLGF…	GCCTTCAATGTAGGTTGAAGGGTGAAGTGTTTAAGTTAGTGAATATATAAGTACCTAGCAATAAGTATACCAAGTTTATTGGTTCGCTCAGTGTGCTCTCTGACAGTCCAAACGGCATTAGTTCTGTACCTTTCAACAGAATTTGTCTGTATGCATTTAAGAAGTATTCATATAACATAGCATTTAATTTGTTTAAAATCCTCACTGGTAAAACAGTATGTCCAAGTAAGAATTTGATTCTTGCAAGGTTTCAA	TATATGAA------T-------ACTTCTTAA----ATGCA------TAC--AGACAAATT--------------------------CTGTTGAAAGGTACA------------GA--ACT--AATGCCGTTTGGACTGTCAGAG----AGCACAC------TGAGCG----AACCAATAAACTTGGTATACT---------------------TATTGCTAGG--------TACTTATATATTCACTAA-----------CTTAA	ATGCCGTTTGGACTGTCAGAGAGCACACTGAGCGAACCAATAAACTTGGTATACTTATTGCTAGGTACTTATATATTCACTAACTTAA	TATATGAATACTTCTTAAATGCATACAGACAAATTCTGTTGAAAGGTACAGAACTAATGCCGTTTGGACTGTCAGAGAGCACACTGAGCGAACCAATAAACTTGGTATACTTATTGCTAGGTACTTATATATTCACTAACTTAA	MPFGLSESTLSEPINLVYLLLGTYIFTNLIYEYFLNAYRQILLKGTELMPFGLSESTLSEPINLVYLLLGTYIFTNL	TRUE
	126618337	INSDC	FODC01000010.1	60757	62049	-	SEO57673.1	Reverse transcriptase (RNA-dependent DNA polymerase)	Duganella sp. CF517	CF517	GCA_900110275.1	MQTTREPWFRRRGYLHFDRPVGQAAALTIVSDPVRVAQRSFFPFLDFDILSTKVKWDDDLEQLVRKRKERKVAYASHIDSHIYSYYCQLLSARYEQELTRRGLEDCVLAFRSLGKSNIHFAAEGFTEVSRRSNCFVLGLDIRGFFDTLDHKILKSAWMAVLGVAQLSPDHYAVYKAITRFSMVNLDSVLELLGISKNNPKKGRNRLCSPEDFREKVRPSGMIRANSTGKGIPQGSSISALLSNIYMLEFDCFINEYVEGLGGKYFRYCDDMLFVLPLAAKTTCEAVIKDAISKCKLEIQDAKTERRDFVTRGGRLVTDKPLQYLGFLFDGERIYLRSASLARYSDRLMRGMHVAKATMRKRNRARVARGADPRPLFMGNLMRRYTYFGRRNFISYGYRA…	GCTCCACGTAAAGACGTGGAGGTGTGTTACAAGTTGTCAATTCCGCCCGGCAGCGTGATCGCCAGGACGATTGATAGCAGAGCGATGACAGGATTCCGCAAGGATACCTCCAGTAGCATGTGAACATTGTACGTCATTCCTAACATATGCGGCTCGGCCCCTCTCGGGGTGAGATGGTAAGAGGATTACTTGGTTTATCCGGAAGGGCGGTTAGTAGAGTGCCGCCATCTGAGCCCTTCCGGTTTGCTAG	TAGGAA--------T---------GACGTAC----A-A--------TGT----TCACATG----------CTA-------------CTGGAGGTATCCTTGC-----------GG---AA--TCCTGTCATCGCTCTGCTATC-----AATCGTC------CTGGCGA---TCACGCTGCCGGG----------------------------------------------------CGGAATTGACAA------------CTTGT	TTGCGGAATCCTGTCATCGCTCTGCTATCAATCGTCCTGGCGATCACGCTGCCGGGCGGAATTGACAACTTGT	TAGGAATGACGTACAATGTTCACATGCTACTGGAGGTATCCTTGCGGAATCCTGTCATCGCTCTGCTATCAATCGTCCTGGCGATCACGCTGCCGGGCGGAATTGACAACTTGT	MRNPVIALLSIVLAITLPGGIDNLLGMTYNVHMLLEVSLRNPVIALLSIVLAITLPGGIDNL	TRUE
	140714855	INSDC	CP033313.1	1621567	1623033	-	QEL92846.1	reverse transcriptase	Azospirillum brasilense	Sp 7	GCA_008274945.1	MGNWRLKERDLKKYPHFDPIISIEEAEALATDPERVVKHAFFPLMRYVEGWNRFAKLGQKGEAKERPIRYAARRDAYIYQRYREILSSAYERELTALGLSDNIIAYRRIPSGSGSGGKCNIHFAFDAFQRIRQLDNCNVIALDISKYYESLDHSRIKEIWCRLIKSARLPRDHFQVFKSITNYSYVEKQEAYARLGYFGEKRKTNSGKTIHGYLTPYNETPKHLCKGYVFREKLAGSGRDRSIIHKNYLTYGIPQGAPISDVIANFYLIEFDFEVSELAKKMGGYYYRYSDDIILIVPRMHDDALALTDDIRLLIKQHGAKLEIKEKKSSVFHYYKSGKRQFFSLVKGEKGKNGIEYLGFRYDGNYIYLRDSTLSNLYRKIVRAVRHSAEINARRFPNK…	GGTTCGCCAGGGGAACGGGAGGAACGGTTGAAGCTGTCAAGGCCGAATGCGATCCCCACCAGGAGAAACGCGAGGTTCATGTTGACCTCCGACATCTTGTTGCGGTTGCACGAAGTCGCCCACGCGAACATCGCTTGGATAGCAGTATAGACCAGCTCGTCGAAGATTCTGCAGACTTAGAGTTAGTTTCGACTAGCTCGCCGCCAACAGTGTGGAGCGGAAGCGATAATCGCATGCAGGCGTAGCT	TCGACGAG-----CT---------GGTCTAT----ACTGC------TAT---CCA-------------------------------AGCGATGTTCGCGTG------------GG---CG--ACTTCGTGCAACCGCAACA-------AGATGTC----GGAGGTCAACA-TGAACCTCGCGTTTCTCCTGG---------------------TGGGGATCGC----------ATTCGGCCTTGACAG------------CTTCA	ATGTTCGCGTGGGCGACTTCGTGCAACCGCAACAAGATGTCGGAGGTCAACATGAACCTCGCGTTTCTCCTGGTGGGGATCGCATTCGGCCTTGACAGCTTCA	TCGACGAGCTGGTCTATACTGCTATCCAAGCGATGTTCGCGTGGGCGACTTCGTGCAACCGCAACAAGATGTCGGAGGTCAACATGAACCTCGCGTTTCTCCTGGTGGGGATCGCATTCGGCCTTGACAGCTTCA	MFAWATSCNRNKMSEVNMNLAFLLVGIAFGLDSFIDELVYTAIQAMFAWATSCNRNKMSEVNMNLAFLLVGIAFGLDSF	TRUE
	154103165	RefSeq	NZ_DONU01000044.1	16970	18280	+	WP_089110811.1	antiviral reverse transcriptase Drt2	Vibrio sp.	NA	GCF_003513745.1	MKNTTEHPWFTKRNYLHFDIPVSVHKAERIASDPITVARHAFFPFISYSFQLTKLDRDTSTGKLYRKPKPRGVAYSSHVDSHIYAFYASKLSTLYEKQIKKLGLHESVLAFRKLDGKSNIHFADDAFKHISKFEDCSVIALDFSKFFDTLDHQILKEEWRKLLGEDYLPKDHYNVFRSLTKFSTVDKCALFDLFDISQYNPKANGRNRVCSPSEFRQKVRASGLIKKNPNGMMGIPQGSPISALLSNIYMLNFDAQMKSYVDSVDGKYFRYCDDMLFIVPSKHRDMIEKLANSKVTALKVKINSDKTEIRDFRIHDGKLSSFDEHGKQKPLQYLGFLFDGHSIFLRSTALARYSEKMKGGVKLAKKTMEKENRIRREKGEPEQTYLYKRKLHKLYTARG…	GCTTTACGCGAAAGGCGTGAAGGGCTGTGACAGATTGTCAATGCATTTATCCTTGCAGAGCCAAGATAAACACATTGTCATGAAGCGTAAGATTACCATTGTATAGTCTCCATCGCAGATTACATTATATATCATTTCTAATAGATCGCGGCGTGTGCCTTTAGGGGCCAGATGATTGGTTAGGCCAGTTAGTTAAAGCCCAAAGGGATACACGGAAAGGCCGCATGTCCACTCCCTTTGGGTTTTGCTAG	TAGAAA--------T---------GATATAT----A---A------TGT----AATCTGC--------------------------GATGGAGACTATACAA-------T---GG---------------------TAATCTT-----ACGCTTC------ATGACAA---TGTGTTTATCTTGGCTCTGCA----------------AG---GA------------------TAAATGCATTGACAA------------TCTGT	ATGGTAATCTTACGCTTCATGACAATGTGTTTATCTTGGCTCTGCAAGGATAAATGCATTGACAATCTGT	TAGAAATGATATATAATGTAATCTGCGATGGAGACTATACAATGGTAATCTTACGCTTCATGACAATGTGTTTATCTTGGCTCTGCAAGGATAAATGCATTGACAATCTGT	MVILRFMTMCLSWLCKDKCIDNLLEMIYNVICDGDYTMVILRFMTMCLSWLCKDKCIDNL	TRUE
	171413987	INSDC	CP024930.1	311612	312889	-	ATY79159.1	hypothetical protein	Aeromonas veronii	X11	GCA_002803925.1	MMNSENQWFRSRGYLHFDSPVKLRKACQIVKSPLNVAQHAFFPLIKYNIQSLKISIDKDGNVQKKIKTRPISYASHIDSHIYSYYAGLLSDLYEKALSESQLEESVLAFRSLGKSNIDFANIAFEKIKAHGDCTAIAMDISGFFDNLNHEILKSMWCKLLQEHSLPNDHFNIYRSLTKSSVVNRDLLYTALKISRNNPKAAGLRLCNIKTFREKVRGLGLIETNSTGRGIPQGTSISALLSNIYMLDFDKKIKDIVTSISGEYYRYCDDMLFIIDSDKTRELISLVTQSISELKIEINDNKTEIRTFHTCRGVQKCDKPLQYLGFIFDGERKLLRSAALARFSGRMKAGVRLAKKTHQKANLIEEKNGVAKTPLFKKKIYERYSHLSKRNFITYGHKAA…	GCTTACTTATTTAGGAAGTAAGGTGTATCACAAGCTGTCAAGTAGAACGCTCACCAGTACACTGGCTAGCAGACGACTTGCATGGCCGCAGATGGCTAGTAGACTCACGTCGAACACTCCTGCGATGATGGTATCATATATCATATCTGACATTCGTGGCCGACATCATATAGATGTTGTGAATGCGTATTTAAGTACGTTTGTTAAGCCCGGATTGGGAATCGGATGGCCACAGTCCTTTACCTTTCCGGGTTTTGCAAT	CAGATA--------T---------GATATATG---A----------TAC----CATCATC--GCA---------------------GGAGTGTTCGACGTGA-----------GT---CT-ACTAGCCATCTGCGGCCATGCA-----AGTCGTC----------------TGCTAGCCAGTGTACTGGTGA---------------------G-------------------CGTTCTACTTGACAG------------CTTGT	GTGTTCGACGTGAGTCTACTAGCCATCTGCGGCCATGCAAGTCGTCTGCTAGCCAGTGTACTGGTGAGCGTTCTACTTGACAGCTTGT	CAGATATGATATATGATACCATCATCGCAGGAGTGTTCGACGTGAGTCTACTAGCCATCTGCGGCCATGCAAGTCGTCTGCTAGCCAGTGTACTGGTGAGCGTTCTACTTGACAGCTTGT	MFDVSLLAICGHASRLLASVLVSVLLDSLSDMIYDTIIAGVFDVSLLAICGHASRLLASVLVSVLLDSL	TRUE
	174450899	INSDC	CP018909.1	2362451	2363854	-	AUM27447.1	RNA-directed DNA polymerase	Acinetobacter pittii	XJ88	GCA_002863745.1	MLSFNQYQEEIYLKKHQLKASNNSKLKSRVHFDTPLDAHSAFALVSNPEKVSKHWFLPFIGFDQSVRKIRKHNGLTRRISKVRPLRYAANRDGYIYAYYSYLLDKQYENLIKETSLNSSVLAYRSLGKSNVDFAKEVFDWIAQTQGCNVLTIDLSSFFDTLDHEILKKQWQKVNNVERLSQDHYIVFKSLTNYSFMNMEDVLFALGWSDKFNRKRLGEKIPSPLRKKTSAPYQSLDDFRDIRKFRFSGPNGSFKYLIQIPEKIDGKRYGIPQGSPMSAILSNIYMLDFDHYCSELMKEIGGLYKRYCDDIIVLFPESIKIDDIYKSLEKALHEYGGTQLKINPSKVEKIQFINKSGNLTAIDAVTNNYKPLQYLGFIYDGQKVLIRSSSLSNYYRRLIS…	GCCTTTGGAGTAGGTTGCTACCTAGCTCGCAAAGGGAGATAGTTTGAACTGTCAAACAGTTTGTTAAGAAGTATTGTAATAAGGAACCTAGCCCATAAGGCAATCCAAGGTTTCAACACTAACAATATCATTATCAAGTGGTTTGTAATCATACTACCTCCTATAGTATAGCATGTTAAGTTTAATGCGTTTGTCAAAGTCTTTTTTGACTAAATCTAGTGCTGGGTTTAAGAAATTTTTAGACCAAAGTTTGAAGACTCCGTAAGGGCGTAAAGTGAGACGCGCCACAAGCCCTTACGGATCTGCTAA	TTGACAAA------C---------GCATTAAACTTA-ACA------TGC--TATACTATAG-------------------------GAGGTAGTATGATTACAAACCACT---TG---AT--AATGATATTGTTAGTGTTGAA-----ACCTTGG------ATTGCCT---TATGGGCTAGGTTCCTTATTA---------------CAA---TACTTCTTAA----------CAAACTGTTTGACAG-------------TTCA	ATGATTACAAACCACTTGATAATGATATTGTTAGTGTTGAAACCTTGGATTGCCTTATGGGCTAGGTTCCTTATTACAATACTTCTTAACAAACTGTTTGACAGTTCA	TTGACAAACGCATTAAACTTAACATGCTATACTATAGGAGGTAGTATGATTACAAACCACTTGATAATGATATTGTTAGTGTTGAAACCTTGGATTGCCTTATGGGCTAGGTTCCTTATTACAATACTTCTTAACAAACTGTTTGACAGTTCA	MITNHLIMILLVLKPWIALWARFLITILLNKLFDSSLTNALNLTCYTIGGSMITNHLIMILLVLKPWIALWARFLITILLNKLFDSS	TRUE
	175328189	RefSeq	NZ_MCWU01000010.1	53501	54811	+	WP_102515557.1	antiviral reverse transcriptase Drt2	Vibrio splendidus	10N.261.55.E11	GCF_002878595.1	MKNTTEHPWFTKRNYLHFDIPVSVHKAERIASEPKTVARHAFFPFISYSFQLTKLDRDTSTGKLYRKPKPRGVAYSSHVDSHIYAFYASQLSTLYEKKIEKLGLHESVLAFRKLDGKSNIHFADDAFKHISKFEDCSVIALDFSKFFDTLDHQILKEEWRKLLGEDCLPKDHYNVFRSLTKFSTVDKCALFDLFDISQYNPKANGRNRVCSPSEFRQKVRASGLIEQNPNGMMGIPQGSPISALLSNIYMLNFDAQMKSYVDSVDGKYFRYCDDMLFIVPSEHRDMIEKLANSKVTALKVKINSDKTEIRDFRIHDGKLSSFDEHGKQKPLQYLGFLFDGHSIFLRSNALARYSEKMKGGVKLAKKTMEKENRIRRDKGEPEQTYLYKRKLHKLYTARG…	GCTTTACGCGAAAGGCGTGAAGGGCTGTGACAGATTGTCAATGCCTTTATCCTTGCAGAGCCAAGATAAACACATTGTCATGAAGCGTAAGATTGCCATTGTATAGTCTCCATCGCAGATTACATTATATATCATTTCTAATAGATCGCGGCGTGTGCCTTTAGGGGCCAGATGATTGGTTAGGCCAGTTAGTTAAAGCCCAAAGGGATACACGGAAAGGCCGCATGTCCACTCCCTTTGGGTTTTGCTAG	TAGAAA--------T---------GATATAT----A---A------TGT----AATCTGC--------------------------GATGGAGACTATACAA-------T---GG---------------------CAATCTT-----ACGCTTC------ATGACAA---TGTGTTTATCTTGGCTCTGCA----------------AG---GA------------------TAAAGGCATTGACAA------------TCTGT	ATGGCAATCTTACGCTTCATGACAATGTGTTTATCTTGGCTCTGCAAGGATAAAGGCATTGACAATCTGT	TAGAAATGATATATAATGTAATCTGCGATGGAGACTATACAATGGCAATCTTACGCTTCATGACAATGTGTTTATCTTGGCTCTGCAAGGATAAAGGCATTGACAATCTGT	MAILRFMTMCLSWLCKDKGIDNLLEMIYNVICDGDYTMAILRFMTMCLSWLCKDKGIDNL	TRUE
	175589183	RefSeq	NZ_PHSO01000011.1	28241	29710	+	WP_102156446.1	reverse transcriptase domain-containing protein	Tsuneonella flava	MS1-4	GCF_002870965.1	MKTTGAAPSRPDEWEPTAGDQKHYPHFDAPLALSEIRNIVNDPKRVARNAFFPLIQYEKRWQPFRTPKSGGAVGNGTIKPEKKSRKIRYAARRDAYIFARYRRLLAPLYEERLAKLGISDVPIAYRKIIGKDGRGKCNIDFAKEVFDEIELMGDCYAITLDISQFFESLDHEKIEADWCQLLQVPNLPDDHRAVFKALTEYRWVDRTEAYRRLGYFGVKYTNTGVKIEGYRIPFNSMPTQLCSPKEFRDKIAGGGLKPSIIKKNENPFGIPQGTPISDLIANIYLMEFDQKLSSLATAHGGRAFRYSDDILLLVKAQTDDDASAIEEDVRKSISSFGSQLFIKESKSSIHRFIKTEDSLSIQHLKGSGKNGLEYLGFRFDGKRIYLRDATLSNLKRKMT…	GGCGATCACTTCGGTGAGTCGTTTGTTAAGACTGTCAAGCCCAAGAATCGCGAGCAGCGCTTCGAGTAGTGCCATTGTGTAACCTCCGATCTGCTGACTCACCTGGCGCTTGGTTGGGATGATCTTCCGTAACAGGAATTTCGTTATCCCGATGACCACAGTATAACAGACTTCGTCGGACCTCTTCAGGTTAGAGCCGCTTGGCTCGCAGACAATGGTGAGGGGCGGGCCACGTTGATGAAGACGACAGGT	CCGACGAA-----GT---------CTGTTAT----A---C------TGT----GGTCATC----GGGATAACG-------------AAATTCCTGTTACGG--------A---AG----A--TCATCCCAACCAAGCGCCAGGTGAG-TCAGCAG------ATCGGAGGTTACACAATGGCACTACTCGAAG----------------CGC--TGCTCGCGAT----------TCTTGGGCTTGACAG------------TCTTA	ATGGCACTACTCGAAGCGCTGCTCGCGATTCTTGGGCTTGACAGTCTTA	CCGACGAAGTCTGTTATACTGTGGTCATCGGGATAACGAAATTCCTGTTACGGAAGATCATCCCAACCAAGCGCCAGGTGAGTCAGCAGATCGGAGGTTACACAATGGCACTACTCGAAGCGCTGCTCGCGATTCTTGGGCTTGACAGTCTTA	MALLEALLAILGLDSLTDEVCYTVVIGITKFLLRKIIPTKRQVSQQIGGYTMALLEALLAILGLDSL	TRUE
	184233689	RefSeq	NZ_WMCR01000043.1	2653	3963	+	WP_107293314.1	antiviral reverse transcriptase Drt2	Photobacterium phosphoreum	TMW2.2142	GCF_021236655.1	MKNISTPVWYTKRNYLHFDVQVCAAKASKIATNSSSVEKHAFFPFISYSFQLTKLDRDISTGKLYRKPKPRGVAYSSHIDSHIYAYYANQLSILYEQKIEKLGLNESVLAFRKLNGKSNIHFADDAFNYIRTMEACSVIALDFSKFFDTLDHETLKLEWCKLLGVCRLPKDHFNVFRSLTKFSTVDRDNLFKIFGISQYNPKANGRERICSPLEFRDKVRSDKLITPNPYTGKGIPQGSPISALLSNIYMLSFDKDMQQYVDTIGGKYFRYCDDMLFIVPSEHRNTIESLANSKITALKVQINKEKTEIRNFKIKNEQLCSFDELGKQKPLQYLGFLFDGHSVFLRSTALARYSEKMKGGVKLAKKTMAKENRIRQEKGEPEQDQLYKRKLHSLYSYRG…	GCTTTACGCAAAAGGCGTGAAGGATTGTAACAGATGGTCAATGTCTCGATTCTTGCTTTGCCAAGATAAACACATTGCCATGAGGTGTAAGATTATCATCATATAGTCTCCATCACAGATTACATTACATATCATTTCTAATAGATCGCGGCGCGTGCCTTTTAAGGCCAGATGATTGGTTAGGCCAGTTAGTTAAAGCCCAAGAGAATATATGAAAAGGCCGCATATTTCACTTCTCTTGGGTTTTGCTAG	TAGAAA--------T---------GATATGT----A---A------TGT----AATCTGT--------------------------GATGGAGACTATATGA-------T---GA---------------------TAATCTT-----ACACCTC------ATGGCAA---TGTGTTTATCTTGGCAAAGCA----------------AG---AA------------------TCGAGACATTGACCA------------TCTGT	ATGATGATAATCTTACACCTCATGGCAATGTGTTTATCTTGGCAAAGCAAGAATCGAGACATTGACCATCTGT	TAGAAATGATATGTAATGTAATCTGTGATGGAGACTATATGATGATAATCTTACACCTCATGGCAATGTGTTTATCTTGGCAAAGCAAGAATCGAGACATTGACCATCTGT	MMIILHLMAMCLSWQSKNRDIDHLLEMICNVICDGDYMMIILHLMAMCLSWQSKNRDIDHL	TRUE
	184241529	INSDC	PYMY01000001.1	36949	38259	-	PSU86219.1	hypothetical protein	Photobacterium phosphoreum	FS-1.2	GCA_003025815.1	MKNISTPVWYTKRNYLHFDVQVCAAKASKIATNSSSVEKHAFFPFISYSFQLTKLDRDISTGKLYRKPKPRGVAYSSHIDSHIYAYYANQLSILYEQKIEKLGLNESVLAFRKLNGKSNIHFADDAFNYIRTMEACSVIALDFSKFFDTLDHETLKLEWCKLLGVCRLPKDHFNVFRSLTKFSTVDRDNLFKIFGISQYNPKANGRERICSPLEFRDKVRSDKLITPNPYTGKGIPQGSPISALLSNIYMLSFDKDMQQYVDTIGGKYFRYCDDMLFIVPSEHRNTIESLANSKITSLKVQINKEKTEIRNFKIKNEQLCSFDELGKQKPLQYLGFLFDGHSVFLRSTALARYSEKMKGGVKLAKKTMAKENRIRQEKGEPEQDQLYKRKLHSLYSYRG…	GCTTTACGCAAAAGGCGTGAAGGATTGTAACAGATTGTCAATGTCTCGATTCTTGCTTTGCCAAGATAAACACATTGCCATGAGGTGTAAGATTATCATCATATAGTCTCCATCACAGATTACATTACATATCATTTCTAATAGATCGCGGCGCGTGCCTTTTAAGGCCAGATGATTGGTTAGGCCAGTTAGTTAAAGCCCAAGAGAATATATGAAAAGGCCGCATATTTCACTTCTCTTGGGTTTTGCTAG	TAGAAA--------T---------GATATGT----A---A------TGT----AATCTGT--------------------------GATGGAGACTATATGA-------T---GA---------------------TAATCTT-----ACACCTC------ATGGCAA---TGTGTTTATCTTGGCAAAGCA----------------AG---AA------------------TCGAGACATTGACAA------------TCTGT	ATGATGATAATCTTACACCTCATGGCAATGTGTTTATCTTGGCAAAGCAAGAATCGAGACATTGACAATCTGT	TAGAAATGATATGTAATGTAATCTGTGATGGAGACTATATGATGATAATCTTACACCTCATGGCAATGTGTTTATCTTGGCAAAGCAAGAATCGAGACATTGACAATCTGT	MMIILHLMAMCLSWQSKNRDIDNLLEMICNVICDGDYMMIILHLMAMCLSWQSKNRDIDNL	TRUE
	184297466	RefSeq	NZ_PYNE01000004.1	30256	31566	-	WP_107209706.1	antiviral reverse transcriptase Drt2	Photobacterium kishitanii	FS-8.1	GCF_003026635.1	MKNTSTPVWYSKRSYLHFDMPVCAAKAYKIATNSSSVAKHAFFPFISYSFQLTKLDRDISTGKLYRKPKPRGVAYSSHIDSHIYAYYASQLSTLYEQEIIKLGLNESVLAFRKLDGKSNIHFADDAFNYVRKIEECSVIALDFSKFFDTLDHEILKVEWCKLLGVVRLPKDHFNVFRSLSQFSTVDRDKLFKTFGISQYTPKANGRERICLPLEFRNKVRVAGLITPNPNGEKGIPQGSPISALLSNIYMISFDQEMKKYVDTIGGKYFRYCDDMLFIVPPQYKKMIESLANSKITALKVQINKEKTEIRDFKYQDNKLCSFDENGKQKPLQYLGFLFDGHSVFLRSTALARYSEKMKGGVKLAKKTMDKENKIRQSKGELEQEQLYKRKLHKLYSYRG…	GCTTCACGCGAACGGCGTGAAGGATTGTAACAGGTTGTCAATATGTCGATTCTTGCTTAGCCAAGATAAACGCATTGCCAAGAGGTGTAAGATTATCATCATATAGTCTCCATCACAGATTACATTACATATCATTTCTAATAGATCGCGGCGTGCGCCTTTAGAGGCCAGATGATTGGTTAGGCCAGTTAGTTAAAGCCCAAGAGAATATCCAGAAAGGCCGCACATTCTACTTCTCTTGGGTTTTGCTAG	TAGAAA--------T---------GATATGT----A---A------TGT----AATCTGT--------------------------GATGGAGACTATATGA-------T---GA---------------------TAATCTT-----ACACCTC------TTGGCAA---TGCGTTTATCTTGGCTAAGCA----------------AG---AA------------------TCGACATATTGACAA------------CCTGT	ATGATGATAATCTTACACCTCTTGGCAATGCGTTTATCTTGGCTAAGCAAGAATCGACATATTGACAACCTGT	TAGAAATGATATGTAATGTAATCTGTGATGGAGACTATATGATGATAATCTTACACCTCTTGGCAATGCGTTTATCTTGGCTAAGCAAGAATCGACATATTGACAACCTGT	MMIILHLLAMRLSWLSKNRHIDNLLEMICNVICDGDYMMIILHLLAMRLSWLSKNRHIDNL	TRUE
	184300799	INSDC	PYNX01000004.1	49411	50694	-	PSW73988.1	hypothetical protein	Photobacterium sp. GB-50	GB-50	GCA_003026755.1	MKILIKDWFKPRKYLHFDLPINSKKASKIVTDSEVVAKHAFYPLINYDIVINKITKNPITKNIMVLEPKLRPISYPAHIDSHIYSYYSKMLNYKYEKMIKENGLSDSILAFRTLGKSNIDFSLNAFDEIKKLGECSAVALDITKFFDTLDHEILKLKWCNLLDVKRLPNDHYNIFKSITKYSKVKKEDLYKALGISLNNPNKKRRRICEPHDFRGIVRKYKLIKVHKDSFGIPQGTPLSAMLSNIYMFDFDLKMNFFITQLGGKYFRYCDDILFIIPNEYKNIVEQTASIEIKHLKLELNNKKTEIRNFQFKNNKLKSDKPLQYLGFIFDGKEVYIRSSSLARYSNRMHKGVRLAKKTMIKYNKIRIANQEEERLIFKRKLYSRYSHLGKRNFITYGHS…	GCTTTTAATATTTGCGTAAGCAATTGATTAAAAGGTGCTTAACAGGCTGTCAAACCTGTCCAACAAGCTTGTTGTGCAGAATGACAGCAATGCATAGATGAGTGTCTTCATAGATACCTCCAGTGTTACTGTTACAGTGATAGCATATTCGATATTGAACATACCGCGGCTATTGGTAGTTTTTAAGGCTACGAATGACGGTCTCTGTACCTGTTAATATCCGAAGGAGCGCTCTGATTTTTCAGATGGAGCGCCGCAGTCCTAGCTCCTTCGGTTTTGCCCC	TCAATA--------T---------CGAATATGC-TA-TCAC-----TGT----AACAGTA---ACA--------------------CTGGAGGTATCTATGA-----AGA---CA---CT--CATCTATGCATTG--------------------------CTGTCA----TTCTGCACAACAAGCTTGTTG---------------------GA---------------------CAGGTTTGACAG------------CCTGT	ATGAAGACACTCATCTATGCATTGCTGTCATTCTGCACAACAAGCTTGTTGGACAGGTTTGACAGCCTGT	TCAATATCGAATATGCTATCACTGTAACAGTAACACTGGAGGTATCTATGAAGACACTCATCTATGCATTGCTGTCATTCTGCACAACAAGCTTGTTGGACAGGTTTGACAGCCTGT	MKTLIYALLSFCTTSLLDRFDSLFNIEYAITVTVTLEVSMKTLIYALLSFCTTSLLDRFDSL	TRUE
	197310954	INSDC	CP116040.1	1016391	1017791	-	WHR58747.1	reverse transcriptase domain-containing protein	Acinetobacter haemolyticus	HW-2	GCA_030062135.1	MNFDQYKEEIYDKKHRLKGSTASRGKSRIHFDTPLDIHSAYSLVSDPDKVSKHWFLPFIGFDQSIRKIRKHNGLTRRISKIRPLRYAANRDGYIYAYYSYLLDKKYESLIKDISLNSSVLAYRSLEKSNIDFAKEVFDWISQTQGCNVLTIDLSSFFDTLDHDILKKQWQRVNNVERLSEDHYMVFKSLTNYSFMNIEDALLALGWPDKSNRKRLGEKIPNPLRKKTSGYHGALNDFRNIRKYKFPEPDGSFRYLIQFPERIDGKRYGIPQGSPMSAILSNIYMFDFDQYCCDLIEKKGGIYRRYCDDIIVLFPQEFAIDDIYNALEEALYEYGGSQLKINPTKVEKIQFINNSGNLIAIDAVSKAYRPLQYLGFIYDGKKVLIRSSSLSNYYRRLVSK…	GCCTTTGGGGTAGGTTTCCTAGCAATAGGTTTCTTAGGTCGCAAAGGGGGGCGGTTTGAACTGTCAAGCAGTTTGTTAAGCAGTATTGTAGTAAGGAACCTAGCGAGTAAGGCACTCCATGGTTTCAGCACTAACAATATCATTATCAAGTGGTTTGTGATCATACTCTCTCCAGTAGTATTATAGCATGTTAAGTTTAATGCGTTGGTCAAAGCGGTTTTTTGACTAAATCTAGTGCTGGGTTTAAGAAGTTTTTAAACCAAAGTTTGAAGACTCCGCAGGGCGTAAGTAACGTGAGACGCGCCACAAGCCCTTGCGGATCTGCTAA	TTGACCAA------C---------GCATTAAACTTA-ACATG---CTAT--AATACTACTG-------------------------GAGAGAGTATGATCACAAACCACT---TG---AT--AATGATATTGTTAGTGCTGAA-----ACCATGG------AGTGCCT---TACTCGCTAGGTTCCTTACTA---------------CAA---TACTGCTTAA----------CAAACTGCTTGACAG-------------TTCA	ATGATCACAAACCACTTGATAATGATATTGTTAGTGCTGAAACCATGGAGTGCCTTACTCGCTAGGTTCCTTACTACAATACTGCTTAACAAACTGCTTGACAGTTCA	TTGACCAACGCATTAAACTTAACATGCTATAATACTACTGGAGAGAGTATGATCACAAACCACTTGATAATGATATTGTTAGTGCTGAAACCATGGAGTGCCTTACTCGCTAGGTTCCTTACTACAATACTGCTTAACAAACTGCTTGACAGTTCA	MITNHLIMILLVLKPWSALLARFLTTILLNKLLDSSLTNALNLTCYNTTGESMITNHLIMILLVLKPWSALLARFLTTILLNKLLDSS	TRUE
	200624316	INSDC	QUNA01000001.1	3077014	3078285	+	REG60075.1	reverse transcriptase (RNA-dependent DNA polymerase)	Paraburkholderia sp. BL6669N2	BL6669N2	GCA_003387275.1	MTTPLEWYRRRTYLHFDMPISENAATAITGNPDVVARHAFYPLINFTINSKKVKWDPVLKKLSLTSKERPVSYASHVDSHIYAYYAAILSEKYEAHLKSANYESAVLAFRKLGKSNIHFAKEAFTAIKKLGNADVITTDIKDFFGNLDHQILRAAWRAILGVESLPSDHYNVFKSLTRFSWVDKRNLYAALHISPNNPRASGPRICEPEAFRKVVRACKLIETNPHSRGIPQGSPISALLSNIYMVNFDEMMWDAVTAWGGKYFRYCDDMLIIAPHGKGKDLLNLAREFSDLYKLPLHPDKTEERTFTATSDGLTTDKPLQYLGFLFDGKRVVLRSASLARYSDRMKRGVRLAKATMRSRNDLRVGRGEAPTSLHKRKLYKRYSYLGRRNFVSYALRAA…	GCTCTCCGGATCGCCGGAGAGGAAAGTGACAGGTTGTCAAGCCACGCCGAATTGCTCGTAGAGCACAGACGCAGTGCAGACAACACGTAGACCGCGATTTCCGTCATACGGACCTCCAAGTTTATACTGACATGATATTGCATTTCTAACATTAAGCGGCCAAAGCCCGAATTATAATCGGGTGAGATAATGTAAAGAACATTGGTGTATATCCGGGAATGCGCTGTTTTTTGGAATGCCGCCAACCGCCGCATTCCCGGTTTGCTAG	TAGAAA--------T---------GCAATATC---A----------TGT----CAGTATA---AAC--------------------TTGGAGGTCCGTATGA------CG---GA-------AATCGCGGTCTACGTGTTGTC-----TGCACT-------GCGTCTG---TGCTCTACGAGCAATTC---------------------------------------------GGCGTGGCTTGACAA------------CCTGT	ATGACGGAAATCGCGGTCTACGTGTTGTCTGCACTGCGTCTGTGCTCTACGAGCAATTCGGCGTGGCTTGACAACCTGT	TAGAAATGCAATATCATGTCAGTATAAACTTGGAGGTCCGTATGACGGAAATCGCGGTCTACGTGTTGTCTGCACTGCGTCTGTGCTCTACGAGCAATTCGGCGTGGCTTGACAACCTGT	MTEIAVYVLSALRLCSTSNSAWLDNLLEMQYHVSINLEVRMTEIAVYVLSALRLCSTSNSAWLDNL	TRUE
	202643881	RefSeq	NZ_QQSW01000024.1	55587	56864	-	WP_117319362.1	antiviral reverse transcriptase Drt2	Chromatocurvus halotolerans	DSM 23344	GCF_003428685.1	MATDDFSWYRHRNYLHFDNPLGKKSAEALVKNPLRVKSHSFYPLISYEIESIKIAKDAASGSIEKKKKPRPIRYAAHADSHIYSFYSTILSQKYEDLLRDKALSEHVLAFRPLGKNNIDFAAEAFEDIRVMGTCAAVALDITGFFDNIDHAILKDAWCDLLGEARLPGDHFAIFKSLTAYSYVPKLALYRQLGISQHNPKNNRKRVCEPRIFREIVRGGNLITTNENAYGIPQGSPISALLSNIYMVEFDEEASKLARSINGKYYRYCDDILFIVPIDQKDRIANKAKTMIRGLKLEINKKKIAVRSFTQRGNIQRADYPLQYLGFTFDGERILIRSAALARYSDKMKRGVKFAKATMRKRNGLRVLRGEPVKPLYRKSLYRLYSHVGRRNFLSYGYRA…	GCCTGGCGGCTCGGGCGCTAGGGAATGTCACAGAATGTCAAGCCATTCCAGGCAGCCTTCACGGCAGCCTGTCATGATTGACGCGAGCATTGCGACGGTAATCCGCATGGATACCTCCTTTGTGATATAGACATTATATATCATTGCTAACAGAAGCGGCGCGGCCCCGAGTTATGCTCTGGGTGGGATGGTGAGAGAAAGTCCACTTGGTTAAGCCGGAGAGGGGTTTGGATCGCCGCAGTCCTTTACCCTCTCCGGTTTTGCTAA	TAGCAA--------T---------GATATAT----A-ATG------TCT---ATATCACA--------------------------AAGGAGGTATCCATGC-----------GG---AT--TACCGTCGCAATGCTC-----------------------GCGTCAA---TCATGACAGGCTGCCGTGAAG---------------------GCTGCCT-------------GGAATGGCTTGACAT------------TCTGT	ATGCGGATTACCGTCGCAATGCTCGCGTCAATCATGACAGGCTGCCGTGAAGGCTGCCTGGAATGGCTTGACATTCTGT	TAGCAATGATATATAATGTCTATATCACAAAGGAGGTATCCATGCGGATTACCGTCGCAATGCTCGCGTCAATCATGACAGGCTGCCGTGAAGGCTGCCTGGAATGGCTTGACATTCTGT	MRITVAMLASIMTGCREGCLEWLDILLAMIYNVYITKEVSMRITVAMLASIMTGCREGCLEWLDIL	TRUE
	211414049	RefSeq	NZ_RAPF01000006.1	95813	97279	-	WP_120325188.1	reverse transcriptase domain-containing protein	Altericroceibacterium spongiae	HN-Y73	GCF_003610805.1	MKTTDAAPSQPTNISANWRPTSSDQKHYPHFDAPLKLSEIRKIVNDPQKVAQNAFFPLIEYTKSWQPFRTPKSKKKPKKKIRKIRYAARRDAYIYARYRRILSPLYEKRLEKLKITEVPIAYRKIPNLNGKGKCNVDFANDVFEFISHLKNCTVITLDISKFFDSLDHQRIEKIWRSLLNVEKLPNDHLAVFNSITKYRWVDKKKAYERLGYFGKKKSKTGALIDGFLNSYKDMPKQLCKPSVFREKISGKGPVPSIINKNSNAYGIPQGTPISDLIANMYMLDFDCFLKKIATQHGGRSYRYSDDILIVLDTLDIDLANRIEDDIIKSISSFGVEIKINKNKSSIHRFKKNYKDKILCECVRGSGKNGLEYLGFRFDGQKVFLRDLTLANLRRKLTSS…	GAAAATATCACGTGAAGTGAGTTATTTGTTAATACTGTCAAGGCATATTTGCATAATCTGTGCGATAGAATCCTCCATTAGGGTATATCCGTACAATTTGTGACACTGCGTCTTGATCGGGCCGAATTTCTCAATGAGATATTTCGCAATCCCGACAATTACAGTATAACAGACATCGTCGAACCTCTTCAGGTTAGAGCCGTCGGGCTCGGAGACAATAGTGTGGGGCGGGTCACAAGTTGATGAAGACAACTGAT	TCGACGAT-----GT---------CTGTTAT----A---C------TGT----AATTGTC----GGGATTGCG-------------AAATATCTCATTGAG--------A---AA----T--TCGGCCCGATCAAGACGCAGTGTCA-CAAATTG------TACGGATATACCCTAATGGAGGATTCTATCG----------------CAC--AGATTATGCA----------AATATGCCTTGACAG------------TATTA	ATGGAGGATTCTATCGCACAGATTATGCAAATATGCCTTGACAGTATTA	TCGACGATGTCTGTTATACTGTAATTGTCGGGATTGCGAAATATCTCATTGAGAAATTCGGCCCGATCAAGACGCAGTGTCACAAATTGTACGGATATACCCTAATGGAGGATTCTATCGCACAGATTATGCAAATATGCCTTGACAGTATTA	MEDSIAQIMQICLDSIIDDVCYTVIVGIAKYLIEKFGPIKTQCHKLYGYTLMEDSIAQIMQICLDSI	TRUE
	212528953	INSDC	RBXG01000001.1	1640775	1642046	-	RKT25806.1	reverse transcriptase (RNA-dependent DNA polymerase)	Paraburkholderia sp. RAU2J	RAU2J	GCA_003634845.1	MNVPLEWYRRRTYLHFDMPISESAAISITGNPAVVARHAFYPFITFTITSKKVKWDKTLKKLSIVPKPRPVSYASHVDSHIYAYYGALLSDRYEAHLREAEYEPAVLAFRKLSKSNIHFAKEAFAAIAKIGNADVITTDIRDFFGNLDHKILKAAWCSILGVDALPKDHYTVFKSLTKFAQVDKRNLYAALHISPNNPRASGPRICEPDEFRQVVRGSKLIETNALARGIPQGSPISALLSNIYMANFDELMWNAVTAWGGKYFRYCDDMLIIAPHGRGKDLLKLAQQFADLHKLPLHPDKTEERTFTVTSGGLMADKPLQYLGFVFDGKRVILRSASLARYSDRMKRGVRLAKATMRSRNDLRVGRGEAPISLHKRKLYKRYSYLGRRNFVSYALRAA…	GCTCTCCGGATTCGCCGGAGAGGAAAGTGACAGGTTGTCAAGCCACGCCGAATTGCTCGTAGAGCACAGACGCAGTGCAGACAACACGTAGACCGCGATTTCCGTCATACGGACCTCCAAGTTTATACTGACATGATATTGCATTTCTAACATTAAGCGGCCAAAGCCCGAATTATAATCGGGTGAGATAATGTAAAGAACATTGGTGTATATCCGGGAATGCGTATTTTGGAGTGCCGCCAACCGCCGCATTCCCGGTTTGCTAG	TAGAAA--------T---------GCAATATC---A----------TGT----CAGTATA---AAC--------------------TTGGAGGTCCGTATGA------CG---GA-------AATCGCGGTCTACGTGTTGTC-----TGCACT-------GCGTCTG---TGCTCTACGAGCAATTC---------------------------------------------GGCGTGGCTTGACAA------------CCTGT	ATGACGGAAATCGCGGTCTACGTGTTGTCTGCACTGCGTCTGTGCTCTACGAGCAATTCGGCGTGGCTTGACAACCTGT	TAGAAATGCAATATCATGTCAGTATAAACTTGGAGGTCCGTATGACGGAAATCGCGGTCTACGTGTTGTCTGCACTGCGTCTGTGCTCTACGAGCAATTCGGCGTGGCTTGACAACCTGT	MTEIAVYVLSALRLCSTSNSAWLDNLLEMQYHVSINLEVRMTEIAVYVLSALRLCSTSNSAWLDNL	TRUE
	230881572	RefSeq	NZ_QWEX01000001.1	46499	47770	+	WP_129512242.1	antiviral reverse transcriptase Drt2	Burkholderia stabilis	EB159	GCF_004125865.1	MSEPAEWFKRRRYLHFDLPISEPAAVAIAGNPSVVARHAFYPFIQFTVKSRKVKWDKLTKRLVTTEKERPVSYASHVDSHIYACYASILSQHYEDYLKEVGYQSSVLAFRKLGKSNIEFAKDAFDAIKKMGGADVIAADISDFFGSLNHKILKASWAKILKANELPNDHYNVFRSLTHFTWVDKTNLYKALGISIYNPRSSGARVCTPEIFRSVVRKLGLIQRNATDKGIPQGSPISALLSNIYMTDFDQAMWTSIASMGGKYFRYCDDMLIIAPEGKGKEFMQLARELADLYALPLHPKKTEERFFTSSSGKLLADKPLQYLGFVFDGQQVSLRSASLARYSDRMRRGVRLARVTMHARNTLRVERGESPRPLYKGKLYRQYSYLGRRNFVSYAIRAA…	GCTCATCGGATTTGCCGATGAGGAAAGTGACAGGTTGTCAAGCCACGCGAATCCGCTCCATGAGCTGAGACGCAACGCGGACAACACGTAGAACAGGATTTCCGTCATACGGACCTCTACGATGATACTGCCATGATACTGCATTTCTAACATTTAGCGGCCAAAGCTCAGTTTTCGGACTGAGTGAGATAATGTGAAGAACATTGTTGTATATCCGGGGAGGCGGTTACTGGAATGCCGCCAACCATCGCCTCTCCGGTTTGCTAG	TAGAAA--------T---------GCAGTATC---A----------TGG----CAGTATC---ATC--------------------GTAGAGGTCCGTATGA------CG---GA-------AATCCTGTTCTACGTGTTGTC-----CGCGTT-------GCGTCTC---AGCTCATGGAGCGGATT---------------------------------------------CGCGTGGCTTGACAA------------CCTGT	ATGACGGAAATCCTGTTCTACGTGTTGTCCGCGTTGCGTCTCAGCTCATGGAGCGGATTCGCGTGGCTTGACAACCTGT	TAGAAATGCAGTATCATGGCAGTATCATCGTAGAGGTCCGTATGACGGAAATCCTGTTCTACGTGTTGTCCGCGTTGCGTCTCAGCTCATGGAGCGGATTCGCGTGGCTTGACAACCTGT	MTEILFYVLSALRLSSWSGFAWLDNLLEMQYHGSIIVEVRMTEILFYVLSALRLSSWSGFAWLDNL	TRUE
	264523173	INSDC	VITF01000001.1	479898	481358	+	TWA74416.1	reverse transcriptase (RNA-dependent DNA polymerase)	Azospirillum brasilense	BR 11796	GCA_007828645.1	MENWRLKERDLKKYPHFDPIISIEEAEALATDPERVAKHAFFPLMRYVEGWNRFAKLGQKGEAKERPIRYAARRDAYIYQRYREILSSAYERELSALGLSENIIAYRRIPSGGGNGGKCNIHFAFDAFQRIRQFDNCNVIALDISKYYESLDHNRIKEIWCQLIKAARLPRDHFQVFKSITNYSYVEKQEAYTRLGYFGEKRKTNSGKTIHGYLTPYNETPKHLCKGYVFREKLAGAGRDRSIIHKNYLTYGIPQGAPISDVIANFYLIKFDFEISKLARRMEGYYYRYSDDIILIVPRMHDDALALTDEIRLLIKQHGTKLEIKEKKSSVFHYYKSGNRQFFSLVKGEKGKNGIEYLGFRYDGNFIYLRDSTLSNLYRKIVRAVRHRAEINARRFPNK…	GGTTCGCCAGGGGAACGGGAGAAACGGTTGAAGCTGTCAAGACCGAATGCGATCCCCACCAGGAGAAACGCGAGGTTCATGTTGACCTCCGACATCTTGTTGCGGTTGCACGAAGTCGCCCACGCGAACATCGCTTGGATAACAGTATAGACCAGCTCGTCGAAGATTCTGCAGACTTAGAGTTAGTTTCGGCTAGCTCGCAGCCAACAGTGTGGAGCGGAAGCGATAATCGCATGCAGGCGTAGCT	TCGACGAG-----CT---------GGTCTAT----ACTGT------TAT---CCA-------------------------------AGCGATGTTCGCGTG------------GG---CG--ACTTCGTGCAACCGCAACA-------AGATGTC----GGAGGTCAACA-TGAACCTCGCGTTTCTCCTGG---------------------TGGGGATCGC----------ATTCGGTCTTGACAG------------CTTCA	ATGTTCGCGTGGGCGACTTCGTGCAACCGCAACAAGATGTCGGAGGTCAACATGAACCTCGCGTTTCTCCTGGTGGGGATCGCATTCGGTCTTGACAGCTTCA	TCGACGAGCTGGTCTATACTGTTATCCAAGCGATGTTCGCGTGGGCGACTTCGTGCAACCGCAACAAGATGTCGGAGGTCAACATGAACCTCGCGTTTCTCCTGGTGGGGATCGCATTCGGTCTTGACAGCTTCA	MFAWATSCNRNKMSEVNMNLAFLLVGIAFGLDSFIDELVYTVIQAMFAWATSCNRNKMSEVNMNLAFLLVGIAFGLDSF	TRUE
	273780925	INSDC	CP044222.1	2897920	2899197	+	QEW07395.1	hypothetical protein	Nitrincola iocasae	KXZD1103	GCA_008727795.1	MDKRKHPWYRQRGYLHFDLPIGFKKASFIVKNPTAVAKYSFWPLIDYQIIVEKLAKSDAGVLEKKTKERPIAYAAHLDSHIYAYYSHILSSHYEKELLRLGLEQNVLAFRSLGKSNIHFANDAFNAIRAFGPCGVVGVDISGFFDNLDHMLLKKRWCDLLGKSQLPLDHYRVFRSLTHYASVNRDELYSTLGIAKHNPKHGRKRVCSPKEFDRLVRSGALIKKNDGSMGIPQGSPISALLSNIYMLKFDQHMAEAVNEWGGHYFRYCDDMLFIVPKEFTDSVAGMVARDIKALNLTINTKKTERRIFDYDSSGSLFSEKPLQYLGFLFNGQNIFIRSAAFARFSERMKRGVTLAKSTCRKRNKTKIRRGKKTTTLYKRKLYDRYSHLGKRNFIRYAIRA…	GCCTTCGTCAAAGGGCGAAGGGAGTGTCACAAGATGTCAAGTACCATTAGACCGTCGCACAATGCGATAAGTTCCATGGCAACTAACGTCATCCAGTCGGCAAGGTTGCAATTCATTGTAATCTCCACTGTGATACAGACATCATAATTCATGTCTAACATGTGCGGTTCGCCTTGCGTTAGTGGGCAAGCACACTAAACGCTGGCCAAAAGGTGTATTAAATTGCACCAGTTAAGCCAAGTGGGGCTAAGATGCCGCAGTCAGATGCCTCACTTGGTTTTGCTAG	TAGACA--------T---------GAATTAT----G-ATG------TCT---GTATCACA--------------------------GTGGAGATTACAATGA-----ATT---GC---AA--CCTTGCCGACTGGATGACGTT-----AGTTGCC------ATGGAAC---TTATCGCATTGT------------------------------GCGACGGTCT----------AATGGTACTTGACAT------------CTTGT	ATGAATTGCAACCTTGCCGACTGGATGACGTTAGTTGCCATGGAACTTATCGCATTGTGCGACGGTCTAATGGTACTTGACATCTTGT	TAGACATGAATTATGATGTCTGTATCACAGTGGAGATTACAATGAATTGCAACCTTGCCGACTGGATGACGTTAGTTGCCATGGAACTTATCGCATTGTGCGACGGTCTAATGGTACTTGACATCTTGT	MNCNLADWMTLVAMELIALCDGLMVLDILLDMNYDVCITVEITMNCNLADWMTLVAMELIALCDGLMVLDIL	TRUE
	282084189	RefSeq	NZ_CABGVP010000003.1	69965	71251	-	WP_154916454.1	antiviral reverse transcriptase Drt2	Klebsiella michiganensis	4928STDY7071118	GCF_902162385.1	MECRENSWFKKRGYLHFDKPITEEHALDIVTNSRSVATHSFLPFITFTATTFKVQKDKGTNAINKTLKERPIAYSSHVDSHIYSYYASILEKVYEEELKKHRISGNVLAFRALGKSNIEFAYEAFQEIKIRGDCSAVALDLSKFFDTLDHGFLKKAWCRLIGVDKLPEDHYAVFKAITKFSKVDKNQVYDLMGLPKNNARHTKRLVKQICSFDDFRNKVRKSNLIIPNKANFGIPQGSPISALLSNIYMLNFDIEMNEYVSSLGGAYFRYCDDMLFIVPSNEKNNIAGEAEKKLFKLKLSLNTKKTEIRDFFVTPSKIKCDKPLQYLGFLFDGHNVFLRSSSLSRYSDRMKRGVRLAKATMKRKNKIRKLKGLPKKELFKEKVYARYSHVGKRNFLTYG…	GCCTTATGTGTAGGCATAAGGGTGGTGTACAGTTTGTCAACTCTTGGGCAGTAGCCTTCGCTACAAATCGACCAGAGATTGCTTAACAAGTGGATGATGCTCATAACGGTCTCCATGATACTGATTACATTATACAGTGTTTCTAACATTTGCGGTGAAATGCGCATTTGAATTCTTTTGAATTCTTTGTGTGTGAGAAGGTTGGATAAAAACCACTTTGTTAAGCCGGGGCGATGTTTTTCTGAATGACCGCAGTTCAAAATTGCCCCGGTTTCACAAT	TAGAAA--------C---------ACTGTAT----A-ATG------TAA---TCAGTATC--------------------------ATGGAGACCGTTATGA-----------GC---AT--CATCCACTTGTTAAGCAATC------TCTGGTC----GATTTGTAG---CGAAGGCTA----------------------------------------CTG----------CCCAAGAGTTGACAA------------ACTGT	ATGAGCATCATCCACTTGTTAAGCAATCTCTGGTCGATTTGTAGCGAAGGCTACTGCCCAAGAGTTGACAAACTGT	TAGAAACACTGTATAATGTAATCAGTATCATGGAGACCGTTATGAGCATCATCCACTTGTTAAGCAATCTCTGGTCGATTTGTAGCGAAGGCTACTGCCCAAGAGTTGACAAACTGT	MSIIHLLSNLWSICSEGYCPRVDKLLETLYNVISIMETVMSIIHLLSNLWSICSEGYCPRVDKL	TRUE
	286374638	RefSeq	NZ_WSUY01000109.1	320	1297	+	WP_160357559.1	antiviral reverse transcriptase Drt2	Escherichia coli	SH25c	GCF_009789965.1	MESREHPWFRKRGYLHFDKPISVEHALDIVTNPNSIATHSFLPFITFTSTAFKIHKDKCTNAIEKTTKRRQIAYSSHIDSHIYSYYAGILDSLYEEQLQIHNISKNVLAFRSLGKSNIEFANEAFQEIKQRGNCSAVALDLSEFFDTLEHSLLKDAWCRLLVTDILPHDHYAVFKAITKYSKVDKETVYELMAIPKNNAKHAKKTRKQICSFAEFRNKIRKSKLILSNKDNFGIPQGSPISATLSNIYMLNFDIEMNQYMTSLGGEYFRYCDDMLFIVPTHEKNNVAREAEKQLFKLKVSLNVRKTEIREFKTTPTKILSDKPLQY	GCCCTAAGCGAAGGCTTGGGGGAGGTGTACAGTTTGTCCAGTCCCGGCCAGCGAGTTTCGCAACACGCCGAGCAGAGATTGAACAACAGGTGGACGATGCTCATAACGATCTCCATTAGGCTGATTACATTATACAGTGTTTCTAACATTTGCGGTGAAATGCATCTCTGGTTACTTGTTAATCAGTATGTATGAGAAGGTTGGATAAAGACCACTTTGTTAAGCCGGGGTAATATTTTGTGAACGACCGCAGTTCGAAGTTGCCCCGGTTTCACAAT	TAGAAA--------C---------ACTGTAT----A-ATG------TAA---TCAGCCTA--------------------------ATGGAGATCGTTATGA-----------GC---AT--CGTCCACCTGTTGTTCAATC------TCTGCTC----GGCGTGTTG---CGAAACTCG----------------------------------------CTG----------GCCGGGACTGGACAA------------ACTGT	ATGAGCATCGTCCACCTGTTGTTCAATCTCTGCTCGGCGTGTTGCGAAACTCGCTGGCCGGGACTGGACAAACTGT	TAGAAACACTGTATAATGTAATCAGCCTAATGGAGATCGTTATGAGCATCGTCCACCTGTTGTTCAATCTCTGCTCGGCGTGTTGCGAAACTCGCTGGCCGGGACTGGACAAACTGT	MSIVHLLFNLCSACCETRWPGLDKLLETLYNVISLMEIVMSIVHLLFNLCSACCETRWPGLDKL	TRUE
	302574282	RefSeq	NZ_DRGY01000052.1	14021	15343	-	WP_304100690.1	antiviral reverse transcriptase Drt2	Marinobacter antarcticus	NA	GCF_011049865.1	MSLAPFGFANSRTRIKVRKHPWYRKRGYLHFDLPVGKEKTESIVSSPSKIRRHAFWPLIDYELQSVKITKDESGRLTRKVKNRPIAYAAHLDSHIYAYYARLLERPYEEAIEQANINSCVLAFRQLGKSNIEFARDAFKTISNAASVGVVAVDISGFFDNLNHQILKQRWADLLGHSKLPDDHYAVFRSLTRSSKVNRDDLYKALGVSKQNPKRDRARICTPTDFRNIVRGSGMIKNNPNPFGIPQGTPISALLSNIYMFDFDREINEIVSETGGYYFRYCDDMLFIIPKEFMAGVEKAVAERIKKLKLSINPDKTESRVFTRHSDSSITANKPLQYLGFLFDGQRIFIRSAAFARHSQRMKKGVRLAKKTRDKRNGHRFQKAQPGKPLYRGQLYEKYS…	GCCTTGGGGAAACACGTCTCAAGGGCGTGTCACAAGTTGTCAACACCGGCAGCACAGCTCAACGCTGATGCAAGCCTAAGTATTGATAACGTCCAGTTGATGAGGTTACAAGTCATTGTGATCTCCACTGTGATACTGACATAGTAAACCATGTCTAACATGTGCGGTGTGCCTGCTCGACTTGAGTTGGCCAGATGGTGTGATTCAACTCCACCCAGTTAAGCCAAGCGGGAGCACAGCGGAAGCCGCATGTCCCTTGCCCCGTTTGGTTTTGCTAA	TAGACA--------T---------GGTTTAC----T-ATG------TCA---GTATCACA--------------------------GTGGAGATCACAATGA-----CTT---GT---AA--CCTCATCAACTGGACGTTATC-----AATACTT------AGGC------TTGCATCAGCGT------------------------------TGAGCTGTGC----------TGCCGGTGTTGACAA------------CTTGT	ATGACTTGTAACCTCATCAACTGGACGTTATCAATACTTAGGCTTGCATCAGCGTTGAGCTGTGCTGCCGGTGTTGACAACTTGT	TAGACATGGTTTACTATGTCAGTATCACAGTGGAGATCACAATGACTTGTAACCTCATCAACTGGACGTTATCAATACTTAGGCTTGCATCAGCGTTGAGCTGTGCTGCCGGTGTTGACAACTTGT	MTCNLINWTLSILRLASALSCAAGVDNLLDMVYYVSITVEITMTCNLINWTLSILRLASALSCAAGVDNL	TRUE
	345870137	RefSeq	NZ_JACEZS010000010.1	58943	60235	+	WP_182218190.1	antiviral reverse transcriptase Drt2	Rugamonas fusca	FT3S	GCF_014042365.1	MQTTREPWFRRRGYLHFDRPVGQAAALTIVSDPVRVAQRSFFPFLDFDILSTKVKWDDDLKRLVRKRKERKVAYASHIDSHIYSYYCQLLSARYEQELTGRGLGDCVLAFRSLGKSNIHFAAEGFAEISRRSNCFVLGLDIRGFFDTLDHKILKSAWMSVLGVGQLSPDHYAVYKAITRFSMVNLDSVLELLGISKNNPRKGRNRLCSPEDFRDKVRPSGMIRANSTGKGIPQGSSISALLSNIYMLEFDCFINEYVAGLGGKYFRYCDDMLFVLPLAAKSTCEAVIKDAISKCQLELQDTKTERRDFVTREGRLVTDKPLQYLGFLFDGERIYLRSASLARYSDRLTRGVHLAKATMRKRNRARVARGEDPRPLFTGNLMRRYTYFGRRNFISYGYRA…	GCTCCACGTAAAGACGTGGAGGTGTGTTACAAGTTGTCAAGTCCGACCGGCAGCGTGATCGCCAGGACGATTGATAGCAGAGCGATGACAGGATTCCGCAAGGATACCTCCAGTAGCATGTGAACATTGTACGTCATTCCTAACATATGCGGCGCGGCCCCTCTTGGGGCGAGATGGTAAGAAGATTACTTGGTTTATCCGGAAGGGCGGTTAGTAGAATGCCGCCATCTTAGCCCTTCCGGTTTGCTAG	TAGGAA--------T---------GACGTAC----A-A--------TGT----TCACATG----------CTA-------------CTGGAGGTATCCTTGC-----------GG---AA--TCCTGTCATCGCTCTGCTATC-----AATCGTC------CTGGCGA---TCACGCTGCCGGT----------------------------------------------------CGGACTTGACAA------------CTTGT	TTGCGGAATCCTGTCATCGCTCTGCTATCAATCGTCCTGGCGATCACGCTGCCGGTCGGACTTGACAACTTGT	TAGGAATGACGTACAATGTTCACATGCTACTGGAGGTATCCTTGCGGAATCCTGTCATCGCTCTGCTATCAATCGTCCTGGCGATCACGCTGCCGGTCGGACTTGACAACTTGT	MRNPVIALLSIVLAITLPVGLDNLLGMTYNVHMLLEVSLRNPVIALLSIVLAITLPVGLDNL	TRUE
	395455217	RefSeq	NZ_JAEHIR010000004.1	186480	187835	+	WP_202007164.1	antiviral reverse transcriptase Drt2	Aeromonas caviae	CN17A0158	GCF_016729055.1	MRYLSPERKLDGHSPLPFRVLHFKAILMLNSNNQWFRSRGYQHFDAPVKLRKASKIVSSPENVSKHAFLPLISYSIESFKVHPNEDGKIVKKPKSRPVSYASHIDSHIYSYYAEKLSQLYERDLASLSLNDSVLAFRALKKSNIDFANDAFEKIKEHGNCTAIAMDISGFFDNLDHDILKSMWSKVLKVERLPSDHFNIFRSLTKYSTVKRDELFDKLKISKNNPRKAGLRLCNIKTFRDVVRSSDLIKTNKSGKGIPQGTSISALLSNIYMLDFDSKIKNIVTSMDGNYYRYCDDMLFIIDSDKRETLVNIVKENIAALKIDINGDKTEIRKFSIAHGIQKSDKPLQYLGFIFDGERKLIRSAALARFSGRMKAGVRLAKKTHSKANLIEEEKGISKT…	GCTTACTTTTTTGGAAAGTAAGGTGTATCACAAGCTGTCAAGTAGAATACGAACCAGAACACTGGCGAGTAGACGACTTGCATAGCCGCAGATGATTAGTAGATTCATATCGAACACTCCTGCGATGATGATAGCATATATCATATCTGACATTCGTGGCCGGCATCATTGATGTTGTGAATGCGTACCTAGTGCGTTACCTAAGCCCGGAGAGGAAACTGGATGGCCACAGTCCTTTACCTTTCCGGGTTTTGCATT	CAGATA--------T---------GATATATG---C----------TAT----CATCATC--GCA---------------------GGAGTGTTCGATATGA-----------AT---CT-ACTAATCATCTGCGGCTATGCA-----AGTCGTC----------------TACTCGCCAGTGTTCTGGTTC---------------------G-------------------TATTCTACTTGACAG------------CTTGT	ATGAATCTACTAATCATCTGCGGCTATGCAAGTCGTCTACTCGCCAGTGTTCTGGTTCGTATTCTACTTGACAGCTTGT	CAGATATGATATATGCTATCATCATCGCAGGAGTGTTCGATATGAATCTACTAATCATCTGCGGCTATGCAAGTCGTCTACTCGCCAGTGTTCTGGTTCGTATTCTACTTGACAGCTTGT	MNLLIICGYASRLLASVLVRILLDSLSDMIYAIIIAGVFDMNLLIICGYASRLLASVLVRILLDSL	TRUE
	413460778	RefSeq	NZ_JAFJYS010000006.1	52806	54209	+	WP_206219033.1	antiviral reverse transcriptase Drt2	Acinetobacter pittii	AC1640	GCF_017162095.1	MLSFNQYQEEIYLKKHQLKASNNSKLKSRVHFDTPLDAHSAFALVSNPEKVSKHWFLPFIGFDQSVRKIRKHNGLTRRISKVRPLRYAANRDGYIYAYYSYLLDKQYENLIKETSLNSSVLAYRSLGKSNVDFAKEVFDWIAQTQGCNVLTIDLSSFFDTLDHEILKKQWQKVNNVERLSQDHYIVFKSLTNYSFMNIEDVLFALGWSDKFNRKRLGEKIPSPLRKKTSAPYQSLDDFRDIRKFRFSGPNGSFKYLIQIPEKIDGKRYGIPQGSPMSAILSNIYMLDFDHYCSELMKEIGGLYKRYCDDIIVLFPESIKIDDIYKSLEKALHEYGGTQLKINPSKVEKIQFINKSGNLTAIDAVTNNYKPLQYLGFIYDGQKVLIRSSSLSNYYRRLIS…	GCCTTTGGAGTAGGTTGCTGCCTAGCTCGCAAAGGGAGATAGTTTGAACTGTCAAACAGTTTGTTAAGAAGTATTGTAATAAGGAACCTAGCCCATAAGGCAATCCAAGGTTTCAACACTAACAATATCATTATCAAGTGGTTTGTAATCATACTACCTCCTATAGTATAGCATGTTAAGTTTAATGCGTTTGTCAAAGTCTTTTTTGACTAAATCTAGTGCTGGGTTTAAGAAATTTTTAGACCAAAGTTTGAAGACTCCGTAAGGGCGTAAAGTGAGACGCGCCACAAGCCCTTACGGATCTGCTAA	TTGACAAA------C---------GCATTAAACTTA-ACA------TGC--TATACTATAG-------------------------GAGGTAGTATGATTACAAACCACT---TG---AT--AATGATATTGTTAGTGTTGAA-----ACCTTGG------ATTGCCT---TATGGGCTAGGTTCCTTATTA---------------CAA---TACTTCTTAA----------CAAACTGTTTGACAG-------------TTCA	ATGATTACAAACCACTTGATAATGATATTGTTAGTGTTGAAACCTTGGATTGCCTTATGGGCTAGGTTCCTTATTACAATACTTCTTAACAAACTGTTTGACAGTTCA	TTGACAAACGCATTAAACTTAACATGCTATACTATAGGAGGTAGTATGATTACAAACCACTTGATAATGATATTGTTAGTGTTGAAACCTTGGATTGCCTTATGGGCTAGGTTCCTTATTACAATACTTCTTAACAAACTGTTTGACAGTTCA	MITNHLIMILLVLKPWIALWARFLITILLNKLFDSSLTNALNLTCYTIGGSMITNHLIMILLVLKPWIALWARFLITILLNKLFDSS	TRUE
	415324546	RefSeq	NZ_CP054854.1	4445125	4446402	+	WP_206865998.1	antiviral reverse transcriptase Drt2	Aeromonas dhakensis	1706-28330	GCF_017310235.1	MMNSENQWFRSRGYLHFDSPVKLRKACQIVKSPLNVAHHAFLPLISYDIHSFKISIDKDGNVQKKIKERPISYASHIDSHIYSYYAELLSNVYEKALHELQLKESVLAFRSLGKSNIDFANTAFEKIKAHGDCTAIAMDISGFFDNLDHVILKSMWCKLLQENSLPNDHFNIYRSLTKSSTVNRDLLYAALKISRNNPKSTGARLCDIKTFRDKIRGLGLIKTNSTGKGIPQGTSISALLSNIYMLDFDKKIKDIVVSISGEYYRYCDDMLFIIDSDKTSELISIVTKSISELKIEINDKKTEVRNFHVHSGVQKCDKPLQYLGFIFDGERKLIRSAALARFSGRMKAGVRLAKKTHQKANLIEEKNGVAKTPLFKKKIYERYSHLSKRNFITYGHKAA…	GCTTACTTATTTAGGAAGTAAGGTGTATCACAAGCTGTCAAGTAGAACGCTCACCAGTACACTGGCTAGCAGACGACTTGCATGGCCGCAGATGGCTAGTAGACTCACGTCGAACACTCCTGCGATGATGGTATCATATATCATATCTGACATTCGTGGCCGACATCATATCGGTGTTGTGAATGCGTATTTAAGTACGTTTGTTAAGCCTGGATTGGGAATCGGATGGCCACAGTCCTTTACCTTTCCGGGTTTTGCAAT	CAGATA--------T---------GATATATG---A----------TAC----CATCATC--GCA---------------------GGAGTGTTCGACGTGA-----------GT---CT-ACTAGCCATCTGCGGCCATGCA-----AGTCGTC----------------TGCTAGCCAGTGTACTGGTGA---------------------G-------------------CGTTCTACTTGACAG------------CTTGT	GTGTTCGACGTGAGTCTACTAGCCATCTGCGGCCATGCAAGTCGTCTGCTAGCCAGTGTACTGGTGAGCGTTCTACTTGACAGCTTGT	CAGATATGATATATGATACCATCATCGCAGGAGTGTTCGACGTGAGTCTACTAGCCATCTGCGGCCATGCAAGTCGTCTGCTAGCCAGTGTACTGGTGAGCGTTCTACTTGACAGCTTGT	MFDVSLLAICGHASRLLASVLVSVLLDSLSDMIYDTIIAGVFDVSLLAICGHASRLLASVLVSVLLDSL	TRUE
	421483719	INSDC	BORO01000003.1	168938	170110	-	GIO22268.1	hypothetical protein	Oceanobacillus sp. J11TS1	J11TS1	GCA_018333215.1	MHFEIKFQKYSRKEKQPKEKVRKIFYASHIDSFIYKYYGDKLNDHYNSVVNELGINEVATAYRNNLSGKSNINFAKEVIDFIKVQKSAYVFVADFTNFFDTLDHRYLKEKIRYVLKKDTLPDDYYNVFKNITRFSYFIKDTIEAELKTKYTESEIKNSYKYFTEEEFRAFKHKNIYKNSKSYGIPQGAGISSVCSNIYLLDFDEKIQKYVKEQKGLYRRYCDDLIIVIPIKGDVQDYNYQIYQKVVDDIKEQIPNLEIQPEKTGNYFYANNQITDLEFNKTKLDYLGFSFNGKEVRIREKSLFKYYTRAYRKVRVCNRKSKEFGRKSYRRELYKNYSHLGKSKKGHGNFISYAERAQKIFDEDSKTVNLMHTQVKNHWKKIKLRLDDPKT	GCCTCATAAAAGTAGTTATGAGGGAAATTGGTGAATTTCTGTCAAGCTTTATCTCAATTGTAATCACAAGGCTGACCCAGCTAATTACAATCGATAACGCTTCTGAATAACTTGGCATTTGGATACCTCCAATCGTCATAATCAACCAATTCAATATACTAATTATAGTATAAGCTATTAGTGCATTTAGTAGCCTCTTTATAGGCTAGCAATGGTCTATAATTTGAAAGGAGAGTATGCTTGCAAGGGTTCTTTGATAGAGTAATAGGCTACAATTACATACCCTTGCTAGCTCTGCCAA	TATAAT--------T---------AGTATATTG--A-ATT------GGT---TGATTATG----ACGA------------------TTGGAGGTA--------------T---CC-------AAATGCCAAGTTATTC----------AGAAGCG------TTATCGA---TTGTAATTAGCTGGGTCAGCC-------TT-------GT---GATTACAATT--------GAGATAAAGCTTGACAGA-----------AATTC	ATGCCAAGTTATTCAGAAGCGTTATCGATTGTAATTAGCTGGGTCAGCCTTGTGATTACAATTGAGATAAAGCTTGACAGAAATTC	TATAATTAGTATATTGAATTGGTTGATTATGACGATTGGAGGTATCCAAATGCCAAGTTATTCAGAAGCGTTATCGATTGTAATTAGCTGGGTCAGCCTTGTGATTACAATTGAGATAAAGCTTGACAGAAATTC	MPSYSEALSIVISWVSLVITIEIKLDRNSIISILNWLIMTIGGIQMPSYSEALSIVISWVSLVITIEIKLDRN	TRUE
	426427828	RefSeq	NZ_JAGIQD010000041.1	25071	26342	-	WP_209929074.1	antiviral reverse transcriptase Drt2	Burkholderia sp. CpTa8-5	CpTa8-5	GCF_017815045.1	MSEPAEWFKRRKYLHFDLPISEPAAVAITGNPTVVARHAFYPFIQFTVKSRKVKWDKLTKRLMTSEKERPVSYASHVDSHIYAFYASILSQHYEDYLKEAGYQSSVLAFRKLGKSNIEFAKDAFDAIKKMGGADVIAADISDFFGSLNHKILKESWAKILKAKELPSDHYNVFKSLTLFTWVNKNNLYKCLGISIHNPRGFGARICEPDIFRTVVRKLGLIQRNATGRGIPQGSPISALLSNIYMTDFDQAMWTSIASMGGKYFRYCDDMLIIAPEGKGKEFMQLARELADLYALPLHPKKTEERFFTSSSGKLLADKPLQYLGFVFDGQQVSLRSASLARYSDRMRRGVRLARVTMHSRNTLRVERGESPRPLYKGKLYRRYSYLGRRNFVSYAIRAA…	GCTCATCGGATTTGCCGATGAGGAAAGTGACAGGTTGTCAAGCCACGCGAATCCGCTCCATGAGCTGAGACGCAACGCGGACAACACGTAGAACAGGACTTCCGTCATACGGACCTCTACGATGATACTGCCATGATACTGCATTTCTAACATTTAGCGGCCAAAGCTCAGTTTTCGGACTGAGTGAGATAATGTGAAGAACATTGTTGTATATCCGGGGAGGCGGTTACTGGAATGCCGCCAACCATCGCCTCCCCGGTTTGCTAG	TAGAAA--------T---------GCAGTATC---A----------TGG----CAGTATC---ATC--------------------GTAGAGGTCCGTATGA------CG---GA-------AGTCCTGTTCTACGTGTTGTC-----CGCGTT-------GCGTCTC---AGCTCATGGAGCGGATT---------------------------------------------CGCGTGGCTTGACAA------------CCTGT	ATGACGGAAGTCCTGTTCTACGTGTTGTCCGCGTTGCGTCTCAGCTCATGGAGCGGATTCGCGTGGCTTGACAACCTGT	TAGAAATGCAGTATCATGGCAGTATCATCGTAGAGGTCCGTATGACGGAAGTCCTGTTCTACGTGTTGTCCGCGTTGCGTCTCAGCTCATGGAGCGGATTCGCGTGGCTTGACAACCTGT	MTEVLFYVLSALRLSSWSGFAWLDNLLEMQYHGSIIVEVRMTEVLFYVLSALRLSSWSGFAWLDNL	TRUE
	474865183	RefSeq	NZ_JAACMW010000009.1	41577	42854	-	WP_219326927.1	antiviral reverse transcriptase Drt2	Aeromonas dhakensis	IF_2	GCF_019348645.1	MMNSENQWFRSRGYLHFDSPVKLRKACQIVKSPLNVAHHAFLPLISYDIHSFKISIDKDGNVQKKIKERPISYASHIDSHIYSYYAELLSNVYEKALHELQLKESVLAFRSLGKSNIDFANTAFEKIKAHGDCTAIAMDISGFFDNLDHVILKSMWCKLLQENSLPNDHFNIYRSLTKSSTVNRDLLYAALKISRNNPKSTGARLCDIKTFRDKIRGLGLIKTNSTGKGIPQGTSISALLSNIYMLDFDKKIKDIVVSISGEYYRYCDDMLFIIDSDKTSELISIVTKSISELKIEINDKKTEVRNFHVYSGVQKCDKPLQYLGFIFDGERKLIRSAALARFSGRMKAGVRLAKKTHQKANLIEEKNGVAKTPLFKKKIYERYSHLSKRNFITYGHKAA…	GCTTACTTATTTAGGAAGTAAGGTGTATCACAAGCTGTCAAGTAGAACGCTCACCAGTACACTGGCTAGCAGACGACTTGCATGGCCGCAGATGGCTAGTAGACTCACGTCGAACACTCCTGCGATGATGGTATCATATATCATATCTGACATTCGTGGCCGACATCATATCGGTGTTGTGAATGCGTATTTAAGTACGTTTGTTAAGCCCGGATTGGGAATCGGATGGACACAGTCCTTTACCTTTCCGGGTTTTGCAAT	CAGATA--------T---------GATATATG---A----------TAC----CATCATC--GCA---------------------GGAGTGTTCGACGTGA-----------GT---CT-ACTAGCCATCTGCGGCCATGCA-----AGTCGTC----------------TGCTAGCCAGTGTACTGGTGA---------------------G-------------------CGTTCTACTTGACAG------------CTTGT	GTGTTCGACGTGAGTCTACTAGCCATCTGCGGCCATGCAAGTCGTCTGCTAGCCAGTGTACTGGTGAGCGTTCTACTTGACAGCTTGT	CAGATATGATATATGATACCATCATCGCAGGAGTGTTCGACGTGAGTCTACTAGCCATCTGCGGCCATGCAAGTCGTCTGCTAGCCAGTGTACTGGTGAGCGTTCTACTTGACAGCTTGT	MFDVSLLAICGHASRLLASVLVSVLLDSLSDMIYDTIIAGVFDVSLLAICGHASRLLASVLVSVLLDSL	TRUE
	482102938	RefSeq	NZ_JAIELE010000013.1	20268	21551	-	WP_273301833.1	antiviral reverse transcriptase Drt2	Sphingomonas ursincola	NA	GCF_019753245.1	MKRVKKDGWYLSRGYSHFDHPLSFDAAAKIVKNPRRVASHSFLPLVSFTDVKRQFRTDNSDKTIPRKQRRKIVKSKRREIKYASHVDSAIFSYYAYLLQERYEPLIRLEGLNKSIIGYRSGLGSNIDLAADAFAEIAHRGDVVALCFDIENFFPSILHSSLKAALCEILGVPVLSADWYAVFKNVCSYADVELKDLALQEGFDPKDPPFPLVSDISSALLRSRSSKIIKKNSTNKAVPQGTPISAVFANVSMLPLDRAMHRWCLGISGSYRRYSDDIMLLVPPGFELEAEQKLISEACALSLIVNAAKTEVSRFYLANGIQKCDIPVQYLGFIFDGDRVRLRDRALSRYYRRMTYATRQSVRGAGIAGKLASQAHKRSLFRDFTHLGTRNFYTYAKRAH…	GCCCGATGCGTAGGCGTCGGGGGAAGAGGTTACTCCTGTCAACTGTTATAATTCCATGAGGAATTTGGCGATTGATAGGACCGATGCGACGATCGACATGATCTCCGCGATTCGGCCCTGGGTGCTTACTTCATTATAGCGCACTGCGTTTCATGCGACGCGGAACGACTGTCAGATGACATGCTGGCATGGTTTGAGGCGGATCAAAGTTGTTTCGGGGAAGGATTAGGAGGACGCGTTCCTTTGCCTTCCCCGACTTGCTGT	TATAA---------T---------GAAGTAAG--CA-CCC------AGG---GCCGAATC--------------------------GCGGAGATCAT----------------GT---C---GATCGTCGCATCGGTCCTATC-----AATCGCC----AAAT--------TCCTCATG----------------------------------GAAT----------------TATAACAGTTGACAG------------GAGTA	TTGACAGGAGTA	TATAATGAAGTAAGCACCCAGGGCCGAATCGCGGAGATCATGTCGATCGTCGCATCGGTCCTATCAATCGCCAAATTCCTCATGGAATTATAACAGTTGACAGGAGTA	MTGVYNEVSTQGRIAEIMSIVASVLSIAKFLMEL*QLTGV	TRUE
	485437442	RefSeq	NZ_CAJZAU010000145.1	144911	146182	+	WP_224032573.1	antiviral reverse transcriptase Drt2	Paraburkholderia caribensis	NA	GCF_914492705.1	MSESEGWYKRRRYLHFDLPISEKAATVIAGNPEIVRRHAFYPFIRFAVKSHKIKWDKTVKKLVVTPKERPVSYAAHVDSHIYAYYASILSERYETYLKSVPYQPSVLAFRKLGKSNIEFAKEAFDAIKAMGGADVLAADFSDFFGNLDHQILKRTWSTILDVKALPEDHYNVFKSLTKFTWVDKRNLYKVLGISPYNPRSSGARICEPDTFRSIVRGLGLIERNKSAIGIPQGSPISALLSNIYMIGFDQAMWTAITASGGKYFRYCDDMLIIAPEGKGKDYMKLAEELAALHRLPLHPKKTEERFFTSVSGKLTANKPLQYLGFVFDGQQVSLRSASLARYSERMRRGVRLARVTMGVRNELRVGRGEVPTPLYKGKLYKRYSYLGRRNFISYAHRAA…	GCTTATCGGAGTTTGCCGTTAAGGAAAGTGACAGGTTGTCAAGCGCCGCGAATCCGCTCCACGAGCAGAGACGCAAAGCTGACAACGCGTAGAACAGGATTTCCGTCATACGGACCTCTACGTTGATGCTGACATGATATTGCATTTCTAATATTTAGCGGCCAAAGCCCAGGCTTTTGTCTGGGTGAGATAATGTGAAGAACATTGCTGTATATCCGGGGAGGCGCTTTATTGGATTGCCGCCAACCATCGTCTCCCCGGTTTGCTAG	TAGAAA--------T---------GCAATATC---A----------TGT----CAGCATC---AAC--------------------GTAGAGGTCCGTATGA------CG---GA-------AATCCTGTTCTACGCGTTGTC-----AGCTTT-------GCGTCTC---TGCTCGTGGAGCGGATT---------------------------------------------CGCGGCGCTTGACAA------------CCTGT	ATGACGGAAATCCTGTTCTACGCGTTGTCAGCTTTGCGTCTCTGCTCGTGGAGCGGATTCGCGGCGCTTGACAACCTGT	TAGAAATGCAATATCATGTCAGCATCAACGTAGAGGTCCGTATGACGGAAATCCTGTTCTACGCGTTGTCAGCTTTGCGTCTCTGCTCGTGGAGCGGATTCGCGGCGCTTGACAACCTGT	MTEILFYALSALRLCSWSGFAALDNLLEMQYHVSINVEVRMTEILFYALSALRLCSWSGFAALDNL	TRUE
	541228974	RefSeq	NZ_JADZHA010000017.1	75840	76754	+	WP_243879900.1	antiviral reverse transcriptase Drt2	Shewanella algae	A57	GCF_017580185.1	MSSNYPLWYRSRGYLHFDLPVSFKKAKCLVTNPNLVSKHAFFPLISYVVESKKISKNRTTRKINVALKERPIAYSSHIDSHIYAFYADLLSEKYENKLKSAGLSECVLAFRGLRKSNIDFAHEAFQQIKAMGECSAVALDFSKFFERLDHQIIKQSWINLLGEKRLPNDHFNVFKSITKFSQVDKIELYKKLDISLNNPKKDRDRVCSVQDFRDVVRKGKLIKTNKNSFGIPQGSPISALLSNIYMFDFDSEMKRYMDIHGGKYYRYCDDMLFIVPSQLKNNVAGYAQERVKQLKVSINHKKQS	GCTTTTGATAGCGACTTGAGTCGTTGATCAAAAGGTGTCTAACAGGTTGTCAAGTTCTATAGGGACGCCAATAAGGCTAACTGAGACGAACCACGACAGGAACTGGAATAGGGTCTTCATAGATACCTCCACGGTGATAGTTATATCGTAACTCATTTCTAACATGACGCGGCTAGGGTTTTCGAACTCTTAGATGGTTGTTTTAACAACTTAGTTAAGCCGAGGTAAGACGTAAGGAATTGCCGCAGTTCTAAGTCTGCCTCGGTTTTGCTAG	TAGAAA--------T---------GAGTTAC----G---A------TAT----AACTATC---------ACC--------------GTGGAGGTATCTATGA-------A---GA---------------CCCTATTCCAGT--------TCCTG------TCGTGGT----TCGTCTCAGTTAGCCTTATT----------------GG----CGTCCCT------------ATAGA-ACTTGACAA------------CCTGT	ATGAAGACCCTATTCCAGTTCCTGTCGTGGTTCGTCTCAGTTAGCCTTATTGGCGTCCCTATAGAACTTGACAACCTGT	TAGAAATGAGTTACGATATAACTATCACCGTGGAGGTATCTATGAAGACCCTATTCCAGTTCCTGTCGTGGTTCGTCTCAGTTAGCCTTATTGGCGTCCCTATAGAACTTGACAACCTGT	MKTLFQFLSWFVSVSLIGVPIELDNLLEMSYDITITVEVSMKTLFQFLSWFVSVSLIGVPIELDNL	TRUE
	564713932	RefSeq	NZ_CP098803.1	2947597	2948397	+	WP_254958065.1	hypothetical protein	Rhizobium anhuiense bv. trifolii	T24	GCF_024346605.1	MKPWTPTVRRYPHFDPVISVDEAAAIATNPTQVAKHTFYPFLKYNEGWTAFAKKGTFGRRKDRPIRYAARLDSCIFSYYRYLLSEPYEEKLLAEGLANSVIAYRRILKSNGRGGQSNVEFALSAVDAIRSLGNCCTLALDISSFFESLDHVRLREVWGDLLGVSRLPEDHFRVYQAITRYAYVELEEAYERLGFYGEKKDRHGKTRLGYLRSLKEMPVQLCDGRSFRAKIASDGGPLDNQNKQGGHGRSARRTTFRSSRKRLSAGI	GGTATTCCCGAGGGGACGGAGAATAGCTTGAAGCTGTCAAGCCCGAAAGCTGCCAGCAGTATTGCTACGATGTCCATCAGGACCTCCATGCGTATCTGGACGCCCACGGTGCATGAAGAGCAATTCTTCATACAGCCAATATAGTCCATTATCTCGACTAAATGTGCCGTAGGGTTTCCAGGCCCGTTCTAAACAGTCGGGGGCGAGAGGTTAACCGGAAGCACAACGGTTCT	TCGAGATA-----AT---------GGACTAT----A---T------TGG----CTGTATG-------AAGAAT-------------TGCTCTTCATGCACC--------G---TG----G--GCGTCCAGA-------------------TACGC------ATGGAGG---TCCTGATGGACATCGTAGCAA----------------TAC--TGCTGGCAGC----------TTTCGGGCTTGACAG------------CTTCA	ATGGAGGTCCTGATGGACATCGTAGCAATACTGCTGGCAGCTTTCGGGCTTGACAGCTTCA	TCGAGATAATGGACTATATTGGCTGTATGAAGAATTGCTCTTCATGCACCGTGGGCGTCCAGATACGCATGGAGGTCCTGATGGACATCGTAGCAATACTGCTGGCAGCTTTCGGGCTTGACAGCTTCA	MEVLMDIVAILLAAFGLDSFIEIMDYIGCMKNCSSCTVGVQIRMEVLMDIVAILLAAFGLDSF	TRUE
	25544744	RefSeq	NZ_AGQV01000004.1	17474	18502	-	WP_008851639.1	reverse transcriptase domain-containing protein	Gluconobacter morbifer G707	G707	GCF_000234355.1	MRWPDVLPPFATVVMSSDFRFERSDLKQYPHFDAPIALKEIHHLVTNPERVASNSFYPFFMYFKEWQPFRLKAAGRPEKKQRPIRYGARRDAYIFSYYRQILSDLYEKKLIEYGIEDCPVAYRKIKKKSGGGKCNIDFAKDAFDEIDRLKDCLVICLDIKGYFESLDHNLIKKVWCELLNVKQLPKDHYAVFKNITKYRYVDQRAVYKRLGFFGIVDSKKPSIEGHVKDIPKQLCSPSDFRNKICGKDKSFGPSLIEKNEFHYGIPQGAPISDIIANFYLMKFDKTLNEYAQRKGGKYIRYSDDILLIIPGGTENLHEAVNLAIEDIKKYGDEIEIKKVKHV	TGGTGCCGCTAGGGCATTCAGTTTCGTGTTTACACTGTCAAGGTTTCCTGAGTGAACTTTCATAAAGATTTCCATAACTGGAACTCCGATTGTTAACCACCAGCGTGCTTTGCCAGCATACCGGCAATACATAATTGCCAACTGTATGATAACATACACGACTACGTCGAAGATAAACGCAACCGTCTGAACAGCGGGGGCGGGACTGTTAAGGGTTATGCGTTGGCCTGAT	TCGACGTA-----GT---------CGTGTAT----G---T------TAT----CATACAG-------TTGGCA-------------ATTATGTATTGCCGG--------T---AT----G--CTGGCAAAGCACGCTGGTGG-------TTAACA------ATCGGAGTTCCAGTTATGGAAATCTTTATG-------------------A--AAGTTCACTC----------AGGAAACCTTGACAG------------TGTAA	ATGTATTGCCGGTATGCTGGCAAAGCACGCTGGTGGTTAACAATCGGAGTTCCAGTTATGGAAATCTTTATGAAAGTTCACTCAGGAAACCTTGACAGTGTAA	TCGACGTAGTCGTGTATGTTATCATACAGTTGGCAATTATGTATTGCCGGTATGCTGGCAAAGCACGCTGGTGGTTAACAATCGGAGTTCCAGTTATGGAAATCTTTATGAAAGTTCACTCAGGAAACCTTGACAGTGTAA	MYCRYAGKARWWLTIGVPVMEIFMKVHSGNLDSVIDVVVYVIIQLAIMYCRYAGKARWWLTIGVPVMEIFMKVHSGNLDSV	TRUE
	33597367	RefSeq	NZ_PVMY01000026.1	45158	46444	+	WP_015386577.1	antiviral reverse transcriptase Drt2	Cronobacter sakazakii	MOD1_LR745	GCF_002993205.1	MESRDNPWFKRRGYLHFDKPISENHALNIVTNPNLVARHSFLPFITFTSTTFKVQKDKATDTINKISKTRPIAYSSHVDSHIYSYYASILNDLYEKELLARGIPDCVLAFRTLNKSNIEFAHEAFEQIKLRGNCSAVALDLSKFFDTLDHSLLKGAWCSLLSTNELPQDHYAVFKSLTKFSKVDRNEVYDLIGISKNNAKHTKTIRKQICSFDDFRNKVRKSNLIISNKAGFGIPQGSPISALLSNIYMLDFDTEINKYISSLGGKYFRYCDDMLFIVPSSEKNNVAGEAEKRLFKLKVSLNIKKTEIRDFFVTPLKIKCDKPLQYLGFIFDGHNIFLRSSSLSRYSDRMKRGVRLAKATMKRKNKIRKTKGLSKKNLFKEKIYARYSHVGRRNFLTYG…	GCCCTATGTGTAGGCATAGGGGTGATGTACAGTTTGTCAACTTCCGGATAGCGCACTTCGCTGCACACCGCCCAGAGGCTGACCAACAAGTGGATGATGCTCACAACGGTCTCCATGATACTCGTTACATTATACAGTGTTTCTAACATTTGCGGTGAAATGCACTTTGGATTCTTTTGAGTACCTAGTGTATGAGAAGGTTGGATAAAGACCACTTTGTTAAGCCGGGGCGATGTTTTTCTGAATGACCGCAGTTCAAAATCGCCCCGGTTTCACAAT	TAGAAA--------C---------ACTGTAT----A-ATG------TAA---CGAGTATC--------------------------ATGGAGACCGTTGTGA-----------GC---AT--CATCCACTTGTTGGTCAGCC------TCTGGGC----GGTGTGCAG---CGAAGTGCG----------------------------------------CTA----------TCCGGAAGTTGACAA------------ACTGT	GTGAGCATCATCCACTTGTTGGTCAGCCTCTGGGCGGTGTGCAGCGAAGTGCGCTATCCGGAAGTTGACAAACTGT	TAGAAACACTGTATAATGTAACGAGTATCATGGAGACCGTTGTGAGCATCATCCACTTGTTGGTCAGCCTCTGGGCGGTGTGCAGCGAAGTGCGCTATCCGGAAGTTGACAAACTGT	MSIIHLLVSLWAVCSEVRYPEVDKLLETLYNVTSIMETVVSIIHLLVSLWAVCSEVRYPEVDKL	TRUE
	34883861	RefSeq	NZ_CANRWT010000006.1	64359	65687	-	WP_004040485.1	reverse transcriptase/maturase family protein	Lactobacillus intestinalis	NA	GCF_947643625.1	MDKDTWFNNKKIIQKSKKSYAHFDLRTNITKVRNYITQPEKIAHHGFYPFIKYKLVYKKFSKEKGKEYVKERIICYAAHIDRCIYQYYSALLNEKYNLRLKQEGINLIPVAYRTNLHCNNIEIFHNIVKFIKNQSSCYIMIGDFTDFFDKIDHLYLKKQLCNLLEVNTLTQDYYAIFKSVTQYNSWELKDILNLNHLKNTKADVKKLNTKNRILSRKLFKMYRKHIHCNKSGKGIPQGSPISACLANIYMLELDKKINDFVQSRGGMYRRYSDDFVIILPIQSQTQQDIEEIITLFDKWKKEGILELQSEKTQVFKLNKKNHLKNIGHLFIPKLNESKHKINFLGFSFDGKQVVIRDKAISKYYYRMRHKAIGIARKYNRKNGYKGSDKLYRLYSERGE…	GCATTACGATAAAAAGACGTAATGGAAAAGGATTGTTGTCAATGCTGTTATGCCGAATTTATTCATAAATTCTAGATTCAGTTCGACAACTAATCGGCGCAGATCTACGCCTTGGAATAACTTATAGGTAGTGATTATACAGATATTCAACAATATTAAGCTGGTTATCATGTGCGCGCCTCCTTCTAA	-------------------------TTAGAAG---G-AGG------CGC----GCACATG----ATAACCAGCTTAATA-TTGTTGAATATCTGTATAATCA-------C---TA----C--CTATAAGTTATTCCAAGGCGT-----AGATCTG------CGCCGAT---TAGTTGTCGAACTGAATCTAGAATTTA-------TGAAT---AAATTCGGCA----------TAACAGCATTGACA---------------ACA	ATGAATAAATTCGGCATAACAGCATTGACAACA	TTAGAAGGAGGCGCGCACATGATAACCAGCTTAATATTGTTGAATATCTGTATAATCACTACCTATAAGTTATTCCAAGGCGTAGATCTGCGCCGATTAGTTGTCGAACTGAATCTAGAATTTATGAATAAATTCGGCATAACAGCATTGACAACA	MNKFGITALTTLEGGAHMITSLILLNICIITTYKLFQGVDLRRLVVELNLEFMNKFGITALTT	TRUE
	37367763	RefSeq	NZ_AIDF02000034.1	35273	36583	-	WP_016790880.1	antiviral reverse transcriptase Drt2	Vibrio cyclitrophicus FF160	FF160	GCF_000256605.2	MKNTTEHPWFTKRNYLHFDIPVSVHKAERIASEPKTVARHAFFPFISYSFQLTKLDRDTSTGKLYRKPKPRGVAYSSHVDSHIYAFYASQLSTLYEKKIEKLGLHESVLAFRKLDGKSNIHFADDAFKHISKFEDCSVIALDFSKFFDTLDHQILKEEWRKLLGEDCLPKDHYNVFRSLTKFSTVDKCALFDLFDISQYNPKANGRNRVCSPSEFRQKVRASGLIEQNPNGMMGIPQGSPISALLSNIYMLNFDAQMKSYVDSVEGKYFRYCDDMLFIVPSEHRDMIEKLANSKVTALKVKINSDKTEIRDFRIHDGKLSSFDEHGKQKPLQYLGFLFDGHSIFLRSTALARYSEKMKGGVKLAKKTMEKENRIRRDKGEPEQTYLYKRKLHKLYTARG…	GCTTTACGCGAAAGGCGTGAAGGGCTGTGNNNNNNNNNNAGATTGCCATTGTATAGTCTCCATCGCAGATTACATTATATATCATTTCTAACAGATTGTCAATGCCTTTATCCTTGCAGAGCCAAGATAAACACATTGTCATGAAGCGTAAGATTGCCATTGTATAGTCTCCATCGCAGATTACATTATATATCATTTCTAATAGATCGCGGCGTGTGCCTTTAGGGGCCAGATGATTGGTTAGGCCAGTTAGTTAAAGCCCAAAGGGATACACGGAAAGGCCGCATGTCCACTCCCTTTGGGTTTTGCTAG	TAGAAA--------T---------GATATATA---ATGTAA-----TCT--GCGATGGAG----ACTATACA--------------ATGGCAATCTTACGCT----TCAT---GA---CA-ATGTGTTTATCTTGGCTCTGCAAG---GATAAAG----GCATTGACA---ATCTGTTAGAAATGATATATA----------------AT---GTAATCTGCG----------ATGGAGACTATACAAT--------GGCAATCT	ATGGCAATCTTACGCTTCATGACAATGTGTTTATCTTGGCTCTGCAAGGATAAAGGCATTGACAATCTGTTAGAAATGATATATAATGTAATCTGCGATGGAGACTATACAATGGCAATCT	TAGAAATGATATATAATGTAATCTGCGATGGAGACTATACAATGGCAATCTTACGCTTCATGACAATGTGTTTATCTTGGCTCTGCAAGGATAAAGGCATTGACAATCTGTTAGAAATGATATATAATGTAATCTGCGATGGAGACTATACAATGGCAATCT	MAILRFMTMCLSWLCKDKGIDNLLEMIYNVICDGDYTMAILEMIYNVICDGDYTMAILRFMTMCLSWLCKDKGIDNLLEMIYNVICDGDYTMAI	TRUE
	47298572	RefSeq	NZ_JAKNOT010000083.1	46404	47714	-	WP_029850663.1	antiviral reverse transcriptase Drt2	Vibrio fluvialis	PV4	GCF_022290215.1	MKNTSCPFWYTKRNYLHFDVPVSVKKAEKIATSSSSVAKHAFFPFISYSFQLTKLDRDTSTGKLYRKPKPRGVAYSSHVDSHIYAYYASQLSSLYEQKIEESDLHESVLAFRKLNGKSNIHFADDAFNYIRQMKECSAIALDFSKFFDTLDHRILKEEWSKLLQVKHLPKDHYNVFRSLTKFSIVERDELFKTFGISQYNPKANGRNRVCTPIEFREKVRGCGLIKSNPNGAMGIPQGSPISALLSNIYMFSFDEHMKNYVDSFGGKYFRYCDDMLFIVPSDHRDMVETLANSKIKALKVKINSDKTEIRDFRFQNDMLCSFDESGKQKPLQYLGFLFDGNSIFLRSTALARYSEKMKGGVKLAKKTMEKENRIRKSKGEPEQDQLYKRKLHRLYSFRG…	GCTTCACGCAAAAGGTGTGGAGGGCTGTGACAGATTGTCAATGTATTTATCCTTGCAGAGCCAAGATAAACACATCGTCATGAAGCGTAAGATTAACATCGTATAGTCTCCATCGCAGATTACATTATATATCATTTCTAATAGATCGCGGCGAGTGCCTCTCGGGGCCAGATGATTGGTTAGGCCAGTTAGTTAAAGCCCAAGAGGATATACGGAAAGGCCGCATGTCCACTTCTCTTGGGTTTTGCTAG	TAGAAA--------T---------GATATAT----A---A------TGT----AATCTGC--------------------------GATGGAGACTATACGA-------T---GT---------------------TAATCTT-----ACGCTTC------ATGACGA---TGTGTTTATCTTGGCTCTGCA----------------AG---GA------------------TAAATACATTGACAA------------TCTGT	ATGTTAATCTTACGCTTCATGACGATGTGTTTATCTTGGCTCTGCAAGGATAAATACATTGACAATCTGT	TAGAAATGATATATAATGTAATCTGCGATGGAGACTATACGATGTTAATCTTACGCTTCATGACGATGTGTTTATCTTGGCTCTGCAAGGATAAATACATTGACAATCTGT	MLILRFMTMCLSWLCKDKYIDNLLEMIYNVICDGDYTMLILRFMTMCLSWLCKDKYIDNL	TRUE
	47977908	INSDC	KI973134.1	406623	407912	+	EUL62753.1	hypothetical protein	Enterobacter hormaechei	UCI 35	GCA_000534195.1	MESREHPWFRKRGYLHFDKPISIEHALDIVTNPRAVAAHSFLPFITFTSTTYKVQKDKGTNAINKTLKERPIAYSSHVDSHIYSYYAATLNELYENALQIHGISKNVLAFRSLSKSNIEFAYDAFQEIKKRGECSAVALDLSKFFDTLDHSFLKDAWCRLLSTDKLPEDHYAVFKAITKYSKVDKEKVYDLMGIPKNNARYTKKTRKQICSFVDFRDKVRKNALIISNKANFGIPQGSPISALLSNIYMLNFDIEMKDYVATLGGEYFRYCDDMLFIVPQSAKNNVAGEAEKRLNKLKVSLNTKKTEIREFSFASKKIKCDKPLQYLGFVFDGQNIFLRSSSLSRYSDRMKRGVRLAKATMKRKNNIRKHKGLAKKELFKEKIYARYAHVGKRNFLTYG…	GCCCTAAGCACAAGGCTTAGGGGTGATGTACAGTTTGTCAACTCTCGGACAGCGACCTTCGCTGAATACCTCCCAGAGGCTGATTAACAGGTGGACGATGCTCATAACGGTCTCCATGATACTGATTACATTATACAGTGTTTCTAACATTTGCGGTGAAATGCACTTAGCCTACTTGTAGTGCTATGTGTATGAGAAGGTTGGATAAAGACCACTTTGTTAAGCCGGGGCAATGTTTTTCTGAACGACCGCAGTTCGAAATTGCCCCGGTTTCACAAT	TAGAAA--------C---------ACTGTAT----A-ATG------TAA---TCAGTATC--------------------------ATGGAGACCGTTATGA-----------GC---AT--CGTCCACCTGTTAATCAGCC------TCTGGGA----GGTATTCAG---CGAAGGTCG----------------------------------------CTG----------TCCGAGAGTTGACAA------------ACTGT	ATGAGCATCGTCCACCTGTTAATCAGCCTCTGGGAGGTATTCAGCGAAGGTCGCTGTCCGAGAGTTGACAAACTGT	TAGAAACACTGTATAATGTAATCAGTATCATGGAGACCGTTATGAGCATCGTCCACCTGTTAATCAGCCTCTGGGAGGTATTCAGCGAAGGTCGCTGTCCGAGAGTTGACAAACTGT	MSIVHLLISLWEVFSEGRCPRVDKLLETLYNVISIMETVMSIVHLLISLWEVFSEGRCPRVDKL	TRUE
	51544439	INSDC	BAYS01000013.1	63607	64281	-	GAJ77351.1	hypothetical protein	Vibrio sp. JCM 18905	JCM 18905	GCA_000695055.1	MQHLLPDTHFSPFISYSFQLTKLDRDRSTGKLYRKPKPRGVAYSSHIDSHIYAYYASQLSSLYEHKVEKFGLHESVLAFRKLDGKSNIHFADDAFNYIRENGECSVIALDFSKFFDTLDHKILKEEWSKLLQVNSLPKDHYNVFRSLTKFSTVDRDELFKVFEISQYNPKANGRNRVCNPTEFREKVRGSGLIKPNPNGAMGIPQGSPISALLSNIYMSHLMNT	GCTTCACGCGAAAGGCGTGGAGGGCTGTGACAGATTGTCAATGTATTTATCCTTGCAGAGCCAAGATAAACACATCGTCATGAAGCGTAAGATTAACATCGTATAGTCTCCATCGCAGATTACATTATACATCATTTCTAATAGATCGCGGCGAGTGCCTTTCGGGGGGGCCAGATGATTGGTTAGGCCAGTTAGTTAAAGCCCAAGAGGATATTCGGAAAGGCCGCATGTCCACTCCTCTTGGGTTTTGCTAG	TAGAAA--------T---------GATGTAT----A---A------TGT----AATCTGC--------------------------GATGGAGACTATACGA-------T---GT---------------------TAATCTT-----ACGCTTC------ATGACGA---TGTGTTTATCTTGGCTCTGCA----------------AG---GA------------------TAAATACATTGACAA------------TCTGT	ATGTTAATCTTACGCTTCATGACGATGTGTTTATCTTGGCTCTGCAAGGATAAATACATTGACAATCTGT	TAGAAATGATGTATAATGTAATCTGCGATGGAGACTATACGATGTTAATCTTACGCTTCATGACGATGTGTTTATCTTGGCTCTGCAAGGATAAATACATTGACAATCTGT	MLILRFMTMCLSWLCKDKYIDNLLEMMYNVICDGDYTMLILRFMTMCLSWLCKDKYIDNL	TRUE
	55332917	RefSeq	NZ_AWNK01000020.1	2627	3904	+	WP_027390576.1	antiviral reverse transcriptase Drt2	Chrysiogenes arsenatis DSM 11915	DSM 11915	GCF_000469585.1	MRKEKYPWYRNRNYLHFDPAVGFIQAHQLVTDPNRVSSHAFYPLISYQITTEKFKRDSETKLLKRHPKSRDIAYAAHLDSHIYSYYSWQLGQLYEKELKARRIDDHVLAFRALSKSNIDFAAEVFESIRAKGNCSAVAMDIKGFFDNLDHDYLKLAWALILKDVKLPSDHYAVFKSLTRFSTVDRDALFETLEISKHNPRFGRHRICSAREFREKVRCGGLITQNKTGKGIPQGTPISALLSNIYMIEFDQLMCSKMTLIGGDYYRYCDDMLFIVPTEKRDEVAGEVQKEIQKLKISINPEKTELRTFTVAAGTQSADKPLQYLGFTFDGQRVLIRSAALARYSERMKRGVKMAKATMRKRNSIKSSRGEDQKPLFKRQLYQRYSHLGKTNFLRYGYRA…	GCTCAGTGCGGTAGGTGCTGAGGTGTGTCACAGGTTGTCAAGCGTAATTATTGGCGTGCCTCCGAGGTATACTGAGAATATTGACAACACCACGCATGCGAGAATCTTCATGGATACCTCCATCGTGAGAGTGATACAAGTATTATAAATCATTTCTAGCAGACGCGGCGTGGCTCTTCTGTTCGCAGGAGGGTGAGATGGTGTGAGAAAGGCCACTTGGCTTAGCCGGATGGAGGCTGTGAGATAGCCGCAGTCTTATGCCCCATCCGGTTTGCTGT	TAGAAA--------T---------GATTTAT----A-ATACTT--GTAT----CACTCTC----ACG-------------------ATGGAGGTATCCATGA-------A---GA---TT--CTCGCATG------------------CGTGGTG------TTGTCAA---TATTCTCAGTATACCTCGGAG---------------------GCACGCCAAT----------AATTACGCTTGACAA------------CCTGT	ATGGAGGTATCCATGAAGATTCTCGCATGCGTGGTGTTGTCAATATTCTCAGTATACCTCGGAGGCACGCCAATAATTACGCTTGACAACCTGT	TAGAAATGATTTATAATACTTGTATCACTCTCACGATGGAGGTATCCATGAAGATTCTCGCATGCGTGGTGTTGTCAATATTCTCAGTATACCTCGGAGGCACGCCAATAATTACGCTTGACAACCTGT	MEVSMKILACVVLSIFSVYLGGTPIITLDNLLEMIYNTCITLTMEVSMKILACVVLSIFSVYLGGTPIITLDNL	TRUE
	72654519	RefSeq	NZ_LN623554.1	113433	114710	-	WP_040266568.1	antiviral reverse transcriptase Drt2	Pseudomonas rhodesiae	FF9	GCF_000821225.2	MSNAWYKSRRYLHFDRPVNEDAALKVVSDQRAVARHSFYPLIRYVAESQKVHFDKAAGRVVKKDPKKRQISYAAHLDSHIYSYYCEVLSDLYERYLSTTEWSASVLAFRTLGKSNIEFAYEAFMDIASRTECCVVGIDIKGFFDNLSHTHLKSSWQKLIDRPSLPDDHFAVFKSLTRFSFVDREEVYSALGISKNNPKNGRQRICEPHQFRSAIRGAGLVETNSIGKGIPQGSPISALLSNIYMMDFDEKLYSYVENHGGSYFRYCDDILLIVPLAKEAEAIQFVDDEVAAIKLEVQKTKTEVCRFKKTAKGFRSDRALQYLGFIFDGENIYLRSSSLARYQERVNRGLSIATLSMLKVNTARIARGQLPRSIFLRKLHSRYSYLGRRNFISYGYRAAR…	GCTCATGGCATAGGCCCTGAGGTGCATCACAAGCTGTCAAGCCCCAAGGCGGTTCCGGAGGAATAACATCCTACGATTACCAGCAATGCGGCCAACAGCCCACGGAGACTTATCTTCATAGATACTCCAAGTGTGACGCTGACATTATATGTCGATCCTAGCAATCGCGGTGAGGCCGGGTAACCGGTTAGATGGTGTGAAGAACATTTGGGTTTATCCGACCGAGCGGCTGAAGGATTGCCGCCATCCTATGCTCGGTCGGTTGGCTCG	TAGGAT--------C---------GACATAT----A---A------TGT----CAGCGTC--ACA---------------------CTTGGAGTATCTATGA-----------AG---AT--AAGTCTCCGTGGGCTGTTGGC-----CGCATTG-----CTGGTAAT---CGTAGGATGTTATTCCT-------------------------CCGGAACCGC----------CTTGGGGCTTGACAG------------CTTGT	ATGAAGATAAGTCTCCGTGGGCTGTTGGCCGCATTGCTGGTAATCGTAGGATGTTATTCCTCCGGAACCGCCTTGGGGCTTGACAGCTTGT	TAGGATCGACATATAATGTCAGCGTCACACTTGGAGTATCTATGAAGATAAGTCTCCGTGGGCTGTTGGCCGCATTGCTGGTAATCGTAGGATGTTATTCCTCCGGAACCGCCTTGGGGCTTGACAGCTTGT	MKISLRGLLAALLVIVGCYSSGTALGLDSLLGSTYNVSVTLGVSMKISLRGLLAALLVIVGCYSSGTALGLDSL	TRUE
	77881440	RefSeq	NZ_JZSN01000029.1	7140	8423	+	WP_045129266.1	antiviral reverse transcriptase Drt2	Photobacterium angustum	ATCC 33977	GCF_000950015.1	MIIPSKDWYRARTYLHFDLPISVNKASKTVYNPDLVSKHAFYPLINYTLEINKVSKDPISQAVIKLPPKPRPISFPGHLDSHIYAYYSKVLNREYEDKLRFNGLHNSILAFRTLGKSNIDFALDAFNEIKKHGECCAIALDITKFFENIDHEILKREWCNLLKVERLPKDHFNVYQSITKYSVVEKEALYKLLGISLNYKDSARRRICEPIDFRQKVRKNKLIKVHKHSYGIPQGTPLSAMLSNLYMFDFDLAMTTFVESYHGRYYRYCDDMLFIVPIEAKAITEQFAMEQIKSLNLSVNPNKTEVRTFYFNGGKLQTDKHLQYLGFMFDGDNIFIRSSSLARYSERMRRGVRLAKKTMVKYNNIRLANSQPERPLFKRKLYSRYTHLGRRNFITYGIR…	GCTTTTGATATTTGTACGCAATTGATCAAAAGGTGCTGCACAGGCTGTCAAACCTACTCAATAACATTATTGAGCAGAATGACAGCAATGCTTTGATAAGTGTCTTGATAGGCACCTCCAGAGTTATTGTGATGGTGATAGCATATTCTATGTTTAACATGACGCGGCTTTGACGGTCGTTTAGACCAGTTAATCCGAAGGAGCGTTCAGAATTGCCGCAGTTCTAGCTTCTTCGGTTTTGCTCT	TAAACA--------T---------AGAATATGC-TA-TCAC-----CAT----CACAATA---ACT--------------------CTGGAGGTGCCTATCA-----AGA---CA---CT--TATCAAAGCATTG--------------------------CTGTCA----TTCTGCTCAATAATGTTATTG---------------------AG---------------------TAGGTTTGACAG------------CCTGT	ATGTTATTGAGTAGGTTTGACAGCCTGT	TAAACATAGAATATGCTATCACCATCACAATAACTCTGGAGGTGCCTATCAAGACACTTATCAAAGCATTGCTGTCATTCTGCTCAATAATGTTATTGAGTAGGTTTGACAGCCTGT	MLLSRFDSLLNIEYAITITITLEVPIKTLIKALLSFCSIMLLSRFDSL	TRUE
	85566306	RefSeq	NZ_CPZI01000041.1	11200	12477	-	WP_049601935.1	antiviral reverse transcriptase Drt2	Yersinia similis	R819	GCF_001140625.1	MQNTEHPWFRTRGYLHFDKPLSIQKTLRLVTNPKKIATHSFLPFITFDVKTYKITQDKITKKITKTGKDRAIKYSSHVDSHIYAYYADILSELYEEKLKEFGISSNVIAFRSLNKSNIEFANDAFESIRKRKNCCAVALDLTKFFDTLDHQLLKDAWCKILNTDLLSEDHYSVFKNITKFSGVDKEKLYDLLKISKNNPKNKRYSICSFNEFRDVVRKSGLIIPNKSGCGIPQGSPISALLSNIYMLNFDIDMKAYVDSVGGEYYRYCDDMLFIVPSEEINKVAGIAEKELFKLKVTLNIKKTERRTFSSTADKIVSDKPLQYLGFIFDGHNIYIRSSSLSRYSDRMRRGVKLAKATMKSKNKIRVIKGMEKKGLFKEKIYARYAHVGKRNFLTYGYRA…	GCCTTGAGTGTAGGCTTAAGGGAAATGTACAGGTTGTCAAGCCATGGGCAGCGTTCTTCACAGCACGCCGACCAGACGGTATACAGCACTTGGATGACGCTCATCACGGTCTCCATAACACTAGTCACATTATGTAGTGTTTCTAACATTTGCGGTGAGGTTCGTCAAAGTAACGATGGATGAGAAGGTTGGATAAAAACCACTTTGTTAAGCCGGGATGATGAGTTATTGGACGGCCGCAGTCCAATCATCTCTCGGTTTTGCAAT	TAGAAA--------C---------ACTACAT----A-ATG------TGA---CTAGTGTT--------------------------ATGGAGACCGTGATGA-----------GC---GT--CATCCAAGTGCTGTATACCG------TCTGGTC----GGCGTGCTG---TGAAGAACG----------------------------------------CTG----------CCCATGGCTTGACAA------------CCTGT	ATGAGCGTCATCCAAGTGCTGTATACCGTCTGGTCGGCGTGCTGTGAAGAACGCTGCCCATGGCTTGACAACCTGT	TAGAAACACTACATAATGTGACTAGTGTTATGGAGACCGTGATGAGCGTCATCCAAGTGCTGTATACCGTCTGGTCGGCGTGCTGTGAAGAACGCTGCCCATGGCTTGACAACCTGT	MSVIQVLYTVWSACCEERCPWLDNLLETLHNVTSVMETVMSVIQVLYTVWSACCEERCPWLDNL	TRUE
	100778098	INSDC	KQ947475.1	879689	880990	-	KUJ00122.1	hypothetical protein	Vibrio sp. MEBiC08052	MEBiC08052	GCA_001506075.1	MSVPLWYTKRNYLHFDVPVSGTKAEKIVTSATSVARHAFFPFISYSFQLTKLDRDRSTGKLYRKPKPRGVAYSSHIDSHIYAYYASQLSSLYEHKVEKFGLHESVLAFRKLDGKSNIHFADDAFNYIRENGECSVIALDFSKFFDTLDHKILKEEWSKLLQVNSLPKDHYNVFRSLTKFSTVDREELFKVFEISQYNPKANGRNRVCNPIEFREKVRGSGLIKPNPNGAMGIPQGSPISALLSNIYMFSFDEHMKSYVDSIGGKYFRYCDDMLFIVPSEYRDTVEKLANSKIAALKVQINSDKTEIRDFKFQNGQLCSFDEFGKQKPLQYLGFLFDGHSIFLRSTALARYSEKMKGGVKLAKKTMEKENRIRKSKDEPEQDQLYKRKLHRLYSYRGKRN…	GCTTCACGCGAAAGGCGTGGAGGTTTGTGACAGATTGTCAATGCCGTTGCGCTTGCTGAGCCAAGACAACAACATTGTCATGAGGTGTACGATTATCATCATATAATCTCCATCGCAGATTACATTATACATCATTTCTAATAGATCGCGGCGAGTGCCTTTCGGGGCCAGATGATTGGTTAGGCCAGTTAGTTAAAGCCCAAGGGGATATACGGAAAGGCCGCATGTCCACTCCTCTTGGGTTTTGCTAG	TAGAAA--------T---------GATGTAT----A---A------TGT----AATCTGC--------------------------GATGGAGATTATATGA-------T---GA---------------------TAATCGT-----ACACCTC------ATGACAA---TGTTGTTGTCTTGGCTCAGCA----------------AG---CG------------------CAACGGCATTGACAA------------TCTGT	ATGATGATAATCGTACACCTCATGACAATGTTGTTGTCTTGGCTCAGCAAGCGCAACGGCATTGACAATCTGT	TAGAAATGATGTATAATGTAATCTGCGATGGAGATTATATGATGATAATCGTACACCTCATGACAATGTTGTTGTCTTGGCTCAGCAAGCGCAACGGCATTGACAATCTGT	MMIIVHLMTMLLSWLSKRNGIDNLLEMMYNVICDGDYMMIIVHLMTMLLSWLSKRNGIDNL	TRUE
[truncated: 2,717 more rows]

## Sheet: Table S2
	Tang et al. (2024)
	Table S2 | Strains used in this study.
	Strain ID	Description	Genotype	Source
[truncated: 2 more rows]

## Sheet: Table S3
	Tang et al. (2024)
[truncated: 86 more rows]

## Sheet: Table S4
	Tang et al. (2024)
[truncated: 10 more rows]

## Sheet: Table S5
	Tang et al. (2024)
[truncated: 8 more rows]
